# Supplementary material for: iTRAQ-Based Quantitative Proteomics Unveils Protein Dynamics in the Root of Solanum melongena L. under Waterlogging Stress Conditions
Source: Life (Basel). 2023 Jun 15;13(6):1399. doi: 10.3390/life13061399 (PMC10302559; doi:10.3390/life13061399)
Supplement: Supplementary file 1 [file life-13-01399-s001.zip]

Archive with 6 entries (6 files):
- Figure S1.pdf
- Figure S2.pdf
- Table S1.xlsx
- Table S2.xlsx
- Table S3.xlsx
- Table S4.pdf
