# Supplementary material for: iTRAQ-Based Quantitative Proteomics Unveils Protein Dynamics in the Root of Solanum melongena L. under Waterlogging Stress Conditions
Source: Life (Basel). 2023 Jun 15;13(6):1399. doi: 10.3390/life13061399 (PMC10302559; doi:10.3390/life13061399)
Supplement: Supplementary file 1 [file life-13-01399-s001.zip › Table S1.xlsx]

## Sheet: Total quantification
Accession	Description	Coverage [%]	# Peptides	# PSMs	# Unique Peptides	# AAs	MW [kDa]	calc. pI	Score	0h_1	0h_2	6h_1	6h_2	12h_1	12h_2	24h_1	24h_2	Ratio(6h/0h)	Significan A(6h/0h)	Ratio(12h/0h)	Significan A(12h/0h)	Ratio(24h/0h)	Significan A(24h/0h)	Ratio(12h/6h)	Significan A(12h/6h)	Ratio(24h/6h)	Significan A(24h/6h)	Ratio(24h/12h)	Significan A(24h/12h)
Smechr0102110.1	Smechr0102110.1	3	1	1	1	880	97	8.16	44	0.619186	1.1133	1.59451	1.10771	1.38567	0.598454	0.5317	1.08446	1.55974	3.2443e-10	1.14525	0.069631	0.932858	0.383589	0.734257	1.34186e-06	0.598086	1.40293e-18	0.814546	0.000494546
Smechr0101652.1	Smechr0101652.1	5	1	1	1	133	15.5	8.31	0	3.38728	0.963853	0.816744	0.67795	0.447792	0.554033	0.602062	0.520143	0.343518	1.74649e-37	0.230245	2.66296e-53	0.257911	9.03438e-65	0.670254	3.61928e-10	0.750793	9.49733e-07	1.12016	0.153074
Smechr0401675.1	Smechr0401675.1	19	2	2	2	297	32.3	5.34	30	0.819795	0.773025	0.987855	1.11814	1.3954	1.37336	0.739741	0.841096	1.32218	7.74075e-05	1.73828	3.69915e-13	0.992476	0.924805	1.31471	9.7554e-07	0.750637	9.32671e-07	0.570953	4.06632e-21
Smechr0102492.1	Smechr0102492.1	2	1	1	1	490	51.4	7.99	0	0.757943	0.845522	1.02587	1.88105	1.27766	0.748473	0.74312	0.763325	1.8129	4.04753e-17	1.26359	0.00194092	0.939493	0.433971	0.697002	1.57287e-08	0.518227	2.25443e-29	0.743509	5.41508e-07
Smechr0802044.1	Smechr0802044.1	0	1	1	1	4313	482.6	5.9	0	1.19636	1.0299	0.931991	1.04416	0.999568	1.10364	0.753008	0.970045	0.887656	0.155051	0.944729	0.573903	0.773967	0.00131365	1.0643	0.253489	0.871923	0.0193078	0.819248	0.000705737
Smechr0102011.1	Smechr0102011.1	6	2	2	2	366	41.7	6.05	0	3.03543	0.683614	0.741287	0.719461	0.614661	0.733244	0.759694	0.704767	0.392775	4.57406e-29	0.362433	2.67156e-26	0.393773	1.47545e-31	0.92275	0.216727	1.00254	0.96518	1.08647	0.301244
Smechr0801653.1	Smechr0801653.1	4	1	1	1	335	36.9	9.19	0	1.08734	0.920285	0.990791	1.03063	1.09084	1.129	0.773918	1.01263	1.00687	0.91753	1.1057	0.175355	0.889878	0.143511	1.09816	0.0894231	0.883804	0.0350589	0.804806	0.000228674
Smechr0103455.1	Smechr0103455.1	3	2	2	1	696	76.5	7.96	0	0.967181	0.919709	1.08241	1.16468	1.04524	1.11364	0.774743	0.968053	1.1909	0.0133265	1.14415	0.0715881	0.923634	0.319291	0.960744	0.54858	0.775579	1.39038e-05	0.807269	0.000279172
Smechr0801720.1	Smechr0801720.1	2	1	1	1	487	54.6	8.54	0	1.25353	0.967468	1.11118	0.97318	0.795203	0.906824	0.775695	1.24595	0.938478	0.450291	0.766335	0.00583025	0.910242	0.238364	0.816572	0.00157639	0.969913	0.606537	1.18779	0.0287447
Smechr0900555.1	Smechr0900555.1	3	1	1	1	432	47.8	7.15	0	0.933441	0.937196	1.01279	1.09903	1.10034	1.05836	0.780842	1.11784	1.12893	0.0854341	1.15399	0.0556629	1.01499	0.830137	1.0222	0.670947	0.899076	0.069649	0.879549	0.0279054
Smechr0400379.1	Smechr0400379.1	7	1	1	1	183	20.1	7.06	0	1.78198	0.958928	1.03727	0.942625	1.0721	0.73788	0.782615	0.694333	0.72235	9.99574e-05	0.660357	1.57331e-05	0.538853	8.91165e-15	0.914178	0.166898	0.745972	5.38319e-07	0.816002	0.00055277
Smechr1100911.1	Smechr1100911.1	3	2	7	2	230	24.7	8.78	50	1.06119	0.813188	0.852669	1.03848	1.16946	1.23246	0.788752	1.08887	1.00895	0.894486	1.28145	0.0010292	1.00173	0.979884	1.27008	1.84474e-05	0.992844	0.908661	0.781717	3.01617e-05
Smechr0202947.1	Smechr0202947.1	46	17	158	1	450	49.6	5.1	2493	1.10791	0.950918	0.824835	1.07341	0.999914	1.31501	0.795411	0.968412	0.922006	0.333512	1.12439	0.115449	0.856713	0.0524828	1.21951	0.000369665	0.929184	0.211329	0.761935	4.1998e-06
Smechr0101074.1	Smechr0101074.1	4	1	3	1	267	29.1	6.42	22	1.49115	1.13673	1.42268	0.828314	0.83347	0.757513	0.796794	0.732275	0.856583	0.0644871	0.605425	1.70403e-07	0.581865	1.11506e-11	0.706791	5.51638e-08	0.679286	3.6819e-11	0.961085	0.474739
Smechr0701954.1	Smechr0701954.1	3	3	3	1	875	99.8	6.79	32	1.09701	1.04775	0.96293	0.981169	1.12304	1.13102	0.798198	0.886378	0.906441	0.241585	1.05096	0.48907	0.785438	0.00245784	1.15944	0.00773695	0.866507	0.0144347	0.747351	8.44821e-07
Smechr1200243.1	Smechr1200243.1	6	2	2	1	458	53	8.75	0	1.4061	1.10891	0.856417	0.948075	1.03611	0.993135	0.800385	0.868953	0.71749	7.14e-05	0.806856	0.0266379	0.663751	2.75392e-07	1.12455	0.0339635	0.925101	0.185054	0.822639	0.000905932
Smechr0303228.1	Smechr0303228.1	14	7	9	6	545	59.5	5.59	39	1.30264	1.27414	1.0286	1.03475	0.899064	0.857202	0.803816	0.807892	0.800748	0.00790005	0.681575	6.70608e-05	0.625474	3.99391e-09	0.851173	0.0121849	0.781112	2.40445e-05	0.91769	0.13672
Smechr0602468.1	Smechr0602468.1	5	1	1	1	179	20.2	8.66	0	0.936041	1.00366	1.91703	0.851539	0.817644	0.802241	0.805591	0.877131	1.42732	4.82247e-07	0.835121	0.0634996	0.867516	0.0747474	0.585098	4.12545e-17	0.607795	1.57707e-17	1.03879	0.650345
Smechr1102761.1	Smechr1102761.1	9	4	9	2	418	46.8	6.55	81	1.08177	1.05131	0.892237	1.00657	1.07949	1.09308	0.807489	1.01916	0.890167	0.165115	1.01851	0.777943	0.85634	0.0518205	1.14418	0.0151848	0.961999	0.512224	0.840776	0.00314488
Smechr0901574.1	Smechr0901574.1	1	1	1	1	1430	158.2	7.11	0	0.8482	1.87569	0.961691	0.843984	0.902434	0.973027	0.808254	0.782202	0.662903	8.67409e-07	0.688523	0.00010441	0.583891	1.50721e-11	1.03865	0.47865	0.88081	0.0303252	0.848035	0.00496445
Smechr0201705.1	Smechr0201705.1	13	3	6	3	249	26.8	10.01	42	1.04318	0.925491	0.931739	1.02646	1.15382	1.14716	0.813924	0.99462	0.994676	0.953593	1.16879	0.0375097	0.918661	0.287497	1.17505	0.00372006	0.923578	0.175866	0.785991	4.48482e-05
Smechr0502456.1	Smechr0502456.1	8	4	6	2	482	53.5	6.05	58	1.13768	1.01165	0.951316	0.978371	1.04387	1.04802	0.817152	1.04188	0.897808	0.198555	0.973274	0.802498	0.864937	0.068859	1.08406	0.141889	0.963388	0.52826	0.888689	0.0428066
Smechr0802329.1	Smechr0802329.1	2	1	1	1	351	39	7.18	0	1.23278	1.11246	1.13652	0.93753	0.969523	0.930557	0.821176	0.87502	0.884362	0.142525	0.810184	0.0297341	0.723249	4.84545e-05	0.916123	0.177405	0.81782	0.000588426	0.892697	0.0511444
Smechr1102202.1	Smechr1102202.1	26	4	33	3	146	16.5	7.01	150	1.08039	0.937885	0.974713	1.00524	1.09804	1.16322	0.823954	0.949236	0.981012	0.822831	1.12039	0.126607	0.878566	0.10453	1.14208	0.0166075	0.895571	0.0599577	0.784159	3.78803e-05
Smechr0201959.1	Smechr0201959.1	8	1	1	1	279	30.2	5.07	33	0.84994	0.859321	1.00918	1.02863	1.19984	1.15848	0.823975	1.11527	1.19222	0.0127541	1.37973	2.15737e-05	1.13455	0.0692147	1.15728	0.00853149	0.951633	0.400362	0.822299	0.000883749
Smechr0302796.1	Smechr0302796.1	5	1	3	1	238	25.4	7.83	0	1.14172	0.893491	0.874268	1.04078	1.06872	1.09615	0.827647	1.09457	0.940958	0.469489	1.06371	0.395705	0.944484	0.474009	1.13046	0.0268624	1.00375	0.951354	0.887914	0.0413318
Smechr1001570.1	Smechr1001570.1	5	1	1	1	286	31.4	7.91	0	1.03656	0.900112	1.0231	1.06141	1.05181	1.02242	0.82998	1.11124	1.07634	0.29553	1.07102	0.347828	1.00234	0.972819	0.995061	0.962318	0.931254	0.225588	0.935877	0.24619
Smechr0901588.1	Smechr0901588.1	1	1	2	1	1512	171.4	8.03	0	1.13366	1.13827	1.36833	0.958002	0.814321	0.872925	0.831112	0.894849	1.02395	0.733023	0.742651	0.00202582	0.759692	0.000567984	0.725283	4.97939e-07	0.741925	3.30242e-07	1.02295	0.799137
Smechr0900288.1	Smechr0900288.1	18	8	24	8	333	37.1	9.64	81	1.0456	0.855942	0.954199	1.03792	1.04412	1.14935	0.831368	1.12165	1.04763	0.506582	1.15352	0.0563529	1.02707	0.700436	1.10107	0.0808926	0.980371	0.740419	0.89038	0.0461769
Smechr0201096.1	Smechr0201096.1	22	2	7	1	91	10.2	8.97	0	1.03355	0.980153	1.0264	1.05387	1.02511	1.04819	0.834875	1.02945	1.03305	0.641078	1.0296	0.671988	0.92582	0.333909	0.996653	0.982399	0.896198	0.0616069	0.899208	0.0674529
Smechr1201809.1	Smechr1201809.1	54	10	143	2	138	15	10.15	626	1.20776	0.961044	0.878133	0.950243	1.0641	1.08173	0.835594	1.05302	0.843035	0.0413703	0.989407	0.938077	0.870809	0.0828294	1.17363	0.00398376	1.03295	0.63472	0.880132	0.0287034
Smechr0302010.1	Smechr0302010.1	31	9	20	8	215	24.9	9.13	77	1.20999	1.0804	0.909294	0.946623	1.0227	1.05745	0.836281	0.961224	0.810308	0.0119327	0.90821	0.329184	0.784805	0.00237683	1.12082	0.0392632	0.968526	0.589515	0.864122	0.0126034
Smechr0101738.1	Smechr0101738.1	23	3	9	3	191	19.5	5.12	147	1.33075	1.109	0.873833	0.929681	0.945582	0.965715	0.83738	1.02907	0.739219	0.000301334	0.783396	0.0115289	0.765016	0.000782633	1.05976	0.286391	1.0349	0.6154	0.976538	0.654293
Smechr0801813.1	Smechr0801813.1	5	1	2	1	177	18.1	9.82	0	0.965069	1.08163	1.57911	0.91427	0.921563	0.887461	0.837419	0.826245	1.21825	0.00517892	0.883876	0.207452	0.812854	0.00937124	0.725531	5.12139e-07	0.667233	4.42118e-12	0.919647	0.146378
Smechr0901841.1	Smechr0901841.1	27	8	35	6	299	30.9	10.73	42	1.0395	0.961566	0.943353	0.999075	1.11161	1.1377	0.837939	1.00322	0.970698	0.725943	1.12405	0.116357	0.920088	0.296414	1.15799	0.00826453	0.947862	0.363361	0.818544	0.000669573
Smechr0701501.1	Smechr0701501.1	20	12	25	12	714	80.8	7.85	342	0.977656	0.925138	1.15173	1.18297	1.02261	1.07772	0.83812	0.853618	1.22698	0.00377164	1.10382	0.182579	0.889081	0.140461	0.899617	0.102032	0.724607	3.5901e-08	0.805462	0.000241217
Smechr0500728.1	Smechr0500728.1	1	1	1	1	801	91.3	7.71	0	0.991654	0.837809	0.84692	0.941169	1.23199	1.20424	0.838716	1.15325	0.977384	0.788474	1.33167	0.000153914	1.08883	0.220559	1.36248	3.18935e-08	1.11402	0.117273	0.817644	0.000625843
Smechr0901241.1	Smechr0901241.1	7	2	2	2	310	33.8	6.62	29	1.08735	1.02864	0.987712	0.988223	1.06746	1.04543	0.839221	0.984111	0.933809	0.41526	0.998531	0.981536	0.861691	0.0619709	1.06931	0.220417	0.92277	0.171127	0.862959	0.0118244
Smechr0402037.1	Smechr0402037.1	4	2	4	2	500	54.3	8.46	19	1.09677	0.936297	0.939896	0.976035	1.09419	1.12652	0.840217	1.02389	0.942383	0.480702	1.09229	0.231793	0.916891	0.276679	1.15907	0.0078661	0.972949	0.644447	0.839419	0.0028801
Smechr0502805.1	Smechr0502805.1	6	1	1	1	132	15.1	8.87	22	0.775029	0.881791	1.24193	1.26122	1.17562	0.978893	0.840957	0.880058	1.51082	5.33186e-09	1.30039	0.000512434	1.03875	0.584088	0.860719	0.0197467	0.687538	1.46002e-10	0.798795	0.000138675
Smechr0301216.1	Smechr0301216.1	5	1	1	1	148	16	9.04	0	0.882799	0.679157	2.39831	0.786931	0.78005	0.81422	0.841498	0.830766	2.03926	7.21604e-24	1.02069	0.756644	1.07062	0.325909	0.500518	1.63809e-27	0.525004	2.74444e-28	1.04892	0.56271
Smechr0201838.1	Smechr0201838.1	4	4	4	4	1041	119.3	9.01	0	1.18007	1.00905	0.911211	0.853923	1.06788	1.09815	0.841752	1.06766	0.806323	0.0100763	0.989455	0.93848	0.872231	0.0865219	1.22712	0.000241177	1.08174	0.253602	0.881526	0.0306927
Smechr0500715.1	Smechr0500715.1	1	1	1	1	1108	123.8	6.83	0	0.942031	1.10302	1.01119	1.08246	0.966663	1.09443	0.841857	0.986356	1.02376	0.734912	1.00785	0.885108	0.893971	0.159937	0.984453	0.828979	0.873219	0.0206633	0.887009	0.0396623
Smechr1100500.1	Smechr1100500.1	2	1	1	1	658	74.7	8.22	30	0.823954	0.805277	2.34829	0.762956	0.802317	0.807855	0.842229	0.817914	1.90964	5.90971e-20	0.988302	0.928754	1.01897	0.786505	0.517533	4.57111e-25	0.533594	5.81252e-27	1.03103	0.721588
SmeSca00330.1	SmeSca00330.1	4	3	5	3	407	46.6	8.15	73	0.974913	0.982548	0.942578	1.02452	1.166	1.14712	0.842388	0.95391	1.00492	0.939276	1.18169	0.0261762	0.917667	0.281391	1.1759	0.00356962	0.913171	0.12169	0.77657	1.84552e-05
Smechr0602141.1	Smechr0602141.1	4	1	1	1	255	29.1	5.57	0	0.997704	0.996889	0.947952	1.03043	1.02512	1.11331	0.842686	1.08021	0.991872	0.926689	1.07212	0.341017	0.964056	0.646413	1.0809	0.156475	0.971956	0.631947	0.899208	0.0674538
Smechr1201289.1	Smechr1201289.1	54	8	31	8	155	17.3	5.82	333	1.03047	0.898128	1.05262	1.11043	1.03374	1.06231	0.842725	1.00357	1.12156	0.103623	1.08683	0.258396	0.957325	0.584644	0.969026	0.642129	0.853562	0.00684874	0.880845	0.0297073
Smechr1000598.1	Smechr1000598.1	5	1	1	1	269	28.3	5.86	40	0.939067	1.06215	1.01653	1.15463	1.01804	0.982633	0.843674	1.01336	1.08492	0.246774	0.999729	0.969035	0.92795	0.348526	0.92148	0.208763	0.855319	0.00761012	0.928201	0.194464
Smechr0202406.1	Smechr0202406.1	33	5	8	5	248	26.8	8.1	152	1.03859	1.04639	1.04471	1.06989	1.06577	1.00608	0.843718	0.910777	1.0142	0.836774	0.993705	0.974288	0.841492	0.030466	0.979789	0.771215	0.829708	0.00142432	0.846822	0.00460742
Smechr0602880.1	Smechr0602880.1	53	10	142	1	146	16	10.05	618	0.990517	0.890991	0.970299	1.04952	1.13596	1.1559	0.845684	0.998605	1.07351	0.313007	1.2181	0.00879257	0.980218	0.802397	1.13468	0.0226172	0.913094	0.121342	0.804713	0.000226933
Smechr0401661.1	Smechr0401661.1	10	1	1	1	109	12.4	7.12	0	1.09081	0.826504	0.876963	0.96487	1.2395	1.18355	0.846236	1.0118	0.960631	0.634489	1.26377	0.00192871	0.969081	0.693917	1.31557	9.19511e-07	1.0088	0.893823	0.766815	6.97699e-06
Smechr0501705.1	Smechr0501705.1	11	1	1	1	63	6.8	9.96	26	1.18331	0.838137	0.923288	1.08189	0.936255	1.08115	0.847087	1.14628	0.991951	0.927448	0.998	0.987082	0.986112	0.861035	1.0061	0.886536	0.994114	0.926031	0.988089	0.80182
Smechr0601261.1	Smechr0601261.1	3	2	2	1	648	73.6	8.16	0	1.14798	0.903889	1.03029	0.982761	1.07488	1.05878	0.84853	0.983605	0.981081	0.823483	1.03986	0.580215	0.892909	0.155553	1.05992	0.285228	0.910128	0.108519	0.85868	0.00930766
Smechr0802386.1	Smechr0802386.1	1	1	1	1	413	46.9	9.8	0	0.946832	1.11924	1.32575	0.890795	0.914721	0.987497	0.848966	0.985963	1.07283	0.317347	0.920693	0.405072	0.888124	0.136862	0.858192	0.0174339	0.827834	0.00124481	0.964626	0.513608
Smechr0502647.1	Smechr0502647.1	2	2	2	1	864	95.3	9.64	27	0.993484	0.851945	1.02399	1.0664	1.08858	1.09616	0.849541	1.06864	1.13274	0.0771295	1.18387	0.0246008	1.03942	0.577676	1.04514	0.412699	0.917619	0.143062	0.877988	0.0258574
Smechr0101008.1	Smechr0101008.1	1	1	1	1	889	98.1	7.66	0	1.00856	1.13212	0.998474	1.01091	1.04507	0.974581	0.851363	1.00426	0.938666	0.451733	0.943462	0.564359	0.866838	0.0731628	1.00511	0.900334	0.923479	0.175282	0.918784	0.142059
Smechr0701344.1	Smechr0701344.1	8	2	5	2	171	19.3	9.17	39	1.11487	0.959553	0.911873	1.03271	1.02958	1.06571	0.851488	1.06724	0.937406	0.44212	1.01005	0.862603	0.924946	0.328018	1.0775	0.173513	0.986708	0.825149	0.915739	0.127576
Smechr0401841.1	Smechr0401841.1	1	2	4	1	1071	121.8	6.44	0	1.02187	0.995377	1.01618	1.07925	1.05907	1.04081	0.852833	0.964498	1.03875	0.586482	1.04096	0.570806	0.900896	0.190699	1.00213	0.942286	0.867285	0.0150618	0.865446	0.0135427
Smechr0801448.1	Smechr0801448.1	9	4	27	4	301	33.6	5.88	222	0.929428	0.846324	0.969254	1.0691	1.22533	1.23473	0.853257	0.91233	1.14788	0.0505592	1.38536	1.69934e-05	0.994276	0.942866	1.20688	0.000735588	0.866183	0.0141801	0.717703	2.11607e-08
Smechr0101165.1	Smechr0101165.1	6	1	1	1	186	20.3	5.43	38	1.06035	1.00241	1.04361	1.04313	1.01991	0.961082	0.854488	1.04404	1.01162	0.864956	0.960362	0.696402	0.920384	0.298279	0.949326	0.430603	0.909807	0.107195	0.958372	0.445997
Smechr1200160.1	Smechr1200160.1	2	1	1	1	604	67.3	8.78	33	1.05969	0.968571	0.957357	1.04108	1.09571	1.00554	0.854729	1.05012	0.9853	0.863704	1.03599	0.614035	0.939158	0.431347	1.05145	0.354393	0.95317	0.416032	0.906531	0.0904792
Smechr0201840.1	Smechr0201840.1	7	2	16	2	354	37.8	5.68	90	1.08647	0.979296	0.930357	1.01509	1.09231	1.1223	0.856861	0.947912	0.941752	0.475721	1.07205	0.341424	0.873657	0.0903519	1.13836	0.019424	0.927693	0.201451	0.81494	0.000509722
Smechr0701645.1	Smechr0701645.1	2	1	1	1	931	98.9	7.28	25	0.931297	0.873883	1.47798	1.0219	0.998371	0.96353	0.857055	0.901861	1.38484	4.09692e-06	1.08682	0.258437	0.974372	0.744984	0.784798	0.000153565	0.7036	1.81132e-09	0.896537	0.0603235
Smechr0103891.1	Smechr0103891.1	24	11	28	11	548	59.4	5.03	278	1.08309	0.932383	1.00327	1.03704	1.04151	1.05673	0.858152	1.01985	1.01232	0.85728	1.04107	0.569893	0.93179	0.375802	1.02839	0.594597	0.920447	0.158018	0.895032	0.0565805
Smechr0300055.1	Smechr0300055.1	7	3	3	1	467	52.5	7.08	29	0.95881	0.913984	1.13028	1.12428	1.11391	1.00594	0.858285	0.926336	1.20385	0.00859484	1.13192	0.0966421	0.952919	0.545534	0.94025	0.347506	0.791559	6.44229e-05	0.84186	0.00337184
Smechr0602549.1	Smechr0602549.1	5	1	1	1	201	22.4	8.19	0	0.992556	0.950014	1.07976	1.02841	1.14317	0.980135	0.85843	0.999356	1.08525	0.245027	1.09304	0.228343	0.956354	0.575932	1.00718	0.871503	0.881232	0.0309585	0.874952	0.0222353
Smechr1002491.1	Smechr1002491.1	7	1	10	1	248	25.2	6.13	85	1.12355	0.942377	0.926578	0.995789	1.03678	1.09266	0.859358	1.05575	0.930512	0.391415	1.03075	0.661375	0.926999	0.341953	1.10772	0.0639528	0.996225	0.954946	0.899347	0.0678432
Smechr0301547.1	Smechr0301547.1	5	2	2	2	509	58.2	8.34	0	1.00312	1.02708	1.1126	0.998264	1.04865	1.01012	0.859379	0.967471	1.03973	0.577362	1.01407	0.822043	0.899836	0.185744	0.975319	0.716758	0.86545	0.0136181	0.88735	0.0402843
Smechr0401602.1	Smechr0401602.1	2	1	1	1	379	42.9	9.01	0	1.028	0.937093	0.981007	1.0142	1.05943	1.12252	0.859778	1.0321	1.01533	0.824562	1.11036	0.158518	0.962742	0.634181	1.0936	0.10427	0.948209	0.366672	0.867055	0.0147658
Smechr0700089.1	Smechr0700089.1	38	6	44	1	160	17.5	6.2	94	1.04795	0.846303	1.00496	1.02144	1.06141	1.12091	0.860262	1.07447	1.06977	0.337288	1.15207	0.0584993	1.02137	0.760613	1.07694	0.176447	0.954761	0.432597	0.88655	0.0388356
Smechr0601406.1	Smechr0601406.1	4	1	1	1	221	24.4	5.21	0	1.25908	1.11302	0.90276	0.910006	1.09889	1.03173	0.860564	0.842736	0.764201	0.00130005	0.898198	0.274825	0.718054	3.27613e-05	1.17534	0.00366759	0.939614	0.289731	0.799438	0.000146429
Smechr0601789.1	Smechr0601789.1	2	1	1	1	663	72.4	9.01	0	1.02464	1.00016	1.07964	1.04436	1.06164	0.968586	0.860582	0.988672	1.04899	0.494923	1.00268	0.938401	0.913301	0.255532	0.955848	0.49628	0.870646	0.0180475	0.910862	0.106723
Smechr0300511.1	Smechr0300511.1	9	4	4	1	357	39.3	6.71	0	1.08864	1.45004	0.946917	0.887369	0.961951	0.933684	0.860782	0.878501	0.722536	0.000101235	0.746702	0.00245067	0.685114	2.11326e-06	1.03345	0.535746	0.948207	0.366662	0.91752	0.135906
Smechr0600227.1	Smechr0600227.1	3	1	1	1	320	35.6	6.54	0	1.20121	0.944216	1.09317	1.02782	0.955844	0.952307	0.860891	0.989883	0.988609	0.895389	0.889404	0.232005	0.862659	0.0639666	0.899652	0.102159	0.872599	0.0200054	0.96993	0.574488
Smechr1102222.1	Smechr1102222.1	10	1	5	1	82	9.6	5.12	23	1.08796	0.982688	1.12203	0.975156	1.01621	1.07265	0.861825	0.906503	1.01281	0.851934	1.00879	0.875481	0.853995	0.0478154	0.996028	0.974523	0.843192	0.00357379	0.846554	0.00453145
Smechr0303036.1	Smechr0303036.1	2	1	1	1	482	55.3	6.37	0	1.05455	1.13048	1.45763	0.96732	0.913547	0.815147	0.862153	0.808889	1.1098	0.139252	0.791154	0.0153973	0.764769	0.000771217	0.712879	1.1661e-07	0.689105	1.88418e-10	0.96665	0.536473
Smechr0100695.1	Smechr0100695.1	5	1	1	1	584	65.1	6.52	0	1.08444	0.757179	0.828467	0.845684	1.11014	1.13463	0.8623	1.42787	0.909064	0.25578	1.21891	0.00856985	1.24356	0.00170557	1.34084	1.55199e-07	1.36796	5.85059e-06	1.02022	0.825897
Smechr0700342.1	Smechr0700342.1	4	1	2	1	393	45.7	8.19	46	1.00371	1.04359	0.976204	1.02342	1.00093	1.10935	0.863054	1.00934	0.976711	0.782128	1.03076	0.661244	0.914568	0.262873	1.05534	0.321325	0.936375	0.263628	0.887275	0.0401459
Smechr1000063.1	Smechr1000063.1	5	1	1	1	156	18.6	9.95	0	1.06811	0.934203	1.05247	0.99654	1.00023	1.03114	0.863196	1.08621	1.02332	0.739511	1.01452	0.817574	0.97358	0.73728	0.991395	0.91609	0.951391	0.397927	0.959649	0.459411
Smechr0402534.1	Smechr0402534.1	48	13	63	13	215	24.2	5.64	210	1.05229	0.916346	0.95563	1.04049	1.0568	1.09709	0.863477	1.053	1.01396	0.83939	1.0941	0.223454	0.973508	0.736577	1.07904	0.165638	0.960103	0.490712	0.889777	0.0449508
Smechr0300458.1	Smechr0300458.1	3	2	4	1	755	84.6	6.2	19	1.03882	0.949882	0.990075	1.03125	1.04347	1.05736	0.863493	1.05891	1.0164	0.812955	1.05638	0.447867	0.966659	0.670887	1.03933	0.471393	0.95106	0.394615	0.915067	0.124533
Smechr0600036.1	Smechr0600036.1	13	7	16	4	524	58	8.84	141	1.15322	1.18704	1.00458	1.0157	0.9408	0.902814	0.864908	0.948071	0.863272	0.0791542	0.787782	0.0135985	0.774691	0.00136828	0.912553	0.158463	0.89739	0.0648409	0.983383	0.740723
Smechr0302722.1	Smechr0302722.1	1	1	2	1	1107	120.2	5.91	0	1.06072	0.915566	0.979785	1.01718	1.10563	1.0481	0.865123	1.04212	1.01046	0.877726	1.08978	0.243745	0.965063	0.655851	1.0785	0.16838	0.955069	0.435849	0.885557	0.0370983
Smechr0900665.1	Smechr0900665.1	25	7	36	7	291	33.2	5.54	135	1.06548	0.927016	0.975646	1.03627	1.05586	1.11235	0.86515	0.995067	1.00975	0.885634	1.08819	0.251574	0.933612	0.389145	1.07768	0.172569	0.924599	0.181987	0.857952	0.00893003
Smechr0800395.1	Smechr0800395.1	7	2	3	2	397	44	5.1	57	0.836213	0.806954	1.15824	1.11101	1.14082	1.14169	0.865755	0.979436	1.38102	4.93752e-06	1.38909	1.44907e-05	1.12295	0.0951017	1.00584	0.890077	0.813128	0.000407073	0.808404	0.000305759
Smechr0702664.1	Smechr0702664.1	2	1	1	1	281	31.3	7.61	24	1.07006	0.968287	1.02161	1.01728	0.97024	1.0624	0.865838	1.05488	1.00026	0.991649	0.997196	0.995474	0.942291	0.456199	0.996937	0.985975	0.942046	0.31038	0.94494	0.318116
Smechr0700492.1	Smechr0700492.1	2	1	1	1	331	37.4	7.33	0	1.07007	0.792653	0.942592	1.15394	1.11896	1.07869	0.86633	1.01642	1.12552	0.0934901	1.1798	0.0276161	1.01075	0.877375	1.04823	0.383389	0.898033	0.0666427	0.856712	0.00831688
Smechr0801175.1	Smechr0801175.1	51	47	306	1	843	94	6.25	2410	0.956893	0.777209	0.945337	1.09719	1.09742	1.1213	0.866331	1.18453	1.17786	0.0203714	1.27946	0.00110568	1.18267	0.0157468	1.08626	0.132365	1.00408	0.947539	0.924349	0.171595
Smechr0900254.1	Smechr0900254.1	15	9	10	6	720	78.2	6.58	64	1.22281	1.29691	1.10722	1.06821	0.814825	0.842499	0.866524	0.785912	0.863362	0.0793674	0.657739	1.30169e-05	0.655799	1.2185e-07	0.761835	2.1107e-05	0.759588	2.57303e-06	0.997051	0.920445
Smechr0300454.1	Smechr0300454.1	8	5	5	3	766	81	6.68	51	1.19592	0.995068	1.20636	1.08658	1.00767	0.856391	0.866822	0.802541	1.04653	0.516124	0.850785	0.0967559	0.761921	0.000650314	0.812956	0.00123731	0.728043	5.67122e-08	0.895551	0.0578485
Smechr0900729.1	Smechr0900729.1	44	7	64	7	151	17.4	6.04	304	1.05212	0.934211	0.964806	1.0146	1.08387	1.11245	0.866939	1.00432	0.996514	0.971216	1.10572	0.175298	0.942069	0.454413	1.10959	0.0597754	0.945365	0.339995	0.851996	0.00630807
Smechr0303316.1	Smechr0303316.1	4	1	1	1	342	37.2	8.06	0	0.983057	0.978101	1.04806	0.99123	1.00301	1.10756	0.86715	1.05388	1.03984	0.576384	1.07618	0.316526	0.979537	0.79567	1.03495	0.518836	0.94201	0.310066	0.910196	0.104087
Smechr1201833.1	Smechr1201833.1	4	2	5	2	520	58.7	6.21	34	1.08905	0.996894	0.971846	1.00848	1.04262	1.04189	0.86747	1.01108	0.949363	0.537381	0.999311	0.973399	0.900573	0.189177	1.05261	0.344262	0.948608	0.370511	0.901194	0.0731785
Smechr1201231.1	Smechr1201231.1	3	1	1	1	339	37.5	8.32	0	1.09407	0.891345	0.957855	0.9859	1.08552	1.07833	0.867848	1.07447	0.979017	0.803904	1.08987	0.243313	0.978292	0.783388	1.11323	0.0522981	0.99926	0.996502	0.897622	0.0631443
Smechr0104023.1	Smechr0104023.1	1	1	1	1	646	73.3	7.64	0	1.0357	0.979764	1.02816	1.02263	1.08454	1.0211	0.868583	0.989463	1.01753	0.800862	1.04474	0.5391	0.921894	0.307936	1.02674	0.614513	0.906016	0.0924785	0.882417	0.0320221
Smechr0902306.1	Smechr0902306.1	45	10	27	9	186	19.5	10.93	21	1.02681	0.943448	0.912488	0.981902	1.099	1.11739	0.869266	1.08584	0.961492	0.642156	1.12492	0.114025	0.992307	0.923103	1.16998	0.00474086	1.03205	0.64368	0.88211	0.0315582
Smechr0400460.1	Smechr0400460.1	4	1	1	1	226	24.8	8.24	0	1.08006	0.996456	1.00295	1.03409	1.00964	1.06292	0.869651	0.972323	0.980989	0.82261	0.998093	0.98611	0.887049	0.132901	1.01744	0.732494	0.90424	0.0861479	0.888745	0.042915
Smechr1100469.1	Smechr1100469.1	41	3	10	3	80	8.9	8.56	140	1.08156	1.12662	1.05258	0.983962	1.08798	1.0402	0.869658	0.775604	0.922272	0.335245	0.963771	0.724075	0.745075	0.000224167	1.045	0.414077	0.807869	0.000265716	0.773083	1.31183e-05
Smechr0303077.1	Smechr0303077.1	13	3	4	2	256	29.6	4.37	69	1.03162	0.9519	1.02081	1.06955	1.01953	1.0602	0.870749	1.00713	1.05386	0.454519	1.0485	0.508503	0.946741	0.49269	0.994917	0.960503	0.898356	0.067561	0.902946	0.078542
Smechr1000487.1	Smechr1000487.1	5	1	1	1	213	24.5	4.97	0	0.908874	0.887195	1.06357	1.13553	1.09753	1.02578	0.871342	1.04765	1.2244	0.00414566	1.18219	0.0258046	1.06844	0.340576	0.965531	0.601931	0.872624	0.0200316	0.903776	0.0811905
Smechr0602092.1	Smechr0602092.1	9	1	1	1	87	9.9	9.42	0	0.999243	0.936511	0.98597	0.997195	0.962458	1.15483	0.871362	1.1283	1.02449	0.727366	1.09378	0.224922	1.03302	0.639918	1.06763	0.231096	1.00832	0.899228	0.944444	0.313874
Smechr0402339.1	Smechr0402339.1	2	1	1	1	402	45.2	7.27	21	1.13377	0.862431	1.10163	1.05039	0.979626	1.02396	0.871906	1.00692	1.07806	0.285235	1.0037	0.92779	0.941199	0.447457	0.931026	0.27366	0.87305	0.0204816	0.937728	0.259924
Smechr0602517.1	Smechr0602517.1	12	5	6	1	483	52.3	6.67	93	1.02937	0.954679	1.00429	1.01601	1.03876	1.08582	0.871909	1.03147	1.01827	0.79287	1.07083	0.349016	0.959341	0.602904	1.05162	0.352898	0.942127	0.311086	0.895884	0.0586738
Smechr0602700.1	Smechr0602700.1	26	12	23	9	384	41.9	8.1	140	0.976177	0.951256	0.954056	0.999306	1.1407	1.17576	0.872217	0.964823	1.01345	0.844943	1.20183	0.0145087	0.953102	0.547137	1.18588	0.0021837	0.94045	0.296735	0.793039	8.43974e-05
Smechr0102658.1	Smechr0102658.1	2	1	1	1	502	51.8	7.34	0	1.017	0.915171	1.03785	1.02001	1.04352	1.09956	0.872232	1.02824	1.06505	0.369634	1.10916	0.162741	0.983595	0.835919	1.04141	0.449867	0.923517	0.175508	0.886796	0.0392771
Smechr0701860.1	Smechr0701860.1	30	13	76	12	507	54.9	6.01	909	1.07529	1.02139	1.0167	1.03156	0.996743	1.05145	0.872405	0.96097	0.976906	0.783969	0.976874	0.832581	0.874419	0.0924493	0.999967	0.97281	0.89509	0.058716	0.895119	0.0567915
Smechr1100092.1	Smechr1100092.1	5	3	4	1	596	68.3	7.3	33	0.955092	0.877639	1.02665	1.08658	1.10229	1.16343	0.872413	0.951948	1.15305	0.0435248	1.23625	0.00490305	0.995434	0.954488	1.07216	0.203098	0.863307	0.012085	0.805201	0.000236163
Smechr0900083.1	Smechr0900083.1	8	2	2	2	231	26.1	9.36	0	1.05873	0.89102	0.995234	1.09491	1.03779	1.03745	0.872521	1.04695	1.07201	0.322623	1.06436	0.391265	0.984472	0.844657	0.992871	0.934696	0.918346	0.146804	0.92494	0.174972
Smechr0104103.1	Smechr0104103.1	17	12	21	3	949	105.9	5.96	104	1.03601	0.910787	0.971452	1.0467	1.05714	1.08082	0.873037	1.05927	1.03665	0.606328	1.09819	0.205462	0.992557	0.925611	1.05937	0.289412	0.957464	0.46153	0.903809	0.0812951
Smechr0402584.1	Smechr0402584.1	9	3	3	3	350	39.4	5.86	52	1.1211	0.984836	0.96707	0.926396	0.998644	1.03231	0.873175	1.12727	0.89911	0.204685	0.964397	0.72919	0.949911	0.519498	1.07261	0.200461	1.0565	0.423293	0.984978	0.761306
Smechr1002336.1	Smechr1002336.1	8	5	9	4	540	59.7	6.57	76	1.04426	0.968945	0.963975	1.00422	1.08673	1.09268	0.87319	0.997724	0.977646	0.790944	1.08256	0.280669	0.929323	0.358142	1.10731	0.0648941	0.950572	0.389749	0.858449	0.00918648
Smechr0301192.1	Smechr0301192.1	13	1	1	1	70	8	9.91	17	1.11148	0.951615	1.07016	1.0825	0.981111	0.987147	0.873208	0.970108	1.04341	0.543772	0.954031	0.645841	0.893471	0.157859	0.91434	0.167751	0.856299	0.00806636	0.936522	0.250918
Smechr0100077.1	Smechr0100077.1	14	2	3	2	152	16.2	10.07	47	1.064	1.01222	0.980578	0.997893	1.07415	1.03333	0.873262	0.993305	0.952918	0.567326	1.01506	0.812189	0.899021	0.181991	1.06521	0.247214	0.943439	0.322613	0.885685	0.0373197
Smechr0602655.1	Smechr0602655.1	63	10	45	4	194	22	9.61	284	0.957321	0.886307	1.02731	1.13869	1.03902	1.04582	0.873676	1.06902	1.17485	0.0224109	1.13083	0.0991905	1.05374	0.451086	0.962529	0.56823	0.896907	0.0635154	0.931823	0.217836
Smechr1100048.1	Smechr1100048.1	29	5	15	5	168	16.9	3.73	54	1.0311	0.854584	0.926836	1.02963	1.05673	1.07378	0.873733	1.19466	1.03754	0.597948	1.12983	0.101577	1.09689	0.183121	1.08896	0.121382	1.05721	0.417725	0.970841	0.585248
Smechr0101992.1	Smechr0101992.1	1	2	2	1	1083	120.8	7.39	20	1.09566	0.885476	1.14218	1.10427	0.944502	1.05381	0.873866	0.928512	1.13392	0.0746956	1.00867	0.876715	0.909771	0.235789	0.889541	0.0699175	0.802323	0.000166804	0.901951	0.0754613
Smechr0102750.1	Smechr0102750.1	3	1	1	1	651	71	6.29	38	1.00395	0.940751	1.47248	0.98926	0.871713	0.974516	0.873947	0.893535	1.26587	0.000845432	0.949364	0.60937	0.908871	0.230922	0.749968	6.79316e-06	0.71798	1.45048e-08	0.957347	0.435381
Smechr0901918.1	Smechr0901918.1	6	1	1	1	367	40.7	4.84	29	1.07422	1.03159	1.01611	0.977217	0.969136	1.02399	0.874126	1.06128	0.946585	0.514475	0.946488	0.587265	0.919081	0.290104	0.999897	0.973791	0.970944	0.619314	0.971044	0.58765
Smechr0801410.1	Smechr0801410.1	2	1	1	1	719	81.5	6.61	50	1.13006	0.977883	1.18299	1.10431	1.04187	0.832674	0.874246	0.877472	1.08508	0.245898	0.889276	0.231416	0.831007	0.0202755	0.819547	0.0019158	0.765847	5.07452e-06	0.934476	0.236132
Smechr0702082.1	Smechr0702082.1	25	10	112	3	383	41.4	9.57	1113	1.0061	0.934742	0.971171	1.0427	1.07932	1.10841	0.874553	1.01735	1.03763	0.597048	1.12721	0.108087	0.974789	0.749045	1.08633	0.132063	0.939437	0.288269	0.864782	0.013064
Smechr0502134.1	Smechr0502134.1	14	6	11	2	462	50.8	6.96	0	1.1167	0.932453	1.02634	1.0468	1.03995	0.9714	0.874789	1.02156	1.0117	0.864108	0.98155	0.871848	0.925428	0.331257	0.970197	0.655799	0.914724	0.128861	0.942823	0.300259
Smechr1200323.1	Smechr1200323.1	14	3	8	3	283	30.3	8.94	116	1.02115	1.03139	1.01868	1.02925	1.07764	0.986923	0.87494	0.988027	0.997758	0.983139	1.00586	0.905546	0.90764	0.224371	1.00812	0.85846	0.909679	0.10667	0.902354	0.0766983
Smechr0101600.1	Smechr0101600.1	33	10	45	10	420	43.6	5.8	303	1.11714	1.03172	1.00183	0.984324	1.00895	0.983373	0.875585	1.02327	0.924282	0.34849	0.927153	0.447699	0.883656	0.120941	1.00311	0.928457	0.956045	0.446221	0.953084	0.392718
Smechr0202037.1	Smechr0202037.1	8	3	4	3	427	46.7	8.81	40	1.04546	0.972534	1.0388	1.00478	1.05245	1.06465	0.87614	0.97444	1.01268	0.853432	1.04911	0.503674	0.917039	0.277575	1.03598	0.507513	0.90556	0.0908208	0.874113	0.0213131
Smechr0302011.1	Smechr0302011.1	41	3	15	3	110	12.1	4.28	168	1.1614	1.00041	0.948171	0.962059	1.0329	1.05752	0.87623	0.988425	0.883625	0.139827	0.966978	0.750353	0.862544	0.0637259	1.09433	0.101753	0.976142	0.685211	0.891999	0.0496049
Smechr0402432.1	Smechr0402432.1	15	4	6	4	363	40.3	6.83	75	1.06585	1.00295	1.12482	0.989863	0.996101	1.01386	0.876478	0.954972	1.02218	0.751507	0.971561	0.788244	0.885271	0.12653	0.950483	0.441902	0.866065	0.0140885	0.911185	0.108015
Smechr1002648.1	Smechr1002648.1	16	1	1	1	88	9.8	4.54	56	0.991541	0.839076	1.02385	1.0564	1.02409	1.2058	0.876613	1.02031	1.13637	0.0698664	1.21811	0.00879007	1.03622	0.608377	1.07193	0.20447	0.911871	0.115923	0.850682	0.00583043
Smechr0402582.1	Smechr0402582.1	9	4	6	4	735	78.9	5.07	69	1.0581	0.964936	0.995714	0.992457	1.04369	1.06076	0.876696	1.03889	0.982766	0.839518	1.04024	0.576938	0.946885	0.493896	1.05849	0.296174	0.96349	0.529454	0.910252	0.104309
Smechr0500873.1	Smechr0500873.1	1	1	1	1	617	67.2	5.54	30	1.04004	0.97637	1.00225	0.947372	1.05828	1.10606	0.876792	1.0238	0.966879	0.690814	1.07337	0.333347	0.942565	0.458407	1.11014	0.0585947	0.974853	0.668654	0.878138	0.0260487
Smechr0202963.1	Smechr0202963.1	10	3	4	1	336	37.1	9.26	0	1.05788	0.974614	1.01935	1.01496	1.02184	1.02135	0.876799	1.04347	1.00089	0.984537	1.00526	0.911664	0.944785	0.476481	1.00437	0.910732	0.943943	0.327107	0.939838	0.276176
Smechr0400928.1	Smechr0400928.1	4	1	1	1	174	19.6	5	0	1.04339	0.971531	0.982324	1.07993	0.955447	1.0437	0.876814	1.07887	1.02349	0.737755	0.992174	0.961397	0.970601	0.70848	0.969401	0.646497	0.948323	0.36777	0.978256	0.675666
Smechr0501986.1	Smechr0501986.1	1	1	2	1	839	89.6	8.51	35	1.35143	1.05933	0.942759	0.990889	0.925958	0.942431	0.877228	0.927987	0.802092	0.00838347	0.775022	0.00831627	0.748817	0.000286431	0.966251	0.610129	0.93358	0.242375	0.966188	0.531212
Smechr0202961.1	Smechr0202961.1	7	3	4	1	361	39.6	9.48	28	1.04538	1.0055	0.965062	1.03429	1.08539	1.03412	0.877357	0.982496	0.974879	0.764915	1.03347	0.636609	0.906859	0.220284	1.0601	0.283868	0.930227	0.218436	0.877493	0.025235
Smechr0201877.1	Smechr0201877.1	7	1	4	1	125	14.1	5.85	73	1.21587	1.08408	0.902092	0.905789	1.03028	1.06718	0.877765	0.939143	0.786052	0.00399927	0.911958	0.351042	0.789977	0.00311437	1.16017	0.00748148	1.00499	0.9371	0.866243	0.014137
Smechr1100104.1	Smechr1100104.1	33	11	62	7	356	39.2	6.46	553	1.004	0.870471	0.954613	1.04405	1.06744	1.10345	0.877872	1.11721	1.06626	0.361186	1.15813	0.0499433	1.06435	0.369304	1.08617	0.132749	0.998208	0.982105	0.91902	0.143229
Smechr0201978.1	Smechr0201978.1	22	5	11	4	320	36.5	5.34	77	1.07369	1.03056	0.977125	1.032	0.991208	0.996191	0.878209	1.04928	0.954791	0.583367	0.944469	0.57194	0.915996	0.271309	0.989189	0.888314	0.959368	0.482502	0.969854	0.57359
Smechr0602225.1	Smechr0602225.1	3	1	2	1	313	36	6.38	22	0.928423	0.934719	1.07137	1.07933	1.10401	0.955923	0.878522	1.08273	1.15434	0.0419019	1.10562	0.175663	1.05266	0.45999	0.957795	0.516784	0.91191	0.116095	0.952094	0.383152
Smechr0202839.1	Smechr0202839.1	5	2	4	2	611	67	7.46	43	1.0784	0.999337	1.06441	1.07854	1.03109	0.983615	0.878665	0.911192	1.03139	0.657491	0.969667	0.772545	0.861447	0.0614776	0.940159	0.346728	0.835233	0.00209807	0.888395	0.042242
Smechr0602668.1	Smechr0602668.1	22	5	8	5	208	23.9	7.94	78	1.11129	0.992863	0.937474	0.986432	1.05305	1.02428	0.87921	1.04531	0.914337	0.285915	0.987251	0.919892	0.914628	0.263224	1.07975	0.162113	1.00032	0.990758	0.926439	0.183751
Smechr0100727.1	Smechr0100727.1	40	5	24	2	178	19.4	5.78	93	1.0016	0.882947	0.932449	1.04692	1.05237	1.11411	0.879334	1.12953	1.05032	0.483738	1.1496	0.0623474	1.06597	0.35774	1.09453	0.10109	1.0149	0.8254	0.927252	0.188642
Smechr0702518.1	Smechr0702518.1	1	1	2	1	1201	131.3	5.44	0	1.11682	0.957366	1.03862	0.93813	1.04191	1.0238	0.879684	1.03248	0.953021	0.568203	0.995912	0.992844	0.921884	0.307871	1.045	0.413993	0.967328	0.574973	0.925669	0.179202
Smechr0400063.1	Smechr0400063.1	72	16	49	16	215	23	4.91	578	1.16862	1.04144	0.907785	0.964813	1.04242	1.05117	0.879715	0.969666	0.847305	0.0477857	0.947299	0.593467	0.8368	0.0254767	1.11801	0.0437095	0.987602	0.837241	0.883354	0.0334724
Smechr0500322.1	Smechr0500322.1	26	5	6	5	189	20.7	8.91	59	1.04181	1.0438	1.10733	0.990517	0.966889	0.992639	0.88044	1.00129	1.00586	0.928772	0.939545	0.535249	0.902241	0.197117	0.934068	0.296804	0.896981	0.0637167	0.960295	0.46628
Smechr1101328.1	Smechr1101328.1	6	3	3	3	702	76.2	5.5	44	1.07076	0.93687	0.980455	0.999963	1.07209	1.08022	0.880699	1.0109	0.986445	0.87466	1.07207	0.341334	0.942206	0.455519	1.0868	0.130111	0.955154	0.43674	0.878871	0.0269989
Smechr0800037.1	Smechr0800037.1	38	13	28	11	367	39.4	6.48	202	1.04307	0.935915	0.973081	1.04276	1.0418	1.06233	0.881027	1.05351	1.01862	0.789092	1.06324	0.398958	0.977538	0.775965	1.0438	0.42585	0.959664	0.485801	0.919399	0.145125
Smechr0601826.1	Smechr0601826.1	19	10	30	10	510	58.5	8.87	212	1.07444	0.986681	0.993335	1.04682	1.01719	1.03728	0.881032	0.992058	0.989828	0.907076	0.996772	0.999911	0.908771	0.230384	1.00702	0.873751	0.91811	0.145582	0.911714	0.110163
Smechr0602279.1	Smechr0602279.1	6	2	3	2	332	36.8	6.86	30	1.15047	1.08569	1.07217	1.03567	0.967423	0.967017	0.88176	0.858012	0.942615	0.482538	0.865073	0.13725	0.778019	0.0016467	0.917737	0.186483	0.825383	0.00104103	0.899367	0.0679003
Smechr1001605.1	Smechr1001605.1	54	11	38	2	254	28.9	10.64	191	1.099	1.01218	1.11904	1.1451	1.09427	0.86302	0.881778	0.806619	1.07245	0.319741	0.927108	0.447388	0.799742	0.00507642	0.864473	0.0236609	0.745712	5.21882e-07	0.862621	0.0116063
Smechr0302298.1	Smechr0302298.1	11	3	5	2	325	35.1	5.67	77	1.15304	0.955337	0.845797	0.9349	1.04656	1.11793	0.883065	1.09672	0.844582	0.0436093	1.02662	0.69983	0.939009	0.430187	1.21553	0.000460349	1.1118	0.124163	0.914665	0.122741
Smechr1002329.1	Smechr1002329.1	2	1	1	1	558	57	5.17	0	1.0437	1.03408	1.05886	0.981661	1.02604	1.01349	0.883255	0.984902	0.982065	0.832846	0.981587	0.87216	0.899109	0.182394	0.999513	0.979243	0.915528	0.132698	0.915975	0.128656
Smechr0101000.1	Smechr0101000.1	4	1	1	1	189	20.7	9.22	26	0.975668	0.880907	1.02335	1.0282	1.0971	1.07682	0.88331	1.07164	1.10502	0.156312	1.17093	0.0353703	1.05299	0.457236	1.05965	0.287243	0.952914	0.413405	0.899273	0.0676346
Smechr0902080.1	Smechr0902080.1	27	7	19	7	213	23	4.61	101	1.05236	0.955207	0.937021	1.06409	1.04902	1.06793	0.884456	1.02251	0.996786	0.973831	1.05448	0.462036	0.949886	0.519292	1.05788	0.30088	0.952949	0.413759	0.900807	0.0720332
Smechr0801685.1	Smechr0801685.1	9	5	8	5	585	65.9	7.23	35	1.11814	1.05735	0.9072	0.951162	1.09424	1.01158	0.884819	1.00231	0.854224	0.0598587	0.967972	0.758535	0.86745	0.0745931	1.13316	0.0240739	1.01548	0.818969	0.896153	0.0593485
Smechr1100189.1	Smechr1100189.1	19	3	3	2	221	25.3	8.07	42	1.04427	0.951012	1.00431	1.00071	0.99534	1.09003	0.885309	1.06106	1.00488	0.939728	1.04515	0.535667	0.975487	0.755865	1.04008	0.463637	0.970747	0.61686	0.933343	0.228193
Smechr0402521.1	Smechr0402521.1	1	1	3	1	879	100	9.2	33	1.0077	0.92992	0.985243	1.06044	1.05109	1.05863	0.885511	1.05581	1.05577	0.439244	1.08882	0.248435	1.00191	0.977771	1.03131	0.560281	0.948988	0.374192	0.920181	0.149092
Smechr0500554.1	Smechr0500554.1	48	8	32	1	123	14.2	10.81	127	0.947126	0.977378	1.06788	1.09423	1.04828	0.965374	0.88585	1.04562	1.12346	0.0986471	1.04632	0.526102	1.00362	0.958212	0.931335	0.275957	0.893328	0.0543459	0.95919	0.45457
Smechr0901439.1	Smechr0901439.1	7	3	5	1	407	43.9	4.83	30	0.963495	0.964243	1.10154	1.1149	1.0312	0.983868	0.886034	0.984758	1.14976	0.0478889	1.0453	0.534456	0.970459	0.707122	0.909144	0.14178	0.844051	0.00377866	0.928401	0.195708
Smechr0701362.1	Smechr0701362.1	4	1	2	1	232	26.6	7.59	0	1.05616	0.898902	0.984134	0.963041	1.04376	1.13397	0.88618	1.06861	0.995967	0.965976	1.11389	0.14661	0.999864	0.998895	1.1184	0.0430653	1.00391	0.949462	0.897629	0.0631618
Smechr0902167.1	Smechr0902167.1	4	1	1	1	202	22.3	8.62	0	1.14757	0.979277	0.939288	1.02235	1.04479	0.978793	0.886274	1.03054	0.922324	0.33558	0.951448	0.625563	0.901249	0.19237	1.03158	0.557146	0.97715	0.698256	0.947239	0.338233
Smechr0700767.1	Smechr0700767.1	8	1	1	1	124	14.1	6.51	0	1.0197	0.965498	0.917117	1.04226	1.03648	1.01712	0.88714	1.15015	0.986992	0.879894	1.03446	0.627701	1.02624	0.709084	1.04809	0.38469	1.03976	0.568606	0.992055	0.854052
Smechr0400968.1	Smechr0400968.1	1	1	1	1	976	108	5.87	0	0.88999	0.869707	1.0759	1.03483	1.03222	1.13446	0.887212	1.11483	1.19948	0.0099824	1.23128	0.00576874	1.13772	0.0632889	1.02651	0.617407	0.948508	0.369546	0.924015	0.16971
Smechr0600881.1	Smechr0600881.1	2	1	1	1	366	41.4	4.91	0	1.07134	0.951892	0.960913	1.08744	1.01341	1.02009	0.888121	1.03847	1.01242	0.856281	1.00508	0.913601	0.952234	0.539561	0.99275	0.933171	0.940557	0.297633	0.947426	0.339898
Smechr1001804.1	Smechr1001804.1	2	1	2	1	449	50.6	6.16	0	1.11915	1.07174	0.983901	0.976742	1.03722	0.991323	0.888212	0.955063	0.894911	0.18537	0.925902	0.439269	0.84134	0.030293	1.03463	0.522434	0.940138	0.294111	0.908671	0.098247
Smechr0600743.1	Smechr0600743.1	4	1	1	1	436	48.2	8.5	0	1.01086	0.963439	0.941009	1.04824	1.0206	1.10927	0.888401	1.05181	1.00757	0.909727	1.0788	0.301445	0.982734	0.827357	1.07069	0.211904	0.975347	0.674987	0.910952	0.107082
Smechr0802349.1	Smechr0802349.1	13	4	7	4	239	26.7	9.07	74	1.08614	0.963041	0.981846	1.02379	1.02431	1.02963	0.888908	1.03261	0.978753	0.80141	1.00232	0.942076	0.937701	0.420035	1.02408	0.647316	0.958057	0.468007	0.935528	0.243662
Smechr1201712.1	Smechr1201712.1	47	4	10	4	117	12.5	9.28	69	1.05745	0.909026	0.940944	0.964919	1.06441	1.10467	0.888933	1.10545	0.969178	0.711904	1.10303	0.185649	1.01419	0.838986	1.13811	0.0196264	1.04645	0.507563	0.919461	0.145436
Smechr0502318.1	Smechr0502318.1	15	6	29	5	464	50.9	5.67	389	1.06508	1.01111	0.971837	0.966516	1.04442	1.0732	0.889064	1.00748	0.933609	0.413788	1.01995	0.763821	0.913471	0.256513	1.09248	0.108187	0.97843	0.714927	0.895602	0.0579749
Smechr0201925.1	Smechr0201925.1	13	5	7	4	326	37.2	8.78	102	1.12345	1.07549	0.993347	0.995674	1.00053	1.01353	0.889085	0.931235	0.904538	0.231615	0.915924	0.375045	0.827819	0.0178157	1.01259	0.797228	0.915184	0.131043	0.903807	0.0812912
Smechr1102207.1	Smechr1102207.1	28	4	36	3	146	16.4	7.25	107	0.990437	0.966296	0.968403	0.981368	1.12905	1.11817	0.889093	0.989913	0.996442	0.970529	1.14846	0.0641907	0.960277	0.611453	1.15256	0.0105404	0.963706	0.531967	0.836145	0.0023218
Smechr1102326.1	Smechr1102326.1	4	1	1	1	185	21.1	11.81	0	1.12182	1.01305	0.937869	0.966551	1.02077	1.07017	0.889316	1.00823	0.892053	0.17297	0.979421	0.85395	0.888833	0.139524	1.09794	0.0900872	0.996391	0.957219	0.907509	0.0939666
Smechr1201434.1	Smechr1201434.1	49	9	135	3	145	16	10.08	618	1.12102	0.903718	0.864844	0.989226	1.05073	1.10249	0.889456	1.1146	0.915709	0.294104	1.06346	0.397436	0.989788	0.897833	1.16135	0.00708987	1.0809	0.258303	0.930726	0.210563
Smechr0302212.1	Smechr0302212.1	10	1	4	1	59	6.9	8.32	0	0.885554	0.777399	1.00388	1.13582	1.0801	1.15293	0.889721	1.11957	1.28669	0.000359853	1.34281	9.8778e-05	1.20826	0.00647161	1.04362	0.427613	0.939049	0.285067	0.899802	0.069128
Smechr1201583.1	Smechr1201583.1	60	11	36	2	159	17.7	10.49	298	1.01318	0.789681	0.999149	1.02269	1.07452	1.1148	0.890588	1.13677	1.12146	0.103903	1.21435	0.00988526	1.12452	0.0911779	1.08283	0.147404	1.00273	0.963027	0.926023	0.181283
Smechr0203039.1	Smechr0203039.1	1	1	1	1	481	55.8	6.87	0	1.08657	1.03082	0.909575	0.99905	1.03018	1.03059	0.890772	1.05167	0.901404	0.215795	0.97326	0.802382	0.917377	0.279625	1.07972	0.162262	1.01772	0.794361	0.942582	0.298265
Smechr0401866.1	Smechr0401866.1	18	4	7	4	287	30.7	5.82	68	1.04151	0.990255	0.987124	0.993236	1.06116	1.05478	0.890991	1.01085	0.974698	0.763213	1.04143	0.566855	0.936053	0.407437	1.06846	0.225775	0.960352	0.493519	0.898819	0.0663757
Smechr0301407.1	Smechr0301407.1	15	2	2	2	131	14.7	8.13	43	1.22991	1.01327	0.951786	0.94768	1.04418	1.00704	0.891119	0.938308	0.846775	0.0469487	0.914425	0.365867	0.815552	0.0105686	1.07989	0.161396	0.963127	0.525229	0.891874	0.0493333
Smechr0702565.1	Smechr0702565.1	39	5	15	5	175	18.5	5.6	188	1.00302	1.04231	1.04542	1.05285	1.03975	1.00734	0.891315	0.944078	1.02589	0.712976	1.00086	0.957242	0.89736	0.174518	0.975606	0.720218	0.874716	0.022328	0.896587	0.0604515
Smechr0103886.1	Smechr0103886.1	2	1	1	1	408	45.1	6.79	0	0.898977	0.87118	1.01731	1.02535	1.12829	1.14455	0.891358	1.06241	1.15394	0.0423951	1.28397	0.000939115	1.10372	0.155437	1.11268	0.0533691	0.956479	0.450879	0.859616	0.00981452
Smechr0301068.1	Smechr0301068.1	2	1	1	1	523	58	7.65	0	1.10689	0.975348	0.878752	0.957992	1.06765	1.05673	0.891391	1.09796	0.882099	0.134356	1.02024	0.76104	0.955389	0.567318	1.1566	0.00879831	1.08308	0.246211	0.936438	0.250303
Smechr0200419.1	Smechr0200419.1	18	10	22	10	515	58.8	9.2	133	1.07905	0.967339	0.938169	0.982048	1.07731	1.11273	0.892086	0.981867	0.938344	0.449272	1.07019	0.353047	0.915736	0.269762	1.14051	0.0177456	0.975907	0.682177	0.855674	0.00783207
Smechr0303262.1	Smechr0303262.1	1	1	1	1	564	63.4	8.31	27	1.0543	0.860464	0.910161	1.02075	1.096	1.14609	0.892302	1.0578	1.00843	0.900207	1.17095	0.035355	1.01845	0.792144	1.16116	0.00715155	1.00994	0.880902	0.869768	0.0170423
Smechr0602744.1	Smechr0602744.1	3	1	1	1	216	25.3	9.52	0	1.00359	1.00512	1.02244	1.0005	1.07305	1.01241	0.892306	1.02017	1.00708	0.91518	1.03821	0.594544	0.952092	0.538324	1.03091	0.564931	0.945396	0.340277	0.917053	0.133684
Smechr0700268.1	Smechr0700268.1	7	2	2	2	414	46.2	8.95	44	0.961592	0.875164	1.02435	1.05671	1.11931	1.09856	0.892381	1.00827	1.13301	0.0765699	1.20749	0.0122182	1.03478	0.62241	1.06574	0.243599	0.913308	0.122311	0.856969	0.00844078
Smechr0202856.1	Smechr0202856.1	12	1	4	1	126	14.5	9.73	78	1.09287	0.874925	0.944737	1.00581	1.02548	1.08215	0.892496	1.11769	0.991231	0.920539	1.07106	0.347578	1.02154	0.758781	1.08054	0.158239	1.03058	0.658511	0.953765	0.399371
Smechr0900544.1	Smechr0900544.1	11	1	1	1	81	9.4	6.04	0	1.02458	0.982955	1.03291	1.04434	0.968209	1.03964	0.892569	1.04467	1.03473	0.624773	1.00016	0.964553	0.964984	0.655107	0.966591	0.61401	0.932596	0.235171	0.96483	0.51589
Smechr0502740.1	Smechr0502740.1	12	5	15	1	486	54.1	5.35	170	0.999464	0.956787	1.02419	0.958235	1.06639	1.08087	0.892581	1.05391	1.01338	0.845755	1.09764	0.20782	0.99501	0.950235	1.08315	0.145956	0.981874	0.760317	0.906497	0.0903598
Smechr0303647.1	Smechr0303647.1	1	1	1	1	749	82.7	6.04	0	0.98805	0.911754	1.06259	0.982151	1.06228	1.12547	0.892645	1.00815	1.07629	0.295818	1.15157	0.0592649	1.00052	0.993739	1.06994	0.216475	0.929599	0.214138	0.868831	0.0162239
Smechr0800509.1	Smechr0800509.1	54	9	34	1	194	22	9.67	176	0.938107	0.949329	0.988651	1.05158	1.06479	1.08847	0.892645	1.0617	1.08095	0.268498	1.14084	0.0777507	1.03545	0.615868	1.0554	0.320833	0.957905	0.466344	0.907624	0.0943829
Smechr0302177.1	Smechr0302177.1	3	1	1	1	351	38.6	5.62	0	1.10493	0.959759	1.01628	0.966801	1.02294	1.0606	0.892645	1.00468	0.960475	0.633101	1.00913	0.872004	0.918938	0.289219	1.05066	0.361365	0.956754	0.453842	0.910623	0.105772
Smechr1200279.1	Smechr1200279.1	6	2	2	2	367	41	5.06	0	0.958791	0.969405	1.07865	1.0087	1.04111	1.03599	0.892845	1.04596	1.08254	0.259634	1.07723	0.31045	1.0055	0.936762	0.995089	0.962682	0.928834	0.208982	0.933418	0.228713
Smechr0100390.1	Smechr0100390.1	32	9	51	9	245	27.6	6.23	354	1.05702	1.0051	1.02455	1.05109	0.981384	1.00444	0.89285	1.01118	1.00656	0.921033	0.962999	0.717783	0.923333	0.317311	0.956725	0.505468	0.917318	0.141535	0.958811	0.450584
Smechr0500627.1	Smechr0500627.1	2	1	1	1	752	84.2	8.35	0	0.910758	0.953655	1.07178	1.15568	1.11766	0.993647	0.892956	0.935629	1.19473	0.0117256	1.13242	0.0954787	0.980784	0.807997	0.947852	0.41643	0.820927	0.000746395	0.866091	0.0140224
Smechr0200739.1	Smechr0200739.1	5	3	4	3	664	74.8	5.03	0	0.978525	1.01133	1.11073	1.14909	1.00001	0.953063	0.892966	0.930374	1.13567	0.0712179	0.981515	0.871553	0.916316	0.27322	0.864262	0.0234246	0.806852	0.000244268	0.933573	0.229792
Smechr0900132.1	Smechr0900132.1	28	8	17	8	269	29.4	4.88	82	1.025	0.934058	1.00151	1.04353	1.03915	1.05922	0.893088	1.03722	1.04389	0.539501	1.07111	0.347264	0.985326	0.853183	1.02608	0.622602	0.943902	0.326737	0.91991	0.147709
Smechr1200175.1	Smechr1200175.1	13	2	2	2	194	21.8	6.52	18	1.04628	0.908386	1.00399	0.959071	1.06498	1.07684	0.893398	1.0812	1.0043	0.946303	1.09575	0.216078	1.0102	0.883607	1.09106	0.113362	1.00588	0.926997	0.921925	0.158234
Smechr0701849.1	Smechr0701849.1	5	1	1	1	197	21.7	6.21	20	1.12832	1.03002	1.3164	0.991693	0.799282	1.00337	0.893823	0.852009	1.06938	0.339834	0.835204	0.0636478	0.808878	0.00782123	0.781014	0.000112766	0.756396	1.80248e-06	0.96848	0.55755
Smechr0900010.1	Smechr0900010.1	2	1	1	1	494	56.4	7.05	27	1.14126	0.872316	0.903136	1.13805	1.02277	1.03054	0.893894	1.03227	1.01371	0.842096	1.01973	0.765949	0.956587	0.578015	1.00594	0.888746	0.943646	0.32445	0.938075	0.262549
Smechr0601135.1	Smechr0601135.1	4	1	1	1	390	43	7.88	0	1.00656	1.23892	0.966409	1.00986	0.975284	0.986799	0.894198	0.940857	0.880113	0.127471	0.873793	0.167303	0.817223	0.0113744	0.992819	0.934047	0.928543	0.207039	0.935259	0.241716
Smechr0501931.1	Smechr0501931.1	2	2	3	1	837	93.4	6.42	27	1.2132	1.39065	0.941734	0.901288	0.890542	0.882527	0.894208	0.89197	0.707806	3.55923e-05	0.68094	6.43533e-05	0.685975	2.2839e-06	0.962044	0.562862	0.969157	0.597239	1.00739	0.955097
Smechr0300744.1	Smechr0300744.1	3	1	1	1	448	48.4	6.43	41	2.09068	0.802039	0.931235	0.945133	0.885614	0.715735	0.894232	0.740678	0.648652	2.21988e-07	0.553579	6.91779e-10	0.565181	8.32764e-13	0.85343	0.0137	0.871316	0.0187004	1.02096	0.818633
Smechr1101597.1	Smechr1101597.1	31	5	15	1	147	16.6	10.2	132	1.17932	0.860494	0.999648	1.14703	0.915024	1.01862	0.894658	1.01617	1.05239	0.466482	0.94795	0.598466	0.936765	0.412853	0.900758	0.106282	0.890129	0.0470873	0.988201	0.803281
Smechr0901931.1	Smechr0901931.1	21	5	13	1	152	17.6	9.74	44	0.99541	0.932545	0.971595	1.06281	1.08418	1.00839	0.894787	1.08539	1.05521	0.44365	1.08538	0.265771	1.02709	0.700262	1.02859	0.592241	0.973343	0.649434	0.946287	0.329812
Smechr0601532.1	Smechr0601532.1	4	1	2	1	187	21.2	5.3	29	1.06566	0.960287	0.98182	1.066	1.02237	1.01407	0.894894	1.02548	1.0108	0.874071	1.00518	0.912539	0.947888	0.502317	0.994442	0.954522	0.937764	0.27463	0.943005	0.301767
Smechr0100421.1	Smechr0100421.1	31	9	17	9	357	39	6.1	72	1.07878	1.04528	0.996625	1.04116	0.995642	1.00209	0.895355	0.970261	0.959382	0.623422	0.940529	0.542503	0.878327	0.103804	0.980349	0.778104	0.915514	0.132627	0.933865	0.231824
Smechr1200679.1	Smechr1200679.1	3	1	1	1	402	43.7	7.85	39	1.03486	1.00812	1.02181	0.967615	1.06092	1.01806	0.895742	1.0214	0.973786	0.754674	1.01762	0.786753	0.938402	0.425462	1.04501	0.413921	0.963664	0.531482	0.922156	0.159473
Smechr0701678.1	Smechr0701678.1	25	9	37	9	408	44.1	6.76	115	1.06401	1.02091	0.973388	1.02943	1.00861	1.00428	0.896031	1.03157	0.960625	0.634432	0.965454	0.737835	0.924548	0.325352	1.00503	0.901494	0.962444	0.517339	0.95763	0.438304
Smechr0602477.1	Smechr0602477.1	2	1	1	1	464	52.3	8.66	0	1.01115	1.30841	0.959568	0.94665	0.952243	0.998019	0.896035	0.943815	0.821803	0.0190077	0.840791	0.0743084	0.793191	0.00366894	1.02311	0.65953	0.965183	0.549329	0.943386	0.304944
Smechr0602722.1	Smechr0602722.1	3	1	1	1	457	49.5	9.31	0	1.03182	0.878262	1.06509	1.0004	1.07411	1.03087	0.896258	1.0571	1.08136	0.266189	1.10204	0.189597	1.02266	0.746827	1.01912	0.710538	0.945712	0.34319	0.927974	0.193056
Smechr0902241.1	Smechr0902241.1	5	1	2	1	218	24.8	6.8	38	1.00799	0.944045	1.0215	1.04289	1.06452	1.067	0.896342	0.987201	1.05756	0.425243	1.09194	0.233424	0.964912	0.654429	1.03252	0.546324	0.912398	0.118236	0.883664	0.033964
Smechr0103655.1	Smechr0103655.1	2	1	2	1	493	55.3	7.74	0	0.961635	0.920606	1.00008	1.07489	1.03697	1.07674	0.896388	1.06821	1.10239	0.166371	1.12298	0.119302	1.04375	0.537467	1.01867	0.716308	0.946809	0.353391	0.929454	0.20234
Smechr0100403.1	Smechr0100403.1	1	1	2	1	482	54.1	6.54	24	0.93081	0.984208	0.99085	1.1198	1.03305	1.0203	0.896598	1.05788	1.10216	0.167295	1.07224	0.340283	1.0206	0.768863	0.972851	0.687176	0.926005	0.190661	0.951847	0.380785
Smechr0201952.1	Smechr0201952.1	4	2	5	1	511	55.6	7.75	0	1.07911	0.980998	1.00808	1.01363	1.0451	1.03122	0.896668	0.9731	0.981364	0.826172	1.00787	0.88491	0.907605	0.224188	1.02701	0.611309	0.924841	0.183459	0.90052	0.0711946
Smechr0700751.1	Smechr0700751.1	2	1	2	1	997	110	6.71	0	1.70384	0.953572	0.878596	0.903192	0.880779	0.948834	0.896774	0.846881	0.670499	1.72638e-06	0.688495	0.000104226	0.656148	1.26375e-07	1.02684	0.613339	0.978598	0.717116	0.953018	0.392077
Smechr1201825.1	Smechr1201825.1	2	1	1	1	397	43.9	8.75	0	1.05527	1.00981	0.904911	1.05318	1.00915	1.05327	0.896949	1.04823	0.948193	0.527679	0.998714	0.979623	0.94194	0.453383	1.05328	0.338529	0.993406	0.91635	0.943153	0.303002
Smechr0402031.1	Smechr0402031.1	20	10	15	10	661	73.3	6.86	155	1.11524	1.02852	0.963004	0.990146	1.00817	1.02303	0.897322	1.0008	0.911087	0.267094	0.947497	0.594989	0.88542	0.127056	1.03996	0.464809	0.971828	0.630347	0.934483	0.236179
Smechr1000384.1	Smechr1000384.1	10	1	1	1	118	13	10.17	25	1.0604	0.938068	1.02233	1.01792	1.04522	1.06077	0.897356	0.988182	1.02091	0.764858	1.0538	0.46719	0.943492	0.465912	1.03222	0.549701	0.92417	0.1794	0.895321	0.0572824
Smechr0702700.1	Smechr0702700.1	23	4	7	4	263	27.9	6.39	115	1.10349	1.0147	0.952526	1.00831	1.03357	1.02334	0.897929	0.993438	0.925713	0.358098	0.971068	0.784154	0.892916	0.155581	1.04899	0.376369	0.964571	0.542106	0.91952	0.145733
Smechr1002955.1	Smechr1002955.1	1	1	1	1	514	56.6	6.92	14	1.14478	1.22834	1.29929	1.04746	0.870937	0.881417	0.898406	0.631714	0.988892	0.898098	0.738418	0.00165311	0.644772	3.72578e-08	0.746713	4.91069e-06	0.652014	2.51186e-13	0.873179	0.0203264
Smechr0401904.1	Smechr0401904.1	18	4	17	4	315	33.9	9.03	172	1.08066	0.956376	0.963678	0.98886	1.0489	1.06967	0.898436	1.02424	0.958517	0.615801	1.04003	0.57882	0.94386	0.468907	1.08504	0.137582	0.984708	0.798195	0.907535	0.0940618
Smechr0201979.1	Smechr0201979.1	1	1	1	1	778	85.6	5.72	0	1.31943	0.938392	0.963377	1.01061	0.92188	0.99644	0.898568	0.975156	0.874286	0.108774	0.849632	0.0939321	0.82988	0.0193749	0.9718	0.674694	0.949208	0.376333	0.976753	0.656946
Smechr0300054.1	Smechr0300054.1	5	1	2	1	216	24.1	6.44	42	1.08518	0.923102	0.927068	1.02068	1.00953	1.04646	0.898785	1.12367	0.969857	0.718165	1.02375	0.727033	1.00705	0.919119	1.05557	0.319411	1.03835	0.581962	0.983689	0.744654
Smechr1200036.1	Smechr1200036.1	4	2	2	2	482	56.4	9.11	28	1.0632	1.10236	1.07122	1.06628	0.94682	0.96652	0.899142	0.904493	0.987043	0.880387	0.883532	0.205986	0.832873	0.0218432	0.89513	0.0865615	0.843806	0.00371928	0.942663	0.298936
Smechr0702613.1	Smechr0702613.1	6	2	2	2	491	54.3	5.95	21	1.02582	1.08454	1.0159	1.02496	0.999942	1.00119	0.899474	0.972595	0.96706	0.692469	0.948238	0.600679	0.887082	0.13302	0.980537	0.780413	0.917298	0.141434	0.935506	0.243499
Smechr0602698.1	Smechr0602698.1	26	6	11	5	250	27.1	5.41	59	0.915049	1.04175	0.990114	1.03195	1.1464	1.05193	0.899713	0.95308	1.03335	0.638146	1.12344	0.118039	0.946851	0.493609	1.08718	0.128546	0.91629	0.136407	0.842817	0.00358397
Smechr1102507.1	Smechr1102507.1	13	9	14	6	630	69.2	8	142	1.09288	1.00185	0.963495	0.996655	1.03691	1.06403	0.899713	0.97203	0.935754	0.429676	1.00296	0.935414	0.89355	0.158187	1.07183	0.20509	0.954898	0.434044	0.890908	0.0472741
Smechr0101491.1	Smechr0101491.1	12	3	3	3	286	30.1	11.15	26	1.02077	1.1119	1.03304	0.952343	1.05942	1.03601	0.899717	0.908966	0.930938	0.394456	0.982542	0.880201	0.848086	0.0388205	1.05543	0.320557	0.911001	0.112182	0.863155	0.0119528
Smechr0902449.1	Smechr0902449.1	11	4	6	3	391	44.7	5.67	72	1.04428	0.949598	0.971562	1.05362	1.06615	1.03854	0.899779	1.00805	1.0157	0.820572	1.05557	0.453871	0.956841	0.580294	1.03926	0.472172	0.942055	0.310455	0.906466	0.0902502
Smechr0202960.1	Smechr0202960.1	7	2	4	1	358	39.2	9.33	53	0.966699	0.976202	1.0452	1.07775	1.02359	1.02781	0.900051	1.01352	1.09267	0.208116	1.05584	0.451853	0.984903	0.848958	0.966301	0.610694	0.901376	0.0766566	0.932811	0.224532
Smechr1102524.1	Smechr1102524.1	2	1	1	1	456	52.1	6.28	0	0.990489	0.945691	1.00138	1.0496	1.08372	0.99617	0.900077	1.06638	1.05929	0.411896	1.07422	0.328183	1.01564	0.823018	1.01409	0.776934	0.958787	0.476049	0.945464	0.322632
Smechr0103495.1	Smechr0103495.1	2	1	3	1	252	28.2	7.87	0	1.09084	1.17969	0.942662	0.965098	1.04137	0.937696	0.900113	0.962572	0.840228	0.0375481	0.871632	0.15946	0.820376	0.0130394	1.03738	0.492271	0.976373	0.688191	0.941194	0.286959
Smechr0402190.1	Smechr0402190.1	16	9	67	8	473	51.8	6.21	597	1.07333	1.02147	0.958112	1.0082	1.03066	1.04263	0.900214	0.993024	0.938667	0.451745	0.989734	0.94083	0.903781	0.204651	1.0544	0.329071	0.962835	0.521846	0.913156	0.11618
Smechr0300051.1	Smechr0300051.1	6	1	1	1	183	20.6	6.8	0	1.18333	0.875112	1.04233	0.923875	1.04849	0.966125	0.900458	1.09107	0.955191	0.586818	0.978707	0.847957	0.967491	0.67877	1.02462	0.640615	1.01288	0.847926	0.98854	0.807725
Smechr1200158.1	Smechr1200158.1	45	6	16	2	120	13.9	9.99	44	0.958684	0.894877	0.993884	1.05942	1.05444	1.09345	0.900506	1.08178	1.10776	0.146336	1.15879	0.0490811	1.06945	0.333758	1.04607	0.403768	0.965412	0.552033	0.922898	0.163503
Smechr0600625.1	Smechr0600625.1	31	4	5	4	128	13.9	7.12	46	0.933002	0.951441	0.975737	1.08684	1.07458	1.07359	0.900622	1.03916	1.09453	0.199543	1.13995	0.0794852	1.02936	0.67678	1.04149	0.448999	0.940461	0.296826	0.902993	0.0786909
Smechr0302831.1	Smechr0302831.1	3	1	1	1	302	33.6	8.34	0	0.730218	0.738967	2.60845	0.720837	0.683847	0.822478	0.900712	0.802543	2.26608	6.29795e-31	1.02528	0.712485	1.15932	0.0333545	0.452446	1.26513e-35	0.511597	1.80435e-30	1.13074	0.121071
Smechr0603065.1	Smechr0603065.1	40	8	67	4	220	24.9	10.3	640	0.984179	0.919131	1.01458	1.05135	1.04858	1.05475	0.900906	1.06092	1.08544	0.243989	1.10509	0.177674	1.03074	0.662741	1.0181	0.723761	0.949606	0.380214	0.932722	0.223925
Smechr0802574.1	Smechr0802574.1	1	1	1	1	1128	122.5	7.77	0	0.990645	1.44004	0.990358	0.78279	0.906963	1.11159	0.900932	0.885723	0.729485	0.000161329	0.830446	0.0555498	0.735041	0.000113326	1.1384	0.019389	1.00762	0.907194	0.885116	0.0363484
Smechr0101276.1	Smechr0101276.1	1	1	1	1	1357	149	5.68	0	1.10121	1.64392	1.04264	0.971233	0.862071	0.746035	0.900933	0.724493	0.733615	0.000211137	0.585803	2.48145e-08	0.592112	4.96867e-11	0.798515	0.000444141	0.807115	0.000249662	1.01077	0.920678
Smechr0202220.1	Smechr0202220.1	4	1	1	1	273	30.2	7.65	23	0.970374	0.946207	0.970983	1.01537	1.11022	1.05797	0.901161	1.06252	1.0364	0.608705	1.13128	0.0981424	1.02457	0.726555	1.09154	0.111592	0.988585	0.850584	0.905678	0.0875173
Smechr0602481.1	Smechr0602481.1	3	1	1	1	312	34.6	8.54	0	1.09209	1.20103	1.13223	0.845791	0.926448	0.9764	0.901172	0.939081	0.862591	0.0775533	0.829809	0.0545312	0.802512	0.00580177	0.961996	0.562327	0.930351	0.219286	0.967104	0.541675
Smechr0702058.1	Smechr0702058.1	3	1	1	1	496	56.9	7.99	0	0.985619	1.02779	0.947853	1.05967	1.15518	1.01429	0.901255	0.937595	0.997075	0.976602	1.07751	0.308803	0.9133	0.255529	1.08067	0.157584	0.915979	0.134882	0.847601	0.00483408
Smechr0500458.1	Smechr0500458.1	51	14	40	8	229	25.5	10.11	349	0.98397	0.888049	1.00067	1.05478	1.07922	1.07987	0.901342	1.04805	1.09799	0.184381	1.15335	0.0565984	1.04133	0.559764	1.05042	0.363468	0.9484	0.368515	0.902875	0.0783202
Smechr0701818.1	Smechr0701818.1	25	10	22	10	432	47.1	5.68	314	1.07269	0.957081	0.931142	1.00832	1.044	1.07728	0.9014	1.03999	0.955506	0.589542	1.04509	0.536223	0.956459	0.576866	1.09375	0.103734	1.001	0.982944	0.915195	0.125112
Smechr1200010.1	Smechr1200010.1	21	7	23	5	363	38.4	8.92	125	1.23953	1.22643	0.977929	0.959712	0.923088	0.88843	0.901442	0.895058	0.785755	0.00394209	0.734609	0.00137139	0.728519	7.12999e-05	0.934909	0.303416	0.927159	0.197989	0.99171	0.849489
Smechr1102687.1	Smechr1102687.1	30	24	55	11	1021	115.3	7.24	530	1.0157	0.944805	0.98493	1.02247	1.05216	1.07519	0.901554	1.03589	1.02392	0.733265	1.08511	0.2672	0.988239	0.882313	1.05976	0.286443	0.96515	0.54893	0.910728	0.106189
Smechr0300728.1	Smechr0300728.1	1	1	1	1	1018	111.5	6.4	0	1.02494	0.970337	1.02732	0.914281	1.01891	1.09324	0.902	1.08012	0.973099	0.74826	1.05858	0.431778	0.993406	0.934141	1.08785	0.125819	1.02087	0.76016	0.938432	0.265277
Smechr0701952.1	Smechr0701952.1	1	1	1	1	879	100.6	6.37	0	0.996033	0.988277	1.01457	1.03799	1.04638	1.03641	0.902061	1.00842	1.03439	0.628054	1.04963	0.499533	0.962793	0.634653	1.01473	0.76832	0.930783	0.222287	0.917268	0.134704
Smechr0101136.1	Smechr0101136.1	1	1	1	1	1199	132.5	6.21	0	1.09763	1.04802	1.04171	0.929302	1.01785	1.07081	0.902296	0.915018	0.918612	0.3119	0.973441	0.803894	0.846978	0.0372988	1.05969	0.286966	0.922019	0.16681	0.870087	0.0173286
Smechr0600969.1	Smechr0600969.1	7	1	2	1	218	23.2	10.32	0	0.971522	0.930603	1.03926	1.10804	0.996452	1.02896	0.902332	1.05618	1.1289	0.0855076	1.06482	0.388196	1.02965	0.673901	0.943237	0.373743	0.912082	0.116847	0.96697	0.540138
Smechr0602601.1	Smechr0602601.1	4	1	1	1	441	49.6	5.36	0	0.972923	0.887592	0.976713	1.0064	1.15692	1.06525	0.902356	1.0692	1.0659	0.363705	1.19439	0.0181174	1.05968	0.403955	1.12055	0.0396748	0.99417	0.926804	0.887217	0.0400398
Smechr0602429.1	Smechr0602429.1	18	5	6	4	262	30.3	4.3	119	1.01239	1.06403	0.962734	1.02664	1.02829	1.007	0.902471	1.02418	0.958081	0.611969	0.980196	0.86046	0.927877	0.348018	1.02308	0.659819	0.968474	0.588885	0.946624	0.332776
Smechr0400156.1	Smechr0400156.1	42	7	16	7	186	19.6	8.06	148	1.12506	1.06087	0.91853	1.01514	0.994172	1.02934	0.902726	0.979137	0.884601	0.143407	0.925702	0.437931	0.8609	0.0603782	1.04646	0.399976	0.973207	0.64771	0.929997	0.205821
Smechr0601181.1	Smechr0601181.1	21	4	4	4	277	31.9	9.16	57	0.991096	0.998424	1.01159	1.09234	1.02912	1.01312	0.903169	0.990586	1.0575	0.425646	1.0265	0.700935	0.951866	0.536354	0.970681	0.661484	0.900106	0.0727213	0.927294	0.188893
Smechr0600599.1	Smechr0600599.1	14	4	16	3	287	30.7	7.85	124	1.06232	1.09215	0.953186	0.976531	1.02747	1.02592	0.903324	0.983814	0.895682	0.188819	0.953087	0.638404	0.875919	0.0966894	1.06409	0.254915	0.977935	0.708462	0.919034	0.143298
Smechr0800786.1	Smechr0800786.1	1	1	1	1	802	90.5	6.11	35	1.02249	0.980334	1.08555	0.991918	1.04663	1.07347	0.903352	0.923027	1.03727	0.600455	1.05856	0.431928	0.911904	0.247595	1.02052	0.69234	0.879138	0.0279234	0.861457	0.0108811
Smechr1001459.1	Smechr1001459.1	9	2	3	2	348	37.1	9.28	63	1.07874	0.981451	0.985845	1.00485	1.02981	1.02311	0.903447	1.02171	0.966267	0.685227	0.996475	0.997576	0.934458	0.395436	1.03126	0.560787	0.967081	0.571995	0.937764	0.260196
Smechr0201020.1	Smechr0201020.1	2	1	1	1	447	50.1	8.35	0	1.07861	0.928894	1.06004	1.07742	1.02914	0.983462	0.903554	0.967451	1.06474	0.371889	1.00254	0.939801	0.932006	0.377368	0.941588	0.359119	0.875341	0.0230558	0.929643	0.203549
Smechr1101191.1	Smechr1101191.1	4	3	5	3	612	68.5	5.45	22	1.0587	0.986579	0.980267	0.992484	1.07715	1.05282	0.904087	0.976728	0.964541	0.669554	1.04141	0.566982	0.91959	0.293283	1.0797	0.162355	0.953397	0.418373	0.883023	0.0329545
Smechr1000566.1	Smechr1000566.1	1	1	1	1	723	82.6	7.65	0	0.931163	1.03214	1.22066	1.14787	1.07421	0.817561	0.904348	0.895123	1.2064	0.00786835	0.963563	0.722381	0.91655	0.274625	0.798709	0.000450552	0.759739	2.61615e-06	0.951209	0.374721
Smechr0202868.1	Smechr0202868.1	3	1	1	1	440	48.3	5.85	0	0.955692	0.917175	1.02557	1.10145	0.997186	1.01764	0.904429	1.11649	1.1357	0.0711582	1.0758	0.318806	1.07905	0.273419	0.947254	0.410755	0.950119	0.385261	1.00302	0.999934
Smechr0401637.1	Smechr0401637.1	2	2	2	2	1098	123.3	5.54	0	1.08326	1.05572	0.926168	0.958749	0.999623	1.09967	0.90478	0.998606	0.881223	0.131284	0.981447	0.870981	0.889857	0.143431	1.11373	0.0513316	1.0098	0.8825	0.906679	0.0909993
Smechr0303337.1	Smechr0303337.1	17	9	10	9	623	66.2	10.73	82	1.12045	0.980528	0.937018	0.990511	0.986286	1.07233	0.904928	1.0371	0.917442	0.304647	0.979833	0.857412	0.924341	0.323973	1.06801	0.228685	1.00752	0.908297	0.943365	0.304772
Smechr0702235.1	Smechr0702235.1	7	3	4	3	297	33	4.97	24	0.958573	1.03131	0.995848	0.996269	1.02856	1.07832	0.905091	1.03614	1.00112	0.98193	1.05879	0.430244	0.975551	0.756491	1.05761	0.303075	0.974457	0.663591	0.921381	0.155337
Smechr0801717.1	Smechr0801717.1	1	1	1	1	2050	227.9	6.23	24	0.975196	1.07084	0.971352	1.00809	1.05059	1.07233	0.905122	0.973961	0.967456	0.696086	1.03758	0.600066	0.918403	0.285906	1.07248	0.201239	0.949297	0.377201	0.885142	0.0363925
Smechr0400333.1	Smechr0400333.1	33	10	40	2	264	29.8	4.88	185	1.08924	0.93711	0.913021	0.983145	1.03494	1.10026	0.90522	1.07021	0.935756	0.429688	1.05372	0.467838	0.974872	0.749857	1.12606	0.0320082	1.0418	0.54958	0.925173	0.176319
Smechr1200345.1	Smechr1200345.1	14	3	7	3	194	20.9	9.13	39	1.06444	1.08002	0.951255	0.985373	1.04401	1.02372	0.905362	0.970799	0.903085	0.224189	0.964221	0.727753	0.874888	0.0937603	1.0677	0.230679	0.968777	0.592575	0.907352	0.0933992
Smechr0301100.1	Smechr0301100.1	10	3	6	1	270	29.1	6.99	51	0.92943	1.02337	1.02798	1.01375	1.02787	0.995246	0.905521	1.10844	1.04554	0.524866	1.03601	0.613867	1.03132	0.656932	0.99089	0.90972	0.986402	0.821017	0.995472	0.899415
Smechr1002930.1	Smechr1002930.1	2	1	2	1	500	57.9	8.16	0	1.03573	1.0072	1.10301	1.01839	1.02926	1.06644	0.905564	0.858036	1.03841	0.589697	1.02583	0.707221	0.863273	0.0652565	0.987887	0.871957	0.83134	0.00159945	0.841533	0.0033019
Smechr1001948.1	Smechr1001948.1	6	4	6	3	611	68.7	7.37	55	1.0346	0.968062	0.967206	1.07718	1.01287	1.03858	0.905653	1.02696	1.02083	0.765665	1.02436	0.721233	0.965017	0.65542	1.00346	0.923521	0.945326	0.339634	0.942069	0.294051
Smechr0101725.1	Smechr0101725.1	20	4	12	4	225	24.2	5.78	230	1.0734	1.02684	1.06153	0.99364	0.98039	1.01303	0.905829	0.969691	0.978534	0.799335	0.949136	0.607607	0.892999	0.155918	0.969958	0.653	0.912588	0.11908	0.940854	0.284226
Smechr0602017.1	Smechr0602017.1	12	4	5	4	357	40.3	9.2	41	1.03321	0.899318	0.898752	1.03631	1.07279	1.14568	0.905834	1.0444	1.00131	0.979836	1.14796	0.0650125	1.00916	0.895316	1.14646	0.0137678	1.00784	0.904668	0.879091	0.0272903
Smechr1201805.1	Smechr1201805.1	23	1	1	1	88	10.6	9.13	44	0.999428	1.04029	0.975097	1.02841	0.980685	1.10921	0.905871	0.98916	0.982245	0.834556	1.0246	0.718958	0.929065	0.356324	1.04312	0.43257	0.945859	0.344545	0.90676	0.0912867
Smechr1102728.1	Smechr1102728.1	24	6	16	6	265	28.9	8.88	70	0.996762	0.913874	0.938107	1.06492	1.04973	1.07876	0.905915	1.08827	1.04835	0.500374	1.11402	0.146188	1.04373	0.537706	1.06264	0.265167	0.995588	0.946218	0.9369	0.253718
Smechr0300101.1	Smechr0300101.1	13	10	12	10	781	85.4	8.16	70	1.10423	1.01627	0.926515	1.00426	1.04323	1.02308	0.906047	1.00411	0.91053	0.263945	0.974445	0.812268	0.900805	0.19027	1.0702	0.214922	0.98932	0.860569	0.924429	0.17205
Smechr1201865.1	Smechr1201865.1	6	2	3	2	418	47	5.34	0	1.08972	1.04004	1.04054	1.04493	0.979974	0.973555	0.90619	0.948396	0.979205	0.80569	0.917253	0.383291	0.870796	0.0827961	0.936732	0.318057	0.889288	0.0453159	0.949351	0.357371
Smechr1100637.1	Smechr1100637.1	47	9	14	9	212	22.3	4.49	175	1.11099	1.00828	0.929423	0.995729	0.990068	1.02892	0.906337	1.05888	0.908402	0.252151	0.952681	0.635214	0.927309	0.34409	1.04874	0.378672	1.02081	0.760761	0.973368	0.615508
Smechr1102608.1	Smechr1102608.1	4	1	1	1	493	53.8	4.69	0	1.04121	0.961539	0.918861	1.00671	1.02374	1.11424	0.906438	1.06027	0.961465	0.641912	1.06752	0.370229	0.982003	0.82009	1.11031	0.0582286	1.02136	0.754865	0.91989	0.147609
Smechr0402266.1	Smechr0402266.1	8	5	5	5	525	57.9	6	48	1.05326	1.04756	0.931869	0.905103	0.886286	1.13637	0.906598	1.16307	0.874405	0.109131	0.962793	0.716106	0.985166	0.851586	1.10108	0.0808568	1.12667	0.0837427	1.02324	0.79628
Smechr1102211.1	Smechr1102211.1	41	14	168	14	296	34.2	5.6	1100	1.01383	0.904976	0.938857	1.01653	1.09333	1.11667	0.906687	1.04481	1.01906	0.784441	1.15175	0.0589876	1.01703	0.807662	1.13021	0.02713	0.998011	0.979408	0.883032	0.0329685
Smechr0400352.1	Smechr0400352.1	16	2	3	2	153	16.3	8.15	14	0.935025	0.994335	1.09882	1.00137	1.02703	1.02479	0.907082	1.04155	1.08854	0.228079	1.06347	0.397337	1.00999	0.885955	0.976971	0.736753	0.927839	0.2024	0.94971	0.360682
Smechr0502549.1	Smechr0502549.1	13	3	6	2	223	24.9	4.82	35	1.06017	0.93192	1.05936	0.983334	1.01924	1.01637	0.907103	1.05288	1.0254	0.717997	1.02185	0.74541	0.983883	0.838786	0.996534	0.980894	0.959512	0.484096	0.962849	0.493916
Smechr0202107.1	Smechr0202107.1	1	1	1	1	932	104.9	6.61	0	1.02086	0.975531	0.95337	1.05778	1.03313	1.01156	0.907176	1.07282	1.00739	0.911746	1.0242	0.722804	0.991785	0.91787	1.01668	0.742444	0.984508	0.795503	0.968356	0.5561
Smechr1200356.1	Smechr1200356.1	34	6	123	5	172	18	8.34	1823	0.983628	0.956613	1.00163	1.05916	1.0608	1.03283	0.907224	1.03049	1.06213	0.390728	1.07906	0.299993	0.998696	0.987209	1.01594	0.752271	0.940279	0.295295	0.925528	0.178381
Smechr0100114.1	Smechr0100114.1	5	1	1	1	318	36.5	7.68	0	1.14866	1.07363	1.00864	0.977585	0.960013	1.04418	0.907312	0.900234	0.893774	0.180364	0.901859	0.294015	0.813372	0.00959158	1.00905	0.845623	0.910042	0.108163	0.901883	0.0752539
Smechr1200508.1	Smechr1200508.1	14	4	6	4	260	29	8.47	60	1.12931	0.999642	0.83364	0.897409	1.07674	1.14762	0.907576	1.0388	0.8131	0.013401	1.04482	0.53843	0.914244	0.260987	1.28498	7.1172e-06	1.12439	0.0891025	0.875026	0.0223185
Smechr0200719.1	Smechr0200719.1	22	5	8	4	269	29.1	6.95	41	1.07595	0.940052	0.944259	1.01802	1.03602	1.06878	0.907655	1.04131	0.97335	0.750607	1.04405	0.544827	0.966747	0.671724	1.07263	0.200348	0.993217	0.913753	0.925962	0.180923
Smechr0701587.1	Smechr0701587.1	3	1	1	1	351	39.5	5.72	28	0.998661	1.20644	1.12651	1.08636	1.0453	0.765405	0.907704	0.878924	1.00353	0.954931	0.821143	0.0420827	0.810226	0.00831945	0.818258	0.0017614	0.807379	0.000255173	0.986704	0.783729
Smechr0502662.1	Smechr0502662.1	3	1	1	1	270	30.6	7.44	0	1.5542	1.34601	0.780501	0.743279	0.826812	0.901652	0.907733	0.942643	0.525403	1.31393e-14	0.595979	6.89247e-08	0.638014	1.74545e-08	1.13433	0.0229506	1.21433	0.00493244	1.07053	0.399458
Smechr1200812.1	Smechr1200812.1	3	1	1	1	341	37.9	7.75	31	1.0446	0.916134	0.98846	1.05352	1.02513	1.06544	0.907914	1.03151	1.04144	0.561646	1.06622	0.378803	0.989133	0.891269	1.0238	0.650873	0.949776	0.381885	0.927701	0.191377
Smechr0100939.1	Smechr0100939.1	20	10	19	10	572	60.7	7.46	256	1.05031	1.01061	0.9669	1.01634	1.02189	0.994005	0.908	1.0613	0.96231	0.649472	0.978153	0.843301	0.955546	0.568716	1.01646	0.745317	0.992971	0.910388	0.976888	0.658628
Smechr0601847.1	Smechr0601847.1	13	3	4	2	213	23.6	5.02	29	0.942043	1.0622	1.43335	0.955274	0.906298	0.915644	0.908127	0.893461	1.19179	0.0129376	0.909043	0.333974	0.898888	0.181385	0.762757	2.29763e-05	0.754235	1.41125e-06	0.988828	0.811511
Smechr0800251.1	Smechr0800251.1	53	15	58	5	249	28.3	10.7	365	0.952551	0.933734	0.997963	1.06282	1.07564	1.06245	0.908248	1.0411	1.09251	0.208841	1.13349	0.0930511	1.03343	0.635796	1.03751	0.490791	0.945922	0.345123	0.91172	0.110187
Smechr0202275.1	Smechr0202275.1	14	4	11	2	395	42.7	8.09	58	1.10936	0.911342	0.936012	1.06603	1.0812	1.02549	0.908415	0.993942	0.990764	0.916057	1.04255	0.557319	0.941435	0.449337	1.05227	0.347199	0.950211	0.386168	0.903009	0.0787405
Smechr1201597.1	Smechr1201597.1	2	1	2	1	369	40.7	8.69	0	1.01646	1.01071	0.994802	1.0995	1.00193	0.966798	0.908431	1.03034	1.03312	0.640455	0.97117	0.785003	0.956396	0.576304	0.940039	0.345699	0.925738	0.188993	0.984787	0.758827
Smechr1200438.1	Smechr1200438.1	4	2	3	2	277	31.5	5.77	34	1.01701	1.00065	1.02262	1.05211	1.00471	1.02455	0.908433	0.99826	1.02829	0.68853	1.00576	0.906597	0.945005	0.478294	0.978089	0.750377	0.91901	0.150285	0.939598	0.27429
Smechr0902111.1	Smechr0902111.1	2	1	1	1	876	97.8	7.66	0	1.05412	1.05282	0.973362	0.991077	1.00406	0.958659	0.908435	1.08505	0.932366	0.404732	0.93155	0.477925	0.946153	0.487787	0.999124	0.984753	1.01479	0.826678	1.01568	0.87114
Smechr1100787.1	Smechr1100787.1	19	9	17	9	473	51.4	8.13	100	1.08804	0.999569	0.971858	1.00935	1.04789	1.04307	0.90847	0.95885	0.949031	0.534627	1.0016	0.94953	0.894477	0.162055	1.0554	0.320851	0.942515	0.31447	0.893044	0.0519243
Smechr0201752.1	Smechr0201752.1	1	1	1	1	653	72.4	6.9	0	0.930237	1.4472	1.12257	0.853086	0.948489	0.915005	0.908605	0.881708	0.831002	0.026965	0.783824	0.0117183	0.753043	0.000375544	0.943228	0.373658	0.906187	0.0931049	0.960729	0.470922
Smechr0800503.1	Smechr0800503.1	2	2	2	2	1110	125.6	6.19	36	0.972697	0.976788	1.03868	1.01442	1.0616	1.03884	0.908639	1.01909	1.05315	0.460247	1.07743	0.309259	0.98884	0.888329	1.02305	0.660193	0.938932	0.284102	0.917774	0.137129
Smechr1002728.1	Smechr1002728.1	51	16	154	2	387	43	6.64	1038	1.03185	0.933768	0.928523	1.0051	1.03364	1.11625	0.908712	1.07665	0.983718	0.848602	1.09375	0.225071	1.01004	0.885358	1.11185	0.0550279	1.02676	0.697744	0.923469	0.166654
Smechr0102445.1	Smechr0102445.1	43	5	37	5	153	15.3	5.41	441	0.992777	0.916233	1.38309	0.935169	0.942085	0.960843	0.908762	0.985245	1.21438	0.00594596	0.996815	0.999465	0.992141	0.92144	0.820845	0.00208355	0.816997	0.000552031	0.995312	0.897284
Smechr0301611.1	Smechr0301611.1	9	1	1	1	74	8.5	9.63	0	1.08139	1.34649	0.886107	0.915427	0.961561	0.996223	0.908766	0.9172	0.742018	0.000358535	0.806375	0.0262129	0.752081	0.000353287	1.08673	0.130382	1.01356	0.84029	0.93267	0.223565
Smechr1100397.1	Smechr1100397.1	7	2	2	2	343	37.8	8.91	40	1.02772	1.00748	1.09132	0.984433	1.04896	1.03218	0.908873	0.924145	1.01992	0.775264	1.02257	0.738397	0.900655	0.189562	1.0026	0.935656	0.88306	0.0338296	0.880774	0.0296065
Smechr1201173.1	Smechr1201173.1	31	12	167	4	386	41.9	9.74	1610	1.01947	0.951941	0.968533	1.04657	1.04358	1.05151	0.908896	1.04198	1.02216	0.751646	1.06274	0.402408	0.989587	0.895813	1.03969	0.467632	0.96813	0.584692	0.931169	0.213482
Smechr0603094.1	Smechr0603094.1	19	5	23	1	220	24.7	8.72	71	1.14117	1.11024	0.952435	1.00711	0.937621	0.954013	0.908984	1.01015	0.870363	0.0973957	0.8402	0.0731198	0.852414	0.0452586	0.965345	0.599816	0.979378	0.727342	1.01454	0.882578
Smechr0500324.1	Smechr0500324.1	54	6	15	1	112	12.9	10.4	73	0.959421	0.898986	1.01272	1.04346	1.05296	1.06917	0.909182	1.09036	1.10642	0.151135	1.14191	0.0757076	1.07594	0.292002	1.03207	0.551432	0.972451	0.638168	0.942231	0.295383
Smechr0800402.1	Smechr0800402.1	47	6	26	1	133	15.6	10.77	203	0.984392	0.911081	1.00236	1.08831	1.0407	1.04285	0.909751	1.05514	1.10298	0.164064	1.09922	0.201129	1.03663	0.60445	0.996587	0.981569	0.939837	0.291592	0.943056	0.302188
Smechr1000136.1	Smechr1000136.1	14	13	24	12	931	104.8	7.09	189	0.992636	0.982133	0.962073	0.965396	1.07659	1.11802	0.909812	1.02528	0.976048	0.775885	1.11133	0.155171	0.97991	0.799355	1.1386	0.0192265	1.00396	0.948945	0.881746	0.0310159
Smechr1100651.1	Smechr1100651.1	62	20	305	1	377	41.8	5.49	3861	1.01505	0.936256	0.95773	1.02642	1.03356	1.08465	0.909897	1.07043	1.01684	0.808264	1.08554	0.26498	1.01487	0.831452	1.06756	0.231545	0.99807	0.980209	0.934904	0.239175
Smechr0100694.1	Smechr0100694.1	8	3	38	3	362	38.6	5.77	292	1.01895	0.951091	0.98703	1.03825	1.06883	1.03956	0.909903	1.01811	1.02804	0.691012	1.07023	0.352842	0.978666	0.787074	1.04103	0.453714	0.951972	0.403793	0.914449	0.121785
Smechr0100316.1	Smechr0100316.1	3	1	1	1	285	31.9	7.64	0	1.0643	1.07864	0.9612	0.957275	1.0029	1.05168	0.909952	0.999164	0.895256	0.186909	0.95877	0.683582	0.890889	0.147449	1.07094	0.210358	0.995121	0.939832	0.929199	0.200722
Smechr0602749.1	Smechr0602749.1	40	8	15	3	216	24.5	9.86	85	0.97225	0.920377	1.00719	1.03616	1.06119	1.06482	0.910091	1.06256	1.07964	0.276024	1.12331	0.118372	1.04228	0.550978	1.04046	0.459685	0.965398	0.551873	0.927861	0.192362
Smechr1102534.1	Smechr1102534.1	5	1	1	1	220	23.7	9.32	0	1.17645	0.964456	0.942032	1.05856	0.95604	1.10913	0.910164	0.908988	0.93446	0.420058	0.964625	0.731051	0.849713	0.041147	1.03228	0.549041	0.909309	0.105164	0.880874	0.0297486
Smechr1201764.1	Smechr1201764.1	2	1	1	1	831	96.2	4.51	43	0.99382	1.06313	1.01824	1.02972	1.06753	0.993529	0.910173	0.949469	0.995634	0.962783	1.002	0.945432	0.904079	0.206128	1.00639	0.882416	0.908043	0.10014	0.902275	0.0764547
Smechr0900748.1	Smechr0900748.1	1	1	1	1	1107	122.6	6.09	0	1.01599	1.17241	0.967353	1.01492	0.963048	0.987298	0.910204	0.990587	0.905809	0.238242	0.89122	0.24047	0.868576	0.0772785	0.983895	0.82202	0.958895	0.477248	0.974591	0.630371
Smechr0103855.1	Smechr0103855.1	6	2	4	2	434	49.6	8.62	32	1.00615	0.996263	1.0297	1.01875	1.0595	1.00861	0.910369	0.99943	1.02299	0.742996	1.03281	0.642551	0.953748	0.552807	1.0096	0.838015	0.932315	0.233145	0.92345	0.16655
Smechr0103955.1	Smechr0103955.1	1	1	1	1	634	71.3	5.11	0	0.992243	0.992553	0.958469	0.970485	0.986176	1.10221	0.910397	1.12038	0.971865	0.736775	1.05219	0.479538	1.02317	0.741435	1.08265	0.148248	1.05279	0.45334	0.972416	0.604028
Smechr0401349.1	Smechr0401349.1	3	2	3	2	601	67.1	5.16	0	1.03395	0.98332	0.972566	0.987687	1.07602	1.057	0.910582	1.00903	0.971734	0.735549	1.05737	0.440563	0.951587	0.533934	1.08813	0.124669	0.979267	0.725883	0.899953	0.0695592
Smechr0302595.1	Smechr0302595.1	5	2	2	2	551	60.1	7.15	27	1.01824	0.957269	0.956497	1.01712	1.03228	1.05517	0.910749	1.08589	0.999042	0.99543	1.05666	0.445782	1.01069	0.878031	1.05768	0.30251	1.01166	0.861498	0.956497	0.426682
Smechr0401854.1	Smechr0401854.1	3	1	2	1	386	43.6	6.39	0	0.875673	0.894654	1.02747	1.06	1.08905	1.09977	0.910781	1.08092	1.17915	0.0195524	1.23639	0.00488158	1.12505	0.0898889	1.04855	0.380488	0.954123	0.42591	0.909949	0.103123
Smechr0303721.1	Smechr0303721.1	2	2	3	2	1000	110.5	6.47	21	1.06509	1.00014	0.965499	0.999673	1.06571	1.02155	0.910814	1.00001	0.951552	0.55574	1.01067	0.856374	0.925238	0.329977	1.06213	0.268882	0.972346	0.636847	0.915472	0.126361
Smechr0201813.1	Smechr0201813.1	4	2	2	2	507	55.8	8	30	1.10549	0.988828	0.929829	0.99738	0.996594	1.038	0.910848	1.06261	0.92021	0.321967	0.971484	0.787609	0.942295	0.456229	1.05572	0.3182	1.024	0.726722	0.969954	0.574769
Smechr0300979.1	Smechr0300979.1	3	1	2	1	384	42.2	8.57	24	0.979224	0.993633	0.980484	1.07982	1.07947	0.975181	0.910941	1.03247	1.04432	0.535594	1.04146	0.566557	0.985074	0.850669	0.997259	0.990028	0.943265	0.321067	0.945858	0.326057
Smechr0303592.1	Smechr0303592.1	7	1	4	1	259	28.2	10.11	145	1.11243	0.963446	0.976868	1.01564	1.04696	1.03487	0.911166	0.966549	0.959839	0.62746	1.00287	0.936436	0.904541	0.208437	1.04483	0.415712	0.942389	0.313362	0.901956	0.0754749
Smechr0402134.1	Smechr0402134.1	0	1	1	1	1356	148.8	7.01	0	0.778756	0.768198	1.14513	1.09398	1.21977	1.16399	0.911253	0.96111	1.44743	1.68646e-07	1.54094	1.25776e-08	1.21036	0.00600049	1.0646	0.251374	0.836209	0.00224326	0.785466	4.27389e-05
Smechr0900202.1	Smechr0900202.1	64	17	163	4	390	42.6	6.16	1361	1.03515	0.879692	1.01479	1.09825	1.00543	1.04409	0.911281	1.0453	1.1035	0.162067	1.07033	0.352194	1.0218	0.756048	0.969939	0.652777	0.925959	0.190373	0.954658	0.408184
Smechr0602695.1	Smechr0602695.1	11	8	17	4	624	68.2	8.66	96	1.0296	1.02244	0.956384	1.02317	1.06888	1.03772	0.911326	0.978806	0.964674	0.670756	1.02658	0.70012	0.921097	0.302819	1.06418	0.254303	0.954828	0.433304	0.897244	0.0621496
Smechr0500191.1	Smechr0500191.1	8	1	1	1	216	24.9	5.03	34	1.21606	1.08444	0.975769	0.981345	0.971875	1.03135	0.911338	0.845458	0.850731	0.0534928	0.870776	0.156426	0.763656	0.000721729	1.02356	0.653798	0.897646	0.0655546	0.876983	0.0246063
Smechr0500713.1	Smechr0500713.1	9	6	6	3	716	78.3	6.16	38	1.23185	1.28173	0.964386	1.04931	0.846485	0.908257	0.911594	0.814191	0.801126	0.0080336	0.698105	0.000187595	0.686585	2.41251e-06	0.871404	0.0326115	0.857024	0.0084194	0.983498	0.742198
Smechr0603124.1	Smechr0603124.1	42	7	20	1	133	15.3	10.45	127	0.985603	0.95608	0.981272	1.04068	1.01587	1.06036	0.911609	1.08197	1.04134	0.56255	1.0693	0.358744	1.02673	0.703954	1.02685	0.613245	0.985971	0.815188	0.960191	0.465171
Smechr0102025.1	Smechr0102025.1	50	17	63	2	258	29.3	10.27	238	0.965721	1.13424	1.04387	0.996189	0.981956	0.988338	0.911624	1.00139	0.971477	0.73317	0.938254	0.525794	0.910976	0.242415	0.965801	0.604996	0.937722	0.274295	0.970927	0.586269
Smechr1100146.1	Smechr1100146.1	6	2	3	2	500	54	5.49	42	0.908254	0.904288	0.951764	1.06981	1.12701	1.0788	0.911783	1.08715	1.11532	0.121453	1.21697	0.00910961	1.10283	0.158846	1.09114	0.113088	0.988801	0.853517	0.906213	0.0893645
Smechr0802532.1	Smechr0802532.1	5	2	3	2	587	66.3	5.63	18	1.01983	0.914639	0.984224	1.04724	1.08521	1.07364	0.911828	0.996396	1.05014	0.485193	1.11599	0.139894	0.986433	0.864237	1.0627	0.264706	0.939333	0.287404	0.883907	0.0343547
Smechr0100098.1	Smechr0100098.1	10	3	4	3	415	46.6	9.41	29	1.06461	0.950947	0.962396	1.0179	1.03984	1.06692	0.911976	1.01633	0.982506	0.837047	1.04525	0.534892	0.956711	0.579128	1.06386	0.256531	0.973745	0.654535	0.915295	0.125562
Smechr0102268.1	Smechr0102268.1	2	1	1	1	418	45.9	8.56	0	1.03026	1.02298	1.00458	0.965854	1.02931	1.03127	0.912128	1.03161	0.95967	0.625967	1.00357	0.9291	0.946668	0.49208	1.04575	0.406789	0.986452	0.82168	0.943296	0.30419
Smechr1100185.1	Smechr1100185.1	23	7	9	6	470	54.3	5.59	83	1.02607	0.972965	0.982272	1.04766	1.02803	1.04164	0.912301	1.01959	1.01545	0.823183	1.03533	0.619913	0.966408	0.668515	1.01957	0.704624	0.9517	0.401039	0.933431	0.228802
Smechr0600964.1	Smechr0600964.1	10	4	7	4	526	59.2	6.19	59	1.25337	1.1302	1.06084	0.947656	0.904356	0.926837	0.912323	0.877372	0.84264	0.0408144	0.768256	0.00631586	0.750846	0.000326473	0.911725	0.154286	0.891064	0.049122	0.977338	0.664217
Smechr0202310.1	Smechr0202310.1	48	13	48	3	332	36.2	8.98	295	1.07291	0.97676	0.939953	1.02044	1.0269	1.06284	0.912558	1.01767	0.956446	0.597688	1.01955	0.76773	0.941728	0.45168	1.06598	0.241994	0.984612	0.7969	0.923668	0.167763
Smechr0602938.1	Smechr0602938.1	7	1	1	1	153	17.1	10.14	18	0.966312	0.98672	0.967306	0.972062	1.1028	0.999056	0.91274	1.12689	0.993003	0.937545	1.0762	0.31642	1.04434	0.53217	1.08378	0.1431	1.0517	0.462396	0.970393	0.579949
Smechr0400343.1	Smechr0400343.1	9	6	7	6	684	76.6	8.51	79	1.06251	1.02597	1.03774	1.04825	1.00714	0.98164	0.91277	0.94863	0.998808	0.993196	0.952266	0.631959	0.891273	0.148965	0.953402	0.471096	0.892336	0.0520047	0.935949	0.246722
Smechr0102062.1	Smechr0102062.1	12	1	1	1	118	12.9	9.83	21	0.97341	0.933587	0.969568	1.02256	1.06235	1.10288	0.912771	1.05765	1.04464	0.532764	1.13541	0.0888352	1.03326	0.63748	1.08689	0.12973	0.989104	0.857641	0.910033	0.103451
Smechr0902115.1	Smechr0902115.1	41	7	26	7	216	25.1	11.5	137	1.00147	0.828475	0.98417	1.04386	1.06029	1.09387	0.912878	1.11417	1.10824	0.144634	1.17717	0.0297436	1.10771	0.140904	1.06219	0.268385	0.999516	1	0.940992	0.285332
Smechr0101797.1	Smechr0101797.1	27	3	4	3	122	13.7	5.77	83	1.0186	0.909153	1.00593	1.04382	1.00106	1.03508	0.912987	1.10773	1.06329	0.382258	1.05623	0.449014	1.04822	0.497697	0.993357	0.940834	0.98583	0.813292	0.992422	0.858921
Smechr0100027.1	Smechr0100027.1	8	2	6	2	353	38	6.95	75	1.07508	1.02663	0.97312	1.00696	1.03186	1.06835	0.913349	0.930256	0.94213	0.478698	0.99929	0.973613	0.877195	0.100412	1.06067	0.279563	0.931077	0.224342	0.877818	0.0256424
Smechr0702478.1	Smechr0702478.1	32	6	12	3	244	26.6	4.88	247	0.866574	0.836578	0.933096	1.4178	1.01468	1.01904	0.913383	1.04072	1.38032	5.10894e-06	1.19409	0.0182768	1.14734	0.0478892	0.865082	0.0243537	0.831213	0.0015852	0.96085	0.472212
Smechr0303558.1	Smechr0303558.1	11	3	7	2	445	48.9	5.96	91	1.03491	1.18138	0.986924	0.940406	1.00827	0.990258	0.913459	0.964498	0.869619	0.0953455	0.901744	0.293398	0.847342	0.0377926	1.03694	0.496983	0.974382	0.662639	0.93967	0.274854
Smechr0401824.1	Smechr0401824.1	46	6	18	3	113	12.3	9.86	112	0.969658	0.917581	1.04111	1.08095	1.03998	1.04822	0.913462	1.02222	1.12442	0.0962133	1.10648	0.17244	1.02567	0.715016	0.984046	0.823911	0.912175	0.117254	0.926964	0.186896
Smechr1102270.1	Smechr1102270.1	4	1	1	1	331	38	6.42	26	1.12004	1.06831	1.07993	1.02745	0.983648	0.935908	0.913655	0.890226	0.962999	0.655656	0.877169	0.180089	0.82431	0.0154059	0.910872	0.150065	0.855982	0.00791615	0.939739	0.275394
Smechr0102632.1	Smechr0102632.1	15	5	9	5	515	56.6	8.09	63	0.989927	1.08727	0.996197	1.02896	1.03778	0.9886	0.914073	0.9827	0.974947	0.765547	0.975535	0.821373	0.913139	0.254605	1.0006	0.963798	0.936604	0.26542	0.936039	0.247377
Smechr0602682.1	Smechr0602682.1	49	14	42	14	353	39.8	6.04	159	0.888088	0.826809	1.0008	1.08679	1.16914	1.15138	0.914151	1.00321	1.21733	0.00535196	1.35316	6.50073e-05	1.11806	0.108207	1.11158	0.0555798	0.918454	0.147368	0.82626	0.00117573
Smechr1001614.1	Smechr1001614.1	29	5	20	2	154	17.4	10.18	141	0.898729	0.944417	1.0034	1.12958	1.04736	0.984274	0.914168	1.11428	1.15725	0.0384465	1.10226	0.188695	1.10053	0.167913	0.952482	0.461788	0.950989	0.393902	0.998433	0.938876
Smechr0102314.1	Smechr0102314.1	16	1	2	1	109	11.9	6.28	0	1.06592	0.934835	0.877441	1.02783	0.965582	1.0941	0.914238	1.15566	0.952273	0.56184	1.02945	0.673333	1.03456	0.624651	1.08105	0.155786	1.08641	0.228651	1.00496	0.980038
Smechr0302527.1	Smechr0302527.1	10	2	4	2	205	22.9	6.65	16	0.991323	1.01022	0.981822	1.01935	1.10008	1.04646	0.914272	0.965579	0.999812	0.996703	1.07244	0.339018	0.9392	0.431676	1.07264	0.20029	0.939377	0.287768	0.875759	0.0231537
Smechr0201973.1	Smechr0201973.1	15	3	4	3	314	33.5	6.16	19	1.01442	1.0162	1.01259	1.00699	1.01965	1.02986	0.914438	1.01397	0.994562	0.952501	1.00931	0.870211	0.949664	0.517392	1.01483	0.767097	0.954857	0.433607	0.940907	0.284655
Smechr0103931.1	Smechr0103931.1	10	3	4	2	328	35.9	7.37	21	1.11657	0.935363	0.973946	0.95431	1.00261	1.0855	0.914483	1.04758	0.939727	0.459913	1.01763	0.786633	0.956203	0.574579	1.0829	0.147108	1.01753	0.796413	0.939638	0.274602
Smechr1102228.1	Smechr1102228.1	2	1	1	1	846	96.3	4.59	0	0.961798	1.05581	0.969655	0.959389	1.00563	1.07259	0.914576	1.09068	0.956102	0.594701	1.03004	0.667924	0.993874	0.938835	1.07733	0.174408	1.03951	0.571028	0.964893	0.5166
Smechr1201708.1	Smechr1201708.1	13	2	6	2	316	35.3	7.68	172	1.08113	0.926209	0.964615	1.01978	1.07489	1.03746	0.914681	1.01264	0.98857	0.895013	1.05231	0.478585	0.960138	0.610176	1.06448	0.252203	0.971239	0.622986	0.912406	0.11302
Smechr0201617.1	Smechr0201617.1	13	4	6	4	419	47.9	7.01	76	1.02139	0.964629	1.0343	1.00209	1.0451	1.0387	0.914708	1.00876	1.02536	0.718377	1.04923	0.502686	0.968502	0.688386	1.02328	0.657337	0.944545	0.33253	0.923057	0.164374
Smechr0902220.1	Smechr0902220.1	3	1	1	1	392	43.7	8.44	0	0.981988	0.908058	1.02952	1.07016	1.05684	1.02958	0.914803	1.04289	1.11092	0.135495	1.1039	0.182243	1.03579	0.612545	0.993686	0.944975	0.932376	0.233585	0.938301	0.264271
Smechr0102229.1	Smechr0102229.1	17	7	9	7	549	59.8	4.79	130	1.00119	0.942225	1.02683	1.03985	1.06294	1.03911	0.914809	1.00434	1.06343	0.381268	1.08163	0.285707	0.987513	0.875037	1.01712	0.736663	0.928614	0.207513	0.912985	0.115456
Smechr0302400.1	Smechr0302400.1	9	4	6	4	552	61.1	5.31	24	1.08286	0.944206	0.948889	0.983194	1.07498	1.04809	0.914913	1.0342	0.953143	0.569243	1.04736	0.517667	0.961545	0.623106	1.09885	0.0873291	1.00881	0.893613	0.918064	0.138529
Smechr0902329.1	Smechr0902329.1	18	3	4	3	161	17.7	9.99	32	0.928592	0.974053	1.10435	1.14584	1.02762	0.952585	0.914981	0.981456	1.18266	0.0174588	1.04076	0.572502	0.996737	0.967568	0.880017	0.0474846	0.842791	0.00348176	0.957698	0.439009
Smechr0400173.1	Smechr0400173.1	2	1	1	1	299	34.4	5.14	0	1.18068	1.13251	1.05928	0.919721	1.0118	0.923237	0.914994	0.872773	0.855526	0.062378	0.836524	0.0660509	0.772857	0.00123361	0.977789	0.746717	0.903371	0.0831743	0.923891	0.169012
Smechr0901473.1	Smechr0901473.1	30	7	12	7	233	25.1	7.99	80	1.06848	1.02193	0.976484	1.00168	1.02054	1.04256	0.915092	0.979868	0.946307	0.512209	0.986938	0.91725	0.906503	0.218434	1.04294	0.4344	0.957938	0.466707	0.918501	0.140663
Smechr0601898.1	Smechr0601898.1	30	13	29	2	428	48.3	5.72	166	0.971412	1.00341	1.10614	1.04573	1.00776	0.993006	0.915167	0.984484	1.08965	0.222572	1.01314	0.831434	0.961934	0.626694	0.929781	0.264528	0.882791	0.0333935	0.949462	0.358387
Smechr0100997.1	Smechr0100997.1	36	8	41	8	167	18.9	4.64	278	0.974874	0.916782	1.02792	1.04359	1.04003	1.06413	0.915462	1.05106	1.09507	0.197099	1.11234	0.151765	1.03958	0.576214	1.01576	0.754594	0.949321	0.377427	0.934588	0.236925
Smechr0700183.1	Smechr0700183.1	1	1	1	1	795	91	5.54	0	1.01954	1.09655	1.05568	0.992718	0.991804	0.99213	0.915552	0.95846	0.968011	0.701173	0.937549	0.520663	0.885602	0.1277	0.968531	0.636374	0.914868	0.129544	0.944594	0.315149
Smechr0203041.1	Smechr0203041.1	43	16	63	15	385	42.5	7.84	634	0.955231	0.959426	1.01817	1.05853	1.07575	1.06151	0.915607	0.987511	1.08463	0.248281	1.11626	0.139048	0.993973	0.939827	1.02916	0.585488	0.916413	0.137014	0.890449	0.0463184
Smechr0900384.1	Smechr0900384.1	34	7	21	1	216	24	7.84	214	1.08266	0.999512	0.954145	1.1279	0.978473	0.988532	0.915622	0.980603	0.999937	0.995293	0.944689	0.573603	0.910696	0.240865	0.944748	0.387436	0.910754	0.111132	0.964017	0.506818
Smechr0201857.1	Smechr0201857.1	57	9	60	7	203	21.6	6.95	1192	1.06528	0.979022	0.939163	1.03286	1.00031	1.03641	0.915624	1.06204	0.964643	0.670481	0.996292	0.996039	0.967402	0.677927	1.03281	0.542993	1.00286	0.961527	0.971003	0.587163
Smechr0600935.1	Smechr0600935.1	6	3	4	3	598	67.1	6.99	29	1.00155	0.941762	0.979887	1.03783	1.05501	1.05779	0.915659	1.04352	1.03829	0.590847	1.08721	0.256446	1.00816	0.906565	1.04712	0.39377	0.970985	0.619828	0.927293	0.188887
Smechr0400254.1	Smechr0400254.1	4	2	2	2	489	56	5.95	50	0.950992	0.841818	1.03768	1.08359	1.03996	1.08686	0.915752	1.08137	1.18321	0.017151	1.18631	0.0229357	1.11396	0.12031	1.00262	0.93536	0.941475	0.30545	0.939018	0.26978
Smechr1102557.1	Smechr1102557.1	3	1	1	1	254	28.5	8.72	0	1.12217	1.10215	0.929668	0.961217	0.985734	0.978815	0.915775	1.02785	0.850096	0.052396	0.883214	0.204637	0.873808	0.0907636	1.03896	0.47537	1.02789	0.686007	0.98935	0.818362
Smechr1100473.1	Smechr1100473.1	7	2	17	1	240	27.4	6.42	27	1.06259	1.07207	0.969202	0.968021	0.999472	1.0413	0.915807	0.996537	0.907508	0.247298	0.956016	0.661572	0.895854	0.167924	1.05345	0.337081	0.987158	0.831226	0.937069	0.254979
Smechr1000570.1	Smechr1000570.1	9	3	4	2	339	37.8	6.64	55	1.38669	1.11476	0.952152	0.954396	0.889645	0.892157	0.915898	0.907031	0.762175	0.00116311	0.712305	0.000425134	0.728747	7.24813e-05	0.934569	0.300734	0.956141	0.447251	1.02308	0.797804
Smechr1200172.1	Smechr1200172.1	19	3	4	3	187	20.7	5.58	71	1.00682	0.993254	0.982095	0.97814	1.0401	1.0143	0.915955	1.10082	0.980084	0.814015	1.02716	0.694689	1.00835	0.904419	1.04803	0.385209	1.02884	0.676209	0.981689	0.719024
Smechr0401282.1	Smechr0401282.1	2	1	1	1	367	40.9	4.97	0	1.04632	0.976847	0.988879	0.957131	1.03761	1.01488	0.915983	1.0932	0.961865	0.645491	1.0145	0.817761	0.993088	0.930942	1.05472	0.326433	1.03246	0.63956	0.978895	0.683669
Smechr0201372.1	Smechr0201372.1	6	1	1	1	251	27	5.74	33	1.1215	1.10927	0.934913	0.973486	1.04291	0.951521	0.915998	0.972539	0.855488	0.0623043	0.894053	0.254064	0.846585	0.0367707	1.04508	0.41327	0.989593	0.864287	0.946907	0.33528
Smechr1100070.1	Smechr1100070.1	55	16	45	10	229	25.5	10.15	228	0.968926	0.927998	0.970902	1.0598	1.06058	1.06476	0.916115	1.06597	1.07053	0.332265	1.12042	0.126537	1.04489	0.527158	1.0466	0.398625	0.976057	0.684119	0.932594	0.223046
Smechr0901828.1	Smechr0901828.1	4	1	1	1	298	33.7	6.21	0	1.02806	1.06516	1.05979	0.873886	1.0523	1.00323	0.916124	1.0263	0.923779	0.345147	0.98199	0.875555	0.927957	0.348572	1.06301	0.262501	1.00452	0.942482	0.944976	0.318421
Smechr0100859.1	Smechr0100859.1	10	4	26	4	506	55.1	6.25	238	1.04445	0.946993	0.962214	1.02657	1.05765	1.0786	0.91617	0.998635	0.998667	0.991844	1.07272	0.33733	0.961518	0.622855	1.07415	0.191676	0.962801	0.521459	0.89634	0.0598219
Smechr0800370.1	Smechr0800370.1	11	2	6	2	232	26.9	6.73	0	1.02592	0.935645	1.01483	1.05058	1.03185	1.04777	0.916259	1.00828	1.05294	0.462009	1.06019	0.420273	0.981124	0.811375	1.00688	0.875591	0.931797	0.229433	0.925427	0.177791
Smechr0100352.1	Smechr0100352.1	12	5	18	3	362	40.3	6.67	60	1.01191	1.12632	0.938444	1.00296	0.994052	1.0177	0.916279	1.01731	0.907947	0.24967	0.940846	0.544846	0.904291	0.207186	1.03624	0.50468	0.995974	0.951506	0.961147	0.475404
Smechr1201971.1	Smechr1201971.1	5	1	1	1	325	36.1	5.45	0	0.99424	0.965194	1.15182	1.04497	1.01798	0.955898	0.916281	0.980635	1.12113	0.104779	1.00737	0.89001	0.968093	0.684495	0.898528	0.098095	0.863495	0.0122134	0.961011	0.473942
Smechr0100776.1	Smechr0100776.1	21	2	34	2	112	12.1	9.45	228	1.01367	0.913019	0.926676	1.00359	1.06504	1.09403	0.916457	1.10373	1.00186	0.973682	1.12061	0.125977	1.04852	0.495074	1.11853	0.0428526	1.04658	0.506373	0.935672	0.244703
Smechr0501863.1	Smechr0501863.1	9	3	3	3	463	51.3	6.47	0	0.976195	1.0054	1.02541	1.06481	1.02138	1.01509	0.916499	1.00425	1.05482	0.446817	1.02769	0.689716	0.969294	0.695954	0.974284	0.704305	0.918921	0.149817	0.943176	0.30319
Smechr0502545.1	Smechr0502545.1	2	1	1	1	353	38	4.87	19	1.06373	0.95829	0.992836	1.08615	1.01062	0.981621	0.916763	1.0196	1.02817	0.689677	0.98527	0.903191	0.957637	0.587458	0.958273	0.521882	0.931397	0.226597	0.971954	0.598495
Smechr1000017.1	Smechr1000017.1	6	2	2	2	249	27.2	9.48	0	1.0051	0.884316	0.916361	1.05568	1.06968	1.12577	0.916829	1.0635	1.04373	0.540887	1.16198	0.0450977	1.04812	0.498594	1.11329	0.0521835	1.0042	0.946121	0.902016	0.0756574
Smechr0603141.1	Smechr0603141.1	11	5	10	5	509	54.8	5.4	117	1.03572	1.02412	1.1207	0.989645	0.969592	1.00038	0.916965	0.96661	1.02452	0.727127	0.956368	0.664367	0.914425	0.262042	0.933483	0.292259	0.892544	0.0524895	0.956144	0.423103
Smechr0402360.1	Smechr0402360.1	4	5	5	5	1725	189.1	6.52	33	0.900826	1.59609	0.957509	0.918104	0.941614	0.906773	0.916966	0.86644	0.751172	0.000621663	0.740268	0.00180769	0.714243	2.44196e-05	0.985484	0.841846	0.950839	0.392399	0.964844	0.516053
Smechr0900389.1	Smechr0900389.1	17	5	8	5	464	48.6	6.44	58	0.991622	1.19234	1.04328	0.989232	0.996372	0.953145	0.91701	0.935827	0.930652	0.392418	0.892651	0.247275	0.848383	0.0392365	0.959167	0.531466	0.9116	0.114747	0.950408	0.367184
Smechr0603200.1	Smechr0603200.1	15	2	9	2	157	16.7	7.85	171	1.1295	0.918097	0.97328	1.01472	0.95874	1.06551	0.917244	1.0535	0.970894	0.727759	0.988597	0.931245	0.962465	0.631611	1.01823	0.722025	0.991318	0.887807	0.973566	0.617905
Smechr1201495.1	Smechr1201495.1	3	1	4	1	326	34.6	5.19	120	1.01193	0.873274	0.938299	1.06511	1.03777	1.16094	0.917262	1.03187	1.0627	0.386567	1.1663	0.0401461	1.03391	0.631051	1.09749	0.0914848	0.972911	0.643964	0.886488	0.0387265
Smechr1100598.1	Smechr1100598.1	52	8	31	2	152	17.5	10.62	178	0.997431	0.962203	1.00144	1.03591	1.03484	1.0454	0.917504	1.03678	1.03966	0.57807	1.06154	0.410691	0.997271	0.972924	1.02105	0.685565	0.959232	0.48098	0.939453	0.273163
Smechr0900417.1	Smechr0900417.1	35	4	40	1	150	16.5	5.95	250	1.02309	0.912198	0.986019	1.03681	1.03495	1.0665	0.917561	1.05656	1.04524	0.527506	1.08586	0.263301	1.02007	0.774642	1.03887	0.476302	0.975921	0.682369	0.939407	0.272802
Smechr0501869.1	Smechr0501869.1	6	1	1	1	117	13	8.65	0	1.00305	0.938303	0.936103	0.99511	1.0702	1.09526	0.917575	1.07916	0.994778	0.954576	1.11544	0.141636	1.02853	0.685333	1.12129	0.0385527	1.03393	0.624951	0.922085	0.159091
Smechr0101543.1	Smechr0101543.1	9	4	6	4	511	55.2	8.27	41	1.02174	0.972619	0.967666	0.991671	1.0748	1.03403	0.917594	1.05139	0.982438	0.836396	1.0574	0.440394	0.987277	0.872675	1.0763	0.17986	1.00493	0.937873	0.933686	0.230578
Smechr0601707.1	Smechr0601707.1	2	2	4	2	957	111.2	7.66	52	1.27023	1.13343	0.964854	0.92	0.916275	0.949692	0.917717	0.943331	0.784159	0.00364787	0.776302	0.00875046	0.774256	0.00133516	0.98998	0.898266	0.98737	0.834107	0.997364	0.92462
Smechr0501588.1	Smechr0501588.1	19	2	2	2	106	12.7	8.46	0	0.934245	0.96852	1.01359	1.01408	1.066	1.07685	0.91777	1.04183	1.06564	0.365463	1.12618	0.110735	1.02987	0.671599	1.0568	0.309443	0.966431	0.564183	0.914485	0.121943
Smechr0500439.1	Smechr0500439.1	13	8	14	6	780	86	5.82	160	0.946225	0.908125	1.0311	1.07003	1.07235	1.03796	0.917901	1.05119	1.13308	0.0764199	1.13803	0.0833304	1.06188	0.387377	1.00437	0.910722	0.937161	0.26982	0.933085	0.226414
Smechr0603033.1	Smechr0603033.1	14	4	6	1	312	34.6	7.84	0	0.980322	0.943039	1.02062	1.02269	1.12068	0.996275	0.918045	1.03076	1.06236	0.389004	1.10065	0.195196	1.01323	0.84967	1.03604	0.506797	0.953753	0.422066	0.920574	0.151119
Smechr0103142.1	Smechr0103142.1	9	3	7	2	329	35.4	6.39	81	1.07516	1.02644	0.975482	1.00199	0.984512	1.0508	0.91815	0.993794	0.940936	0.469316	0.968458	0.762551	0.909756	0.235707	1.02925	0.584403	0.966863	0.569364	0.939385	0.272633
Smechr0902556.1	Smechr0902556.1	11	1	1	1	204	23.7	10.24	0	0.943585	1.03944	0.990361	1.03629	1.05979	1.00983	0.918205	1.03228	1.022	0.753343	1.04367	0.547998	0.983592	0.835894	1.0212	0.6837	0.962418	0.517041	0.94244	0.297093
Smechr0700166.1	Smechr0700166.1	4	2	2	2	518	57.5	5.24	0	1.05744	1.08917	0.982701	0.977928	1.02899	0.971399	0.918253	0.998151	0.913361	0.28018	0.931882	0.480248	0.892759	0.154939	1.02028	0.695516	0.977443	0.702062	0.958017	0.442311
Smechr0701936.1	Smechr0701936.1	15	6	7	6	402	44.9	5.69	49	0.996559	1.00317	1.10941	1.01351	0.967383	1.00959	0.918562	1.00842	1.0616	0.394592	0.988618	0.931423	0.963622	0.642365	0.931251	0.275326	0.907705	0.0988267	0.974716	0.631887
Smechr0302232.1	Smechr0302232.1	2	1	1	1	348	38.3	4.69	0	1.10749	0.982191	1.11902	0.932452	0.971128	1.01574	0.918604	0.977216	0.981717	0.829538	0.950804	0.620539	0.907231	0.222224	0.96851	0.636134	0.924126	0.179136	0.954173	0.403383
Smechr0602252.1	Smechr0602252.1	7	2	2	2	348	38.2	5.29	44	1.05185	0.996621	0.980388	0.994401	1.02629	1.01438	0.918714	1.04645	0.964031	0.664947	0.996193	0.995209	0.959331	0.60281	1.03336	0.536701	0.995124	0.939872	0.962997	0.495541
Smechr0602077.1	Smechr0602077.1	16	18	72	3	816	93.8	9.83	273	0.944454	0.90284	1.02438	1.06541	1.05045	1.06029	0.918902	1.06882	1.13127	0.0802403	1.14261	0.0744003	1.07602	0.291529	1.01002	0.83223	0.95116	0.395608	0.941723	0.291234
Smechr0303541.1	Smechr0303541.1	1	1	3	1	657	74.8	8.02	0	1.02376	0.804713	0.999692	1.09534	1.0827	1.05705	0.918948	1.05585	1.14578	0.0536869	1.17024	0.0360482	1.08003	0.267744	1.02135	0.681795	0.942611	0.31531	0.922909	0.163563
Smechr0500798.1	Smechr0500798.1	6	2	4	1	498	56.3	5.87	38	1.10773	1.02113	0.989362	0.977485	1.04339	0.964577	0.919031	1.00285	0.923897	0.34593	0.943214	0.562496	0.902776	0.199711	1.02091	0.687424	0.977138	0.6981	0.957127	0.433123
Smechr0302650.1	Smechr0302650.1	5	5	8	5	721	82.4	6.39	41	0.995449	1.02214	0.957446	0.993143	1.07695	1.06664	0.919075	0.998569	0.966793	0.690031	1.06245	0.404349	0.950465	0.524251	1.09895	0.0870414	0.98311	0.77679	0.894593	0.0555239
Smechr0201748.1	Smechr0201748.1	22	6	21	5	330	36.2	5.4	77	0.973543	0.898609	0.966373	1.05823	1.07434	1.05463	0.919116	1.09184	1.08143	0.265804	1.13718	0.0850904	1.07414	0.303182	1.05155	0.35353	0.993258	0.914325	0.94457	0.314945
Smechr0900668.1	Smechr0900668.1	28	7	9	7	178	20.3	5.15	29	1.08637	1.04743	0.932893	0.962815	1.01782	1.05233	0.919141	1.00759	0.888419	0.158062	0.970171	0.776711	0.90296	0.20061	1.09202	0.109856	1.01637	0.809214	0.930723	0.210542
Smechr0602236.1	Smechr0602236.1	24	4	5	4	165	18.2	6.04	29	1.00125	0.938932	0.96925	1.04526	1.03897	1.08268	0.9192	1.03761	1.03831	0.590684	1.09353	0.226084	1.00857	0.901976	1.05318	0.339364	0.97136	0.624497	0.922308	0.160292
Smechr0600195.1	Smechr0600195.1	36	4	7	4	161	16.8	5.07	79	1.03419	0.920791	0.928802	0.991642	1.07349	1.11925	0.919209	1.04692	0.982333	0.835392	1.12161	0.123113	1.0057	0.934527	1.14179	0.0168155	1.02379	0.728983	0.896654	0.0606219
Smechr1201640.1	Smechr1201640.1	12	5	5	5	433	48.3	6.09	53	0.989956	0.987844	0.991895	1.023	1.06716	1.04319	0.919231	1.00808	1.01876	0.787675	1.06702	0.373523	0.974471	0.745948	1.04737	0.391381	0.956529	0.451412	0.913265	0.116644
Smechr0601178.1	Smechr0601178.1	12	2	3	2	180	21	5.63	26	1.0193	0.944025	0.947371	1.0089	1.05656	1.06497	0.919259	1.07319	0.996408	0.970204	1.08058	0.2915	1.01484	0.831872	1.08447	0.140052	1.01849	0.785906	0.939162	0.270899
Smechr0201715.1	Smechr0201715.1	9	2	3	2	266	30	8.38	34	1.06093	0.971869	0.973858	1.04618	1.02542	1.05782	0.919401	0.973362	0.99372	0.94442	1.02481	0.71695	0.93111	0.370885	1.03129	0.56052	0.936995	0.2685	0.90857	0.0978668
Smechr0103411.1	Smechr0103411.1	2	1	1	1	419	46.1	6.37	0	0.877262	0.975725	1.08618	0.993561	1.05068	1.10924	0.919509	1.01994	1.12237	0.101487	1.16564	0.0408615	1.04666	0.51142	1.03856	0.479634	0.932543	0.234789	0.897923	0.0639432
Smechr0400798.1	Smechr0400798.1	13	3	6	1	229	25.8	5.39	19	0.979357	0.956291	1.05472	1.02356	1.05794	0.996461	0.919695	1.04308	1.07369	0.311911	1.06135	0.412046	1.01401	0.840975	0.98851	0.879783	0.944422	0.331417	0.955399	0.415592
Smechr0802430.1	Smechr0802430.1	6	2	5	1	271	30.2	7.9	71	1.02744	0.821307	0.985377	0.994483	1.09431	1.1362	0.919727	1.05894	1.07092	0.329682	1.2065	0.0125944	1.07028	0.328203	1.1266	0.0313301	0.9994	0.99841	0.887091	0.0398111
Smechr0500269.1	Smechr0500269.1	12	4	9	4	322	35	9.33	110	1.04793	1.02127	1.03111	1.01323	1.01518	1.04021	0.920093	0.936065	0.987983	0.889392	0.993327	0.971102	0.897043	0.173113	1.00541	0.89616	0.907953	0.0997886	0.903069	0.0789316
Smechr0500760.1	Smechr0500760.1	3	1	2	1	416	44.3	7.31	0	1.13433	1.07724	0.962638	0.98799	0.977383	1.00639	0.920153	0.955916	0.882011	0.134042	0.896996	0.2687	0.848297	0.0391166	1.01699	0.738352	0.961777	0.509681	0.945709	0.32476
Smechr0500747.1	Smechr0500747.1	4	1	1	1	467	52.9	7.91	0	1.08433	0.987124	0.957632	1.02039	0.973656	0.995948	0.920254	1.09031	0.954895	0.584261	0.950832	0.620758	0.970605	0.708524	0.995745	0.970951	1.01645	0.808272	1.0208	0.820228
Smechr0101289.1	Smechr0101289.1	20	2	4	2	199	21.8	6.57	54	1.17661	0.914697	0.899365	1.02325	0.990849	1.055	0.920282	1.051	0.919338	0.316451	0.978262	0.844223	0.94261	0.458771	1.06409	0.254889	1.02531	0.712866	0.963556	0.501702
Smechr1201322.1	Smechr1201322.1	23	2	2	2	177	20.1	8.68	0	1.09006	1.11695	0.962611	1.01228	0.990698	0.989041	0.920431	0.939147	0.894826	0.184995	0.897024	0.268842	0.842578	0.0317303	1.00246	0.937615	0.941611	0.306624	0.939304	0.271999
Smechr1100634.1	Smechr1100634.1	1	1	1	1	978	109	6.18	23	0.957541	0.969327	1.16133	1.00154	0.980167	1.01166	0.920504	1.02619	1.12248	0.101199	1.03371	0.634395	1.01029	0.882607	0.920918	0.205305	0.900049	0.0725498	0.97734	0.664236
Smechr1002031.1	Smechr1002031.1	9	4	6	3	435	49.1	8.13	40	1.06805	0.962405	0.985743	0.978557	1.00623	1.05556	0.920525	1.05301	0.967417	0.695731	1.01543	0.808428	0.971967	0.721652	1.04963	0.370562	1.0047	0.940405	0.957195	0.43382
Smechr0701346.1	Smechr0701346.1	6	1	1	1	107	12.6	9.95	24	1.00916	0.930975	0.972904	1.06266	1.05809	1.08189	0.920614	0.996198	1.04919	0.493283	1.10301	0.185745	0.987978	0.879696	1.0513	0.355709	0.941662	0.307063	0.895714	0.0582518
Smechr0300380.1	Smechr0300380.1	4	1	1	1	263	29.4	5.53	0	0.990872	0.939764	1.14928	1.05545	1.03768	1.06275	0.920664	0.86999	1.14197	0.0597959	1.08795	0.25277	0.927494	0.345364	0.952689	0.463881	0.812185	0.000377509	0.852519	0.00650724
Smechr0101449.1	Smechr0101449.1	9	3	4	3	424	48.6	8.79	19	1.05061	1.03424	0.97806	1.01057	1.01279	1.02216	0.920692	0.997491	0.953846	0.575247	0.976065	0.825808	0.920056	0.296213	1.02329	0.657154	0.964576	0.54216	0.942618	0.298563
Smechr0500336.1	Smechr0500336.1	2	1	2	1	549	60.8	5.62	40	0.977134	0.995511	1.02235	1.01639	1.05104	1.00867	0.920754	1.03822	1.0335	0.636666	1.04414	0.544094	0.993071	0.930773	1.01029	0.82859	0.960877	0.499443	0.951094	0.373635
Smechr0100341.1	Smechr0100341.1	11	6	8	6	502	56.8	7.39	58	1.00425	1.04759	0.974325	0.978798	1.06985	1.04379	0.920848	0.98797	0.951891	0.558603	1.03012	0.667125	0.930298	0.365063	1.08218	0.150404	0.977316	0.700408	0.903095	0.0790138
Smechr0902387.1	Smechr0902387.1	14	2	2	2	162	18.4	6.68	44	0.942791	0.96908	0.963681	0.996563	1.02999	1.11739	0.920852	1.09416	1.0253	0.719006	1.12319	0.118727	1.05395	0.449364	1.09547	0.0979489	1.02794	0.685544	0.938354	0.264679
Smechr1102606.1	Smechr1102606.1	5	1	1	1	131	14.9	8.91	0	1.04015	0.915012	0.949556	0.994944	1.02903	1.09704	0.920924	1.08774	0.994549	0.952379	1.08742	0.255414	1.02737	0.697323	1.09338	0.105035	1.033	0.63418	0.944779	0.316735
Smechr0203088.1	Smechr0203088.1	18	7	17	5	377	39.3	6.9	78	0.980814	0.943093	1.02854	1.04783	1.09047	1.03392	0.921129	0.985536	1.07925	0.278283	1.1042	0.181079	0.991038	0.91037	1.02312	0.659296	0.918268	0.146403	0.897514	0.0628588
Smechr0902428.1	Smechr0902428.1	2	1	1	1	519	57.8	9.47	0	1.13462	1.01969	0.951472	0.994285	0.956273	0.977362	0.921147	1.07176	0.903195	0.224745	0.897568	0.271604	0.925083	0.328933	0.99377	0.946036	1.02423	0.724255	1.03065	0.725159
Smechr0300475.1	Smechr0300475.1	7	1	1	1	335	37.1	5.3	0	0.915456	0.917781	1.01639	1.12936	1.04837	1.04331	0.921202	1.04341	1.17048	0.0257098	1.14098	0.0774856	1.07166	0.319078	0.974797	0.710469	0.915578	0.132937	0.93925	0.271578
SmeSca00648.1	SmeSca00648.1	15	1	2	1	129	13.8	9.19	41	1.12418	0.899992	1.01685	1.08163	0.964189	0.98091	0.921231	1.04109	1.03671	0.60578	0.960936	0.701043	0.969446	0.697403	0.926909	0.244238	0.935118	0.253923	1.00886	0.940163
Smechr0603121.1	Smechr0603121.1	62	25	75	25	421	45.4	6.6	817	1.06617	0.985137	0.982159	1.0094	1.01292	1.04302	0.921253	1.00838	0.970872	0.727553	1.00226	0.942739	0.940687	0.443384	1.03233	0.548489	0.968909	0.594197	0.938567	0.266307
Smechr0602979.1	Smechr0602979.1	34	14	31	6	387	42.7	6.8	281	0.97438	0.923754	1.00933	1.06313	1.03019	1.04733	0.921332	1.0645	1.09184	0.212017	1.09451	0.221612	1.0462	0.515477	1.00245	0.937721	0.958202	0.469608	0.955862	0.420244
Smechr0500128.1	Smechr0500128.1	18	5	17	5	318	33.9	7.88	140	1.0261	0.975763	1.00614	1.0683	0.936388	1.01049	0.921461	1.08576	1.03625	0.610138	0.972532	0.796325	1.00268	0.969003	0.938509	0.332736	0.9676	0.57826	1.031	0.721938
Smechr1001759.1	Smechr1001759.1	28	9	21	6	317	34.8	9.16	181	1.10583	1.04129	0.962464	0.991444	0.98934	0.994133	0.921651	1.01927	0.910016	0.261064	0.923785	0.425205	0.903966	0.205566	1.01513	0.763011	0.993352	0.915607	0.978545	0.679285
Smechr1100792.1	Smechr1100792.1	4	1	2	1	275	30	9.19	21	1.03382	1.02022	1.05808	0.944036	0.98065	1.06008	0.921696	1.00746	0.974721	0.763431	0.99352	0.972731	0.939201	0.431683	1.01929	0.70832	0.963559	0.530249	0.945327	0.321444
Smechr0902103.1	Smechr0902103.1	33	6	32	4	187	20.9	10.8	231	1.12831	0.828953	0.892549	1.00184	1.00756	1.13543	0.921718	1.12119	0.967876	0.699933	1.09489	0.219897	1.04376	0.537418	1.13123	0.0260332	1.0784	0.272622	0.9533	0.394813
Smechr1100091.1	Smechr1100091.1	39	20	106	12	499	56.6	6.06	1223	1.0316	0.941561	0.973546	1.04164	1.04664	1.03104	0.921786	1.04429	1.0213	0.760722	1.05298	0.473503	0.996411	0.964292	1.03102	0.563655	0.97563	0.678623	0.946281	0.329753
Smechr0202554.1	Smechr0202554.1	7	3	4	3	509	57.5	5.22	29	0.928589	0.781934	1.10189	0.899162	1.11952	1.161	0.921806	1.12694	1.16985	0.0262135	1.33323	0.000144706	1.19773	0.00940814	1.13966	0.0183967	1.02383	0.728511	0.898369	0.0651452
Smechr0202303.1	Smechr0202303.1	14	2	8	1	118	13	5.86	42	0.958033	0.913507	0.965868	0.999545	1.02189	1.14938	0.921864	1.10658	1.05016	0.485057	1.16015	0.047349	1.08384	0.246481	1.10473	0.0711439	1.03207	0.643461	0.934225	0.234353
Smechr0300995.1	Smechr0300995.1	1	1	1	1	642	72.8	6.05	0	1.09709	0.979741	0.993105	0.972467	1.04361	0.995532	0.92197	1.02437	0.946428	0.513195	0.981851	0.874381	0.937167	0.41593	1.03743	0.491711	0.990215	0.872761	0.95449	0.406523
Smechr0100816.1	Smechr0100816.1	4	1	1	1	248	28	5.16	0	0.91795	0.95044	0.987525	1.05121	1.07533	1.05572	0.922023	1.0749	1.09117	0.21519	1.14058	0.0782508	1.0688	0.338151	1.04528	0.41132	0.979494	0.728867	0.937064	0.254939
Smechr0302845.1	Smechr0302845.1	36	3	14	2	90	10.4	9.88	119	1.02534	0.958643	1.02136	1.03587	1.03036	1.05541	0.922138	0.980238	1.03692	0.603809	1.0513	0.486443	0.958865	0.598567	1.01387	0.779898	0.924727	0.182762	0.912075	0.111648
Smechr0802465.1	Smechr0802465.1	4	1	2	1	325	35.8	4.72	0	1.11642	1.02139	1.03029	1.0421	0.966838	0.995845	0.922264	0.927671	0.969396	0.713915	0.918081	0.388474	0.865341	0.0697568	0.947065	0.408965	0.89266	0.0527603	0.942554	0.298038
Smechr1102198.1	Smechr1102198.1	4	2	3	1	512	58.4	7.77	0	0.93686	0.945747	1.42347	0.993044	1.01285	0.920448	0.922312	0.866463	1.2836	0.000409381	1.02693	0.696896	0.950159	0.521624	0.800035	0.000496911	0.740228	2.68188e-07	0.925245	0.176732
Smechr1102232.1	Smechr1102232.1	2	1	1	1	504	54.5	5.82	23	0.988497	0.924395	1.04429	1.02621	1.05818	1.03775	0.922314	1.03061	1.08239	0.260473	1.09568	0.216363	1.02093	0.765371	1.01228	0.801358	0.943216	0.320635	0.931772	0.217493
Smechr1200037.1	Smechr1200037.1	43	15	112	9	497	55.5	6.65	765	1.01142	0.999774	0.983776	1.0231	1.04498	1.02285	0.922402	1.02117	0.99785	0.984022	1.02816	0.685353	0.966377	0.668222	1.03037	0.571155	0.968459	0.5887	0.939911	0.276744
Smechr0104161.1	Smechr0104161.1	20	6	25	6	320	36.2	5.66	287	0.990689	0.885666	1.02308	1.07958	1.02763	1.0365	0.922458	1.06926	1.12061	0.106205	1.10007	0.197569	1.06148	0.390335	0.981677	0.79449	0.947237	0.357427	0.964918	0.516877
Smechr0202060.1	Smechr0202060.1	36	4	47	2	151	17.3	10.43	636	1.10111	0.873886	0.920891	1.01411	1.03145	1.08202	0.922482	1.08917	0.979749	0.810843	1.07011	0.353559	1.01856	0.791007	1.09223	0.109091	1.03961	0.570032	0.951824	0.380573
Smechr0102931.1	Smechr0102931.1	4	5	8	3	1176	128.3	10.08	39	0.980053	0.9248	1.00514	1.02715	1.06047	1.04603	0.922537	1.06779	1.0669	0.356737	1.10586	0.174765	1.04487	0.527384	1.03652	0.501555	0.979353	0.727012	0.944846	0.317311
Smechr0202548.1	Smechr0202548.1	16	7	10	7	456	50.8	8	88	1.03804	0.969043	0.972769	1.00501	1.00318	1.0647	0.922564	1.05556	0.985403	0.864691	1.03029	0.665557	0.985574	0.855653	1.04555	0.408675	1.00017	0.992424	0.956597	0.427699
Smechr0302765.1	Smechr0302765.1	6	2	5	2	410	44.9	9.98	95	1.02448	1.01472	1.00439	0.996093	1.0265	1.03617	0.922715	1.00262	0.981015	0.822858	1.01151	0.847815	0.944162	0.471377	1.03109	0.562822	0.962434	0.517226	0.933417	0.228704
Smechr0302382.1	Smechr0302382.1	12	2	2	2	161	17.6	9.45	22	1.03794	1.0838	0.965115	0.960556	1.0141	0.996092	0.922721	1.04552	0.907591	0.247744	0.947427	0.594454	0.927657	0.346493	1.04389	0.42489	1.02211	0.746848	0.979132	0.686653
Smechr0100578.1	Smechr0100578.1	16	8	12	8	563	60.9	6.54	85	0.899662	0.960204	1.0787	1.00086	1.12499	1.12716	0.922764	0.916354	1.11812	0.113166	1.21092	0.0109959	0.988844	0.88837	1.083	0.146667	0.884379	0.0360341	0.816604	0.000578604
Smechr1000049.1	Smechr1000049.1	4	1	1	1	299	32.2	7.75	0	0.928995	0.954675	1.19286	0.944353	1.0463	0.96522	0.922815	1.07465	1.1346	0.0733223	1.06787	0.367944	1.06041	0.398397	0.941186	0.35561	0.934611	0.250075	0.993013	0.866754
Smechr0101411.1	Smechr0101411.1	14	4	8	2	267	30	8.32	104	0.98258	0.95211	1.03752	1.02026	1.04036	1.08269	0.922829	0.992345	1.06362	0.379859	1.09736	0.209024	0.989913	0.899082	1.03172	0.555455	0.9307	0.22171	0.902083	0.0758644
Smechr0500612.1	Smechr0500612.1	24	1	3	1	96	10.4	6.25	42	1.15006	1.05984	0.961821	0.992823	0.912161	0.974742	0.923092	1.04911	0.884494	0.143014	0.853841	0.104552	0.892438	0.153635	0.965344	0.599806	1.00898	0.891732	1.0452	0.594111
Smechr0802335.1	Smechr0802335.1	28	4	10	4	153	17.1	9.92	72	1.03995	0.99908	0.977138	1.01187	1.0237	1.04645	0.923115	1.00731	0.975469	0.77045	1.01526	0.810126	0.946737	0.492658	1.04079	0.456178	0.970545	0.61436	0.932504	0.222438
Smechr0100087.1	Smechr0100087.1	15	3	4	3	198	21.7	9.32	40	1.11011	0.962031	0.942481	1.02475	1.01778	1.02397	0.923166	1.02504	0.949369	0.537436	0.985335	0.903737	0.940191	0.439459	1.03788	0.486806	0.990332	0.874353	0.954184	0.403488
Smechr1200238.1	Smechr1200238.1	19	6	8	6	444	48.2	4.48	144	1.05941	1.06494	0.965077	0.9968	1.01006	1.01449	0.923182	0.991192	0.923519	0.343423	0.953018	0.637864	0.901158	0.191937	1.03194	0.552928	0.975787	0.680641	0.945583	0.323666
Smechr0303350.1	Smechr0303350.1	3	1	1	1	505	56.8	7.74	0	0.874983	0.865764	1.04139	1.10896	1.09858	1.09222	0.923229	1.03295	1.2353	0.00277077	1.25854	0.0023134	1.12376	0.0930652	1.01881	0.714497	0.909704	0.106771	0.892907	0.0516156
Smechr0200243.1	Smechr0200243.1	8	2	2	2	323	36.3	8.76	26	0.993541	0.947595	0.93839	1.02535	1.06237	1.06682	0.923234	1.07698	1.01164	0.864752	1.09688	0.211133	1.03043	0.665887	1.08425	0.141019	1.01857	0.785035	0.939426	0.272948
Smechr0200338.1	Smechr0200338.1	2	2	2	2	717	81.1	6	0	1.08396	1.08143	1.01121	1.02347	0.977817	0.984536	0.923331	0.935901	0.939635	0.459197	0.906238	0.318007	0.858615	0.0559598	0.964458	0.589786	0.913775	0.124445	0.94745	0.340114
Smechr0601565.1	Smechr0601565.1	5	3	4	3	520	57.9	7.31	33	1.09039	1.09244	0.991814	0.915868	1.00964	0.996067	0.923726	1.00277	0.873951	0.107763	0.91886	0.393382	0.882572	0.117295	1.05139	0.354931	1.00986	0.881749	0.960508	0.46855
Smechr0104076.1	Smechr0104076.1	32	3	8	1	109	12.7	7.03	20	1.05451	0.975366	0.970482	1.00258	1.00102	1.06696	0.923775	1.03512	0.972014	0.738153	1.01878	0.77534	0.965033	0.655562	1.04811	0.384521	0.992818	0.908301	0.947247	0.3383
Smechr0602045.1	Smechr0602045.1	11	1	1	1	131	14.7	6.54	0	0.882304	0.845171	0.982297	1.06845	1.10768	1.13888	0.923848	1.09255	1.18714	0.0150874	1.30049	0.00051058	1.16725	0.0260183	1.09548	0.0979057	0.983249	0.778641	0.89755	0.0629524
Smechr1002834.1	Smechr1002834.1	5	1	1	1	371	40.6	8.02	0	1.00687	1.02193	0.836973	0.999557	1.15896	1.0604	0.923892	1.0237	0.905228	0.2352	1.09393	0.224253	0.959971	0.608656	1.20846	0.000676081	1.06047	0.392588	0.877545	0.0253
Smechr1201965.1	Smechr1201965.1	1	1	1	1	549	60.1	9.04	0	0.987938	0.95841	1.0328	1.01352	1.07346	1.02164	0.92394	1.01911	1.05136	0.474999	1.07642	0.315114	0.998308	0.983314	1.02384	0.65034	0.949538	0.379553	0.92743	0.18972
Smechr0700431.1	Smechr0700431.1	17	3	10	3	204	22.9	5.78	0	1.00479	0.939113	1.01734	1.06183	1.04775	1.02281	0.92401	1.01371	1.06958	0.338511	1.06515	0.385924	0.996816	0.968355	0.99586	0.972397	0.931967	0.230649	0.935842	0.245936
Smechr0103140.1	Smechr0103140.1	25	5	8	4	296	31.5	9.25	136	1.07211	1.02405	0.995192	1.01393	1.01116	0.981025	0.924062	1.00452	0.958483	0.6155	0.950403	0.617422	0.920057	0.296216	0.99157	0.918296	0.959909	0.488545	0.96807	0.552797
Smechr0500662.1	Smechr0500662.1	37	9	23	5	235	27.1	5.21	190	0.950777	1.00683	1.02231	1.04016	1.05771	1.03298	0.924227	0.994479	1.05356	0.456908	1.06798	0.367235	0.980126	0.801486	1.01368	0.782421	0.930295	0.2189	0.917737	0.136948
Smechr0104140.1	Smechr0104140.1	11	5	5	5	441	49.7	6.35	88	0.83498	1.39986	1.19722	0.956973	0.949093	0.884321	0.924262	0.86224	0.963914	0.663889	0.820379	0.0411056	0.799388	0.00498954	0.851092	0.0121334	0.829314	0.0013848	0.974412	0.628184
Smechr1201768.1	Smechr1201768.1	19	7	12	7	308	33.7	4.7	96	0.983288	0.979767	1.02473	1.04859	1.02373	1.04642	0.924405	0.998774	1.05617	0.43606	1.05455	0.461508	0.979686	0.797142	0.998469	0.994062	0.927582	0.200729	0.929005	0.199492
Smechr0301837.1	Smechr0301837.1	6	2	2	2	347	38.7	8.98	0	0.984111	0.967551	1.04217	0.976797	1.03549	1.05076	0.924419	1.04947	1.03449	0.627106	1.06896	0.360901	1.01139	0.870255	1.03332	0.537135	0.97767	0.705011	0.946141	0.32853
Smechr0603022.1	Smechr0603022.1	2	1	1	1	626	68.8	9.2	0	1.13173	0.905767	0.963971	1.08265	0.998549	1.08835	0.924447	0.93366	1.00447	0.944305	1.02425	0.722322	0.911955	0.247883	1.01968	0.703179	0.907892	0.0995529	0.890367	0.0461506
Smechr0602227.1	Smechr0602227.1	22	6	10	6	318	36.5	5.97	55	1.03435	0.962498	0.952686	0.991964	1.07036	1.09387	0.924515	1.0007	0.973858	0.755347	1.08382	0.273946	0.964125	0.647059	1.11292	0.0529104	0.990006	0.869911	0.889561	0.0445187
Smechr1002517.1	Smechr1002517.1	36	6	9	4	228	24.6	8.72	76	0.948135	0.956685	1.00154	1.03849	1.08736	1.04199	0.924589	1.03416	1.07098	0.329275	1.11788	0.134071	1.02831	0.687576	1.04379	0.425932	0.960159	0.491343	0.91988	0.147558
Smechr1002358.1	Smechr1002358.1	1	1	1	1	865	96.5	4.94	0	1.07162	0.957308	0.940926	1.00278	1.00658	1.03739	0.92472	1.09035	0.957999	0.611249	1.00742	0.889508	0.993173	0.931802	1.05159	0.35317	1.03672	0.597686	0.985859	0.772734
Smechr0100565.1	Smechr0100565.1	23	2	3	2	112	12	7.12	34	1.00204	0.916146	0.942608	1.08022	1.04313	1.10187	0.924725	1.02359	1.05455	0.448939	1.11824	0.132956	1.01571	0.822214	1.0604	0.281607	0.963167	0.525696	0.908308	0.0968917
Smechr0801756.1	Smechr0801756.1	5	2	2	2	391	43.4	5.87	25	1.16069	0.988142	0.945789	0.949815	1.01194	1.02264	0.924789	1.0229	0.882155	0.13455	0.946829	0.589872	0.906393	0.217863	1.07331	0.19641	1.02748	0.690313	0.957293	0.43483
Smechr0500366.1	Smechr0500366.1	18	12	41	7	678	75.9	5.4	461	1.03174	0.986805	0.985586	1.0225	1.02456	1.05625	0.9248	0.996703	0.99482	0.954974	1.03085	0.660464	0.951924	0.536862	1.03621	0.504918	0.956881	0.455208	0.92344	0.166493
Smechr0400265.1	Smechr0400265.1	10	3	10	3	337	37.5	7.58	48	1.06451	0.954577	0.929964	0.997125	1.06608	1.06907	0.924814	1.02519	0.954437	0.580319	1.05749	0.439728	0.965787	0.662659	1.10797	0.0633792	1.01189	0.858941	0.913285	0.11673
Smechr0302356.1	Smechr0302356.1	17	3	6	3	278	29.5	6.39	99	1.04136	1.06191	1.0002	1.03208	0.993504	0.968542	0.924904	1.00248	0.966245	0.685024	0.932854	0.48707	0.916374	0.273566	0.965443	0.600925	0.948387	0.368384	0.982334	0.727265
Smechr1201637.1	Smechr1201637.1	25	15	36	10	642	70.2	8.97	150	1.00744	1.04626	1.02669	1.01424	1.07463	0.999082	0.924932	0.93179	0.993781	0.945009	1.00974	0.865767	0.904085	0.206157	1.01606	0.750627	0.909742	0.106928	0.895361	0.0573811
Smechr1100553.1	Smechr1100553.1	42	8	47	5	175	19	8.27	262	1.01715	0.969584	0.98079	1.02186	1.05264	1.04995	0.924941	1.01364	1.00801	0.904861	1.05832	0.433673	0.975762	0.758554	1.04991	0.368089	0.968007	0.583197	0.921993	0.158594
Smechr0200112.1	Smechr0200112.1	24	18	51	18	669	71	5.16	364	0.994471	0.938859	0.992055	1.03731	1.03512	1.0843	0.924961	1.02536	1.04968	0.489128	1.09625	0.213857	1.00879	0.899525	1.04437	0.420162	0.961046	0.501355	0.920213	0.14926
Smechr0301199.1	Smechr0301199.1	2	1	1	1	874	97.5	6.7	28	1.01989	0.937134	0.951449	0.934334	1.03039	1.13031	0.92508	1.10561	0.963595	0.661017	1.10407	0.181581	1.03764	0.594654	1.14578	0.014173	1.07684	0.281867	0.93983	0.27611
Smechr1002684.1	Smechr1002684.1	53	6	40	6	198	21.7	4.54	424	1.00735	0.958556	0.999036	1.02951	1.05428	1.03186	0.925094	1.02536	1.03186	0.652777	1.06116	0.41341	0.992138	0.921409	1.02839	0.594664	0.961502	0.50654	0.934959	0.239567
Smechr0200933.1	Smechr0200933.1	7	1	1	1	324	35.1	7.58	0	1.30877	0.7767	0.828359	1.04221	0.961227	1.1834	0.925109	1.00849	0.896954	0.194606	1.02836	0.683433	0.927176	0.343173	1.14651	0.0137383	1.03369	0.627281	0.901603	0.074405
Smechr0100103.1	Smechr0100103.1	2	2	2	2	773	81.9	8.41	0	1.12728	0.978673	0.946829	0.995583	1.04038	1.07186	0.92517	0.94094	0.922344	0.33571	1.00298	0.935222	0.886112	0.129513	1.08743	0.127508	0.960717	0.497636	0.883476	0.0336654
Smechr0702075.1	Smechr0702075.1	18	8	11	7	482	54.3	9.14	85	1.06941	1.10242	1.00476	1.03275	1.02217	0.979183	0.925298	0.884455	0.93815	0.447786	0.921504	0.410302	0.833284	0.0222018	0.982256	0.801663	0.88822	0.0431464	0.904266	0.0827835
Smechr1200768.1	Smechr1200768.1	37	24	106	19	627	69.6	4.69	1036	1.10878	1.04251	0.913502	0.966542	1.03715	1.04468	0.925363	0.987401	0.873913	0.107651	0.967713	0.7564	0.889123	0.140621	1.10733	0.0648502	1.0174	0.797822	0.918788	0.142079
Smechr0101588.1	Smechr0101588.1	12	3	4	3	258	26.9	6.71	42	1.02062	1.0925	1.08675	1.00092	0.998136	0.994831	0.925376	0.901504	0.987957	0.889137	0.943142	0.561957	0.864544	0.0679941	0.954639	0.483754	0.875083	0.0227529	0.916663	0.131851
Smechr0502222.1	Smechr0502222.1	55	13	80	4	255	28.9	4.82	689	0.937632	0.966995	1.04485	1.03615	1.0792	1.02229	0.925412	1.01896	1.0926	0.208409	1.10336	0.184357	1.02087	0.766023	1.00984	0.834647	0.934344	0.248068	0.925236	0.17668
Smechr0303650.1	Smechr0303650.1	28	13	18	13	572	62	6.37	98	0.977175	0.962969	1.04341	1.00867	1.02239	1.07049	0.925452	1.02002	1.05769	0.424176	1.07872	0.301885	1.00275	0.968208	1.01988	0.700629	0.948051	0.365163	0.92957	0.203083
Smechr1002540.1	Smechr1002540.1	2	1	2	1	442	49.2	6.27	0	0.888324	1.08665	1.20708	1.10631	1.0072	0.864702	0.925514	0.936362	1.17135	0.0250194	0.947812	0.5974	0.942735	0.459776	0.809163	0.000953915	0.804829	0.000206279	0.994644	0.888402
Smechr0600685.1	Smechr0600685.1	5	3	3	3	708	80.4	5.72	31	1.03805	0.994056	0.942738	0.996528	1.07672	1.02661	0.925562	1.02981	0.954313	0.579254	1.03505	0.622375	0.962237	0.629504	1.08461	0.139461	1.0083	0.899401	0.929651	0.203596
Smechr1001808.1	Smechr1001808.1	7	3	4	3	363	38.3	8.84	19	1.04414	0.92693	0.970274	1.03366	1.00034	1.0434	0.925619	1.08864	1.01667	0.810022	1.03687	0.606287	1.02191	0.754796	1.01986	0.700853	1.00515	0.935252	0.985577	0.769071
Smechr0201399.1	Smechr0201399.1	35	7	21	1	237	26.1	4.77	278	1.09718	1.04127	0.962137	0.911849	0.985013	0.965696	0.925703	1.13871	0.876332	0.115088	0.91221	0.352539	0.965383	0.658852	1.04094	0.454669	1.10162	0.160134	1.05829	0.487785
Smechr0700907.1	Smechr0700907.1	33	6	10	6	275	29.7	5.91	53	1.03971	0.990684	0.987055	1.01864	1.00924	1.02696	0.925718	1.03101	0.987836	0.887983	1.00286	0.936504	0.963718	0.643262	1.01521	0.761982	0.975585	0.678037	0.96097	0.473504
Smechr1102703.1	Smechr1102703.1	1	1	1	1	1400	154	6.43	0	1.13932	1.07877	0.980159	1.00272	0.955231	0.937793	0.925779	1.00212	0.893961	0.181185	0.853451	0.103532	0.869176	0.0787427	0.954685	0.484224	0.972275	0.635956	1.01843	0.843687
Smechr0601804.1	Smechr0601804.1	19	4	10	4	232	25.4	4.78	68	1.03079	0.963948	1.02459	1.02429	1.04236	1.00954	0.92578	1.00794	1.02714	0.700119	1.02865	0.680722	0.969407	0.697035	1.00147	0.951533	0.943788	0.325722	0.942403	0.29679
Smechr0500314.1	Smechr0500314.1	6	2	3	1	287	31.5	5.62	0	1.01259	1.05355	0.960751	0.991673	0.998896	1.06864	0.925868	1.0154	0.944962	0.501303	1.00068	0.959176	0.939564	0.434529	1.05896	0.292524	0.994288	0.928417	0.938929	0.269095
Smechr0100811.1	Smechr0100811.1	17	1	1	1	71	7.9	9.83	0	1.01015	0.819992	0.996075	1.08604	1.18049	1.00827	0.926039	1.00999	1.13768	0.0673869	1.19595	0.0172987	1.05785	0.418096	1.05122	0.356396	0.929834	0.215737	0.884529	0.0353676
Smechr0303277.1	Smechr0303277.1	1	1	1	1	1242	139.3	6.34	0	0.856335	0.983029	1.75836	0.942933	0.85373	0.828748	0.926068	0.864393	1.4686	5.44632e-08	0.914707	0.367585	0.973413	0.735659	0.622841	1.12861e-13	0.662816	1.96687e-12	1.06418	0.443896
Smechr1101002.1	Smechr1101002.1	6	2	2	2	483	52.5	6.73	82	1.04288	1.0472	0.920111	0.980475	1.05734	1.07611	0.926078	0.977059	0.909334	0.257274	1.02075	0.756054	0.910554	0.240083	1.12252	0.0367627	1.00134	0.978969	0.892046	0.0497064
Smechr1001709.1	Smechr1001709.1	2	1	1	1	439	48.2	8.5	21	0.950691	0.852646	0.961433	1.05957	1.03497	1.11777	0.926102	1.13675	1.1207	0.105954	1.19375	0.0184598	1.14391	0.0529623	1.06519	0.247366	1.02071	0.761876	0.958246	0.444688
Smechr0902231.1	Smechr0902231.1	29	5	7	5	204	24	5.21	60	0.973345	0.901518	1.03731	1.07943	1.04715	1.05872	0.926181	1.00963	1.12901	0.0852447	1.12321	0.118646	1.03251	0.645012	0.994866	0.959861	0.914521	0.127908	0.919241	0.144332
Smechr0102180.1	Smechr0102180.1	63	11	175	3	156	17.6	9.79	688	0.981359	0.944344	1.02285	1.11801	1.02399	1.02311	0.926181	0.991229	1.11173	0.132809	1.06304	0.400284	0.995693	0.957095	0.956206	0.500026	0.895625	0.0600986	0.936644	0.251825
Smechr0701784.1	Smechr0701784.1	9	3	4	3	339	37.4	5.68	0	1.00169	1.03671	0.997755	1.01292	1.00229	1.01336	0.926219	1.0369	0.986397	0.874202	0.98884	0.933291	0.963067	0.637196	1.00248	0.937331	0.976348	0.687867	0.973936	0.622389
Smechr0401747.1	Smechr0401747.1	52	12	48	12	242	27.5	8.4	829	1.00939	0.904462	0.987749	1.02589	1.07236	1.07253	0.926313	1.03514	1.05214	0.468558	1.12072	0.125677	1.02487	0.72339	1.06518	0.247427	0.974084	0.658839	0.914481	0.121926
Smechr0500135.1	Smechr0500135.1	10	5	8	1	518	55.8	7.66	54	1.17811	0.974544	0.952521	0.944719	0.980897	1.01393	0.926352	1.05602	0.881348	0.131721	0.926681	0.444508	0.920895	0.301527	1.05144	0.354495	1.04487	0.521609	0.993756	0.876607
Smechr0901533.1	Smechr0901533.1	26	2	4	1	133	14.8	5.8	133	1.01212	1.01914	1.08185	1.00245	1.01506	1.01161	0.926463	0.95642	1.02611	0.71068	0.997745	0.989738	0.926954	0.341642	0.972355	0.681278	0.903365	0.0831559	0.929048	0.199766
Smechr0103892.1	Smechr0103892.1	16	4	6	4	313	35.2	7.34	52	0.988518	0.946913	0.952943	1.09549	1.04354	1.04939	0.926466	1.02982	1.05838	0.418855	1.08138	0.287078	1.01078	0.877108	1.02173	0.676959	0.95502	0.435328	0.934711	0.237797
Smechr0502672.1	Smechr0502672.1	47	19	71	11	504	53.4	7.17	469	1.07261	0.979607	0.978195	1.00945	1.01875	1.0237	0.926503	1.01979	0.968536	0.705995	0.995242	0.987217	0.948386	0.506517	1.02757	0.604461	0.979195	0.724938	0.95292	0.391116
Smechr0602510.1	Smechr0602510.1	36	5	40	2	148	16.4	10.59	353	1.09311	0.963957	0.924038	0.995381	1.02367	1.05579	0.926702	1.04783	0.933084	0.409948	1.01088	0.854207	0.959877	0.60779	1.08338	0.144933	1.02871	0.677536	0.949545	0.359153
Smechr0201525.1	Smechr0201525.1	29	8	27	4	222	25.1	8.57	76	1.02273	0.960637	0.979129	1.02574	1.00713	1.05096	0.92686	1.05822	1.01084	0.873586	1.03767	0.599218	1.00086	0.989776	1.02655	0.616926	0.990132	0.871626	0.964528	0.512509
Smechr0900134.1	Smechr0900134.1	21	4	5	2	234	25.2	8.72	45	0.998565	0.929614	0.955069	1.05247	1.04372	1.06691	0.927	1.06074	1.04116	0.564205	1.09462	0.221122	1.03089	0.661285	1.05135	0.355275	0.990135	0.871665	0.941777	0.291673
Smechr0202363.1	Smechr0202363.1	3	2	3	2	561	61.3	6.8	25	0.982318	1.06429	1.06262	0.995633	1.03328	0.978067	0.927239	0.981348	1.00569	0.93069	0.982772	0.882138	0.932562	0.381422	0.97721	0.73966	0.927284	0.198795	0.94891	0.353317
Smechr1100040.1	Smechr1100040.1	7	2	2	2	268	28.9	5.39	0	0.961576	0.948602	1.0128	1.05438	1.09409	1.00979	0.927245	1.02391	1.08219	0.261567	1.1014	0.192138	1.02145	0.759721	1.01775	0.728332	0.943875	0.326492	0.927411	0.189607
Smechr0202916.1	Smechr0202916.1	47	10	18	10	350	40.1	4.78	178	1.03954	0.912163	0.939129	1.03178	1.03556	1.08842	0.927246	1.06024	1.00984	0.884572	1.08827	0.251136	1.01834	0.793424	1.07767	0.172647	1.00841	0.898194	0.935736	0.245166
Smechr0701600.1	Smechr0701600.1	4	1	1	1	301	34	5.11	0	1.11534	1.06432	0.915774	0.875073	1.00899	1.03045	0.927343	1.0891	0.821617	0.01887	0.935667	0.507081	0.925116	0.329159	1.13881	0.0190589	1.12597	0.0853636	0.988723	0.810137
Smechr0901747.1	Smechr0901747.1	23	5	44	2	186	22	10.02	239	0.982019	0.950342	0.982461	1.04333	1.04245	1.03685	0.927605	1.06802	1.04835	0.500403	1.07604	0.317363	1.03274	0.642676	1.02641	0.618544	0.985108	0.80357	0.959758	0.46057
Smechr0202265.1	Smechr0202265.1	11	1	13	1	164	16.6	8.46	39	0.947599	1.10044	1.06246	1.03085	1.01917	0.97741	0.927712	0.958055	1.02211	0.752231	0.974877	0.815876	0.920768	0.300717	0.953792	0.475066	0.900853	0.075015	0.944496	0.314318
Smechr0502165.1	Smechr0502165.1	36	15	82	15	327	36.5	6.05	528	0.950514	0.944724	1.03568	1.10381	1.02204	1.03078	0.927865	1.01659	1.12888	0.0855472	1.08314	0.27754	1.02597	0.71189	0.959487	0.534922	0.908839	0.103277	0.947214	0.338004
Smechr0602829.1	Smechr0602829.1	31	5	54	4	166	17.8	8.69	730	1.01266	0.977088	1.0179	1.03291	1.05319	0.997089	0.927945	1.01052	1.03069	0.664438	1.03042	0.664368	0.974228	0.743581	0.999742	0.975994	0.945222	0.338688	0.945466	0.322651
Smechr0100703.1	Smechr0100703.1	12	2	2	2	165	18.7	9.1	0	0.905362	1.03604	1.04898	1.04581	1.09666	0.992017	0.927967	0.975627	1.07901	0.279655	1.07586	0.318428	0.980526	0.805451	0.99708	0.987777	0.908728	0.102832	0.911389	0.10884
Smechr0302143.1	Smechr0302143.1	11	2	4	2	294	32.3	9.25	19	1.06616	1.10363	0.95568	0.958074	0.99765	1.08246	0.928039	0.930712	0.882001	0.134008	0.958669	0.682772	0.856652	0.0523729	1.08693	0.129578	0.971259	0.623241	0.893584	0.0531574
Smechr0400483.1	Smechr0400483.1	9	2	4	2	306	34.6	8.37	59	1.07664	0.99931	1.03008	1.00415	1.02842	0.999035	0.928109	0.959665	0.979901	0.812279	0.976637	0.830599	0.909352	0.233515	0.99667	0.982607	0.928004	0.203485	0.931105	0.213056
Smechr1002760.1	Smechr1002760.1	6	4	4	2	770	87.4	5.59	50	1.18127	1.1319	0.966006	0.925829	1.00039	0.998233	0.928122	0.885225	0.817857	0.0162594	0.864022	0.133908	0.783926	0.00226829	1.05645	0.312316	0.958512	0.473013	0.907299	0.0932076
Smechr0202124.1	Smechr0202124.1	30	6	25	3	142	15.8	6.62	109	1.00241	0.961215	0.973488	1.00608	1.07333	1.05284	0.928324	1.0341	1.00812	0.903674	1.08278	0.27951	0.999389	0.994147	1.07406	0.192188	0.991341	0.888117	0.922988	0.163994
Smechr0800250.1	Smechr0800250.1	2	1	1	1	376	41	5.05	0	1.078	1.03229	0.974145	1.00792	0.994452	0.995073	0.928456	1.01569	0.939243	0.45617	0.942775	0.559209	0.921274	0.303948	1.00376	0.919247	0.980869	0.746992	0.977193	0.662417
Smechr0901513.1	Smechr0901513.1	6	1	4	1	176	19	4.91	27	0.960682	1.02144	1.03048	1.0768	0.99456	1.05347	0.928714	0.961383	1.06314	0.383321	1.03325	0.638567	0.953572	0.551263	0.971882	0.675667	0.896938	0.0635986	0.922887	0.163442
Smechr0500408.1	Smechr0500408.1	19	10	21	1	613	65.8	6.61	55	1.03832	1.0234	1.14479	0.935051	0.970971	1.02883	0.928956	0.952314	1.00879	0.896227	0.969971	0.775058	0.912479	0.250843	0.961519	0.557072	0.904528	0.0871501	0.940728	0.28322
Smechr0901671.1	Smechr0901671.1	6	1	1	1	170	19	9.32	0	0.960181	0.99063	1.05362	1.0029	1.01251	1.0449	0.929186	1.03577	1.05419	0.451879	1.05464	0.460855	1.00725	0.916902	1.00043	0.966233	0.955476	0.440158	0.955065	0.412238
Smechr1000844.1	Smechr1000844.1	3	1	2	1	321	34.4	5.66	30	0.962917	1.06686	1.05873	1.01499	0.977191	0.954543	0.929192	1.06198	1.02165	0.757013	0.951698	0.627513	0.980981	0.80995	0.931528	0.277398	0.960191	0.491705	1.03077	0.724076
Smechr0702139.1	Smechr0702139.1	27	14	56	9	590	63.5	6.95	391	1.01588	0.933358	0.999715	1.05224	1.02445	1.01087	0.929248	1.06659	1.0527	0.463965	1.04416	0.543847	1.02391	0.733575	0.991893	0.922368	0.97265	0.640675	0.9806	0.705177
Smechr1100063.1	Smechr1100063.1	10	12	15	12	1186	135.5	6.71	158	1.03329	1.02258	1.03237	1.03959	1.00136	0.979398	0.929278	0.987972	1.00783	0.906886	0.963465	0.721584	0.932574	0.381514	0.955981	0.49767	0.92533	0.186459	0.967938	0.551262
Smechr1100356.1	Smechr1100356.1	1	1	1	1	954	106	6	0	1.09391	0.895902	0.933829	1.00779	1.04347	1.04771	0.929358	1.08175	0.975779	0.77336	1.05094	0.489219	1.0107	0.877947	1.07703	0.17597	1.03579	0.60668	0.961709	0.481486
Smechr0300170.1	Smechr0300170.1	2	1	2	1	379	43.1	8.79	26	1.0675	0.925793	0.982028	1.02081	1.05846	1.06634	0.929423	0.980048	1.00479	0.94074	1.06598	0.380428	0.957951	0.590286	1.06089	0.277929	0.953381	0.41821	0.898661	0.0659406
Smechr0700026.1	Smechr0700026.1	14	6	11	6	481	53.5	5.86	118	1.05656	0.966206	0.959769	1.01252	1.00927	1.05251	0.929561	1.04396	0.975047	0.766483	1.01928	0.770358	0.975655	0.757502	1.04537	0.410456	1.00062	0.987235	0.957196	0.433836
Smechr0100754.1	Smechr0100754.1	33	16	117	3	413	46.9	10.01	405	1.03718	0.917571	1.01811	1.055	1.02189	1.0226	0.929673	1.02938	1.06055	0.402433	1.04591	0.529476	1.0022	0.974489	0.986196	0.850751	0.944981	0.336487	0.958209	0.444299
Smechr0402495.1	Smechr0402495.1	9	3	5	3	323	36.4	8.41	41	1.00391	1.06236	1.00072	1.00639	1.01799	0.992632	0.929693	1.01241	0.971364	0.732117	0.973066	0.800769	0.939906	0.437218	1.00175	0.947548	0.967615	0.578441	0.965922	0.528201
Smechr0802295.1	Smechr0802295.1	21	11	31	6	462	51.2	7.05	148	0.986522	0.953829	1.02606	1.0749	1.02417	1.02317	0.929728	1.01237	1.08277	0.258386	1.05514	0.457129	1.0009	0.989394	0.97448	0.706662	0.924388	0.180708	0.948595	0.350448
Smechr0401704.1	Smechr0401704.1	39	13	138	9	348	38.6	6.68	1016	1.08136	1.03934	0.904342	0.961404	1.05288	1.07228	0.92984	0.985487	0.879776	0.126328	1.0021	0.944402	0.903155	0.201565	1.13904	0.0188791	1.02657	0.699682	0.901264	0.0733888
Smechr0200657.1	Smechr0200657.1	20	3	11	3	132	14.5	10.54	32	1.02014	1.00442	0.986177	1.00928	1.0704	1.02287	0.929856	0.985079	0.985627	0.866835	1.03394	0.632357	0.945853	0.485301	1.04902	0.376178	0.959646	0.485599	0.914806	0.123369
Smechr0702239.1	Smechr0702239.1	5	1	1	1	320	35.6	6.73	0	1.02045	1.04	1.00465	1.02978	0.98372	1.0589	0.929935	0.958173	0.987374	0.883559	0.991348	0.954436	0.91636	0.273484	1.00402	0.915552	0.928077	0.203965	0.924358	0.171644
Smechr0202490.1	Smechr0202490.1	2	1	1	1	452	50.1	6.23	0	1.02993	0.998009	1.02526	0.984964	1.0122	1.05264	0.929935	0.994473	0.991261	0.920827	1.0182	0.781033	0.948946	0.511268	1.02717	0.609296	0.957311	0.459875	0.931986	0.21893
Smechr0501682.1	Smechr0501682.1	4	1	5	1	248	25	6.35	51	1.05496	1.02892	1.00789	1.01949	0.998429	0.975738	0.929949	1.01051	0.972889	0.746301	0.947351	0.593869	0.931173	0.37134	0.973751	0.697915	0.957122	0.457821	0.982923	0.734815
Smechr1002685.1	Smechr1002685.1	6	9	11	9	1642	186.8	5.12	112	1.09489	0.988743	1.03596	1.07783	1.04851	0.897775	0.93003	0.951167	1.01448	0.833787	0.934082	0.49576	0.902845	0.20005	0.920752	0.204293	0.889961	0.046729	0.966559	0.535439
Smechr1002330.1	Smechr1002330.1	9	5	9	5	491	55.1	5.86	73	0.956049	0.94789	1.00261	1.04943	1.05319	1.0779	0.930087	1.01539	1.07779	0.286842	1.11931	0.129783	1.02182	0.755812	1.03852	0.479977	0.94807	0.365349	0.912902	0.115105
Smechr0100254.1	Smechr0100254.1	43	8	19	4	206	23	5.19	157	1.06943	1.02228	0.936778	0.986234	1.02037	1.05956	0.930133	1.00265	0.919348	0.316514	0.994365	0.979844	0.924021	0.321847	1.0816	0.153158	1.00508	0.936076	0.929257	0.201086
Smechr1100141.1	Smechr1100141.1	17	13	14	11	645	69.6	7.02	96	1.07307	1.0485	1.04981	1.00615	0.979702	1.00063	0.930162	0.934289	0.969073	0.710933	0.933425	0.491103	0.878806	0.105265	0.963215	0.575852	0.906853	0.0955839	0.941486	0.289311
Smechr1200079.1	Smechr1200079.1	8	2	3	2	256	27.3	6.38	46	1.00431	0.965197	0.946677	1.04671	1.02454	1.02441	0.930227	1.09079	1.01213	0.859444	1.04034	0.576121	1.02615	0.709979	1.02788	0.60083	1.01386	0.836998	0.986362	0.779271
Smechr0702564.1	Smechr0702564.1	6	1	1	1	208	23.4	5.2	43	1.03297	1.06133	0.970908	1.00884	0.991195	1.00182	0.930251	1.02892	0.945302	0.504048	0.951637	0.627036	0.935478	0.403088	1.0067	0.878118	0.989608	0.864498	0.983021	0.736067
Smechr0402365.1	Smechr0402365.1	20	8	10	8	452	48.2	7.11	65	1.07269	1.0327	1.01129	0.986646	0.997879	1.0089	0.930419	0.984244	0.948957	0.534012	0.953159	0.638973	0.909406	0.23381	1.00443	0.909887	0.958322	0.470919	0.954097	0.402634
Smechr0202686.1	Smechr0202686.1	7	2	3	2	371	40.9	7.55	30	1.04281	1.03622	0.945755	0.988281	1.02954	1.02078	0.930476	1.03397	0.930257	0.389607	0.986189	0.910937	0.944885	0.477301	1.06013	0.283651	1.01572	0.816302	0.958117	0.443348
Smechr0303244.1	Smechr0303244.1	40	18	105	18	539	61.2	4.87	1042	0.989891	0.910346	0.981868	1.03549	1.03087	1.05453	0.930489	1.1016	1.06164	0.394343	1.09744	0.208669	1.06939	0.334135	1.03373	0.532546	1.0073	0.910764	0.974436	0.628473
Smechr1000050.1	Smechr1000050.1	43	14	66	12	392	42.6	8.63	578	0.990134	0.97582	0.993339	1.0301	1.06654	1.00595	0.930512	1.03855	1.02924	0.678893	1.05419	0.464249	1.00158	0.981568	1.02424	0.64532	0.973125	0.646669	0.950094	0.364245
Smechr0801485.1	Smechr0801485.1	5	5	20	3	808	91	11.62	49	0.934236	0.888285	0.953653	1.0659	1.06644	1.10094	0.930619	1.0982	1.10811	0.14511	1.18922	0.0210805	1.1132	0.122696	1.0732	0.19708	1.00459	0.941695	0.936073	0.247621
Smechr1102787.1	Smechr1102787.1	1	1	1	1	738	81.6	5.27	28	0.980926	0.909666	1.03216	1.02699	1.02749	1.1422	0.930693	0.982222	1.08915	0.225022	1.14762	0.0655737	1.01181	0.865565	1.05368	0.33515	0.928984	0.209987	0.881657	0.0308851
Smechr0401659.1	Smechr0401659.1	5	1	1	1	244	27.4	7.49	0	1.06222	1.08	0.973193	0.968338	1.12108	0.966049	0.930721	0.921467	0.906316	0.240919	0.974281	0.810902	0.86461	0.0681381	1.07499	0.186971	0.953983	0.424455	0.887433	0.0404376
Smechr0603018.1	Smechr0603018.1	31	14	38	14	505	58.2	9.1	188	1.00182	0.964911	1.01084	1.039	1.04902	1.04167	0.930723	0.991932	1.04226	0.554172	1.06303	0.400361	0.97759	0.776482	1.01993	0.699981	0.937954	0.276155	0.919625	0.146264
Smechr0500820.1	Smechr0500820.1	8	3	4	3	499	55	5.81	79	1.05331	1.0928	1.02636	0.997945	1.01627	0.957898	0.930744	0.946338	0.943246	0.487546	0.919884	0.399893	0.874644	0.0930763	0.975232	0.715712	0.92727	0.198709	0.95082	0.371046
Smechr0300047.1	Smechr0300047.1	4	3	6	3	828	90.5	7.01	76	1.03169	1.24646	0.94912	0.973179	0.946169	0.970728	0.930752	0.969445	0.8438	0.0424653	0.841428	0.0756073	0.834098	0.0229268	0.997189	0.989157	0.988502	0.849459	0.991288	0.843917
Smechr0402392.1	Smechr0402392.1	5	3	3	3	581	62.4	7.52	0	1.06003	1.03178	0.982193	1.01535	0.993063	1.00088	0.930837	1.01208	0.954934	0.5846	0.953213	0.639395	0.92882	0.354598	0.998198	0.997908	0.972653	0.640715	0.974409	0.628148
Smechr0203145.1	Smechr0203145.1	3	1	2	1	429	48.7	6.15	0	0.956719	0.975195	1.03706	1.06263	1.04438	1.03202	0.930899	0.991149	1.08684	0.236695	1.07479	0.324785	0.994894	0.949069	0.988907	0.88477	0.915397	0.132065	0.925665	0.179181
Smechr0500374.1	Smechr0500374.1	5	1	2	1	110	12.4	5.4	0	1.03164	1.01181	1.00005	1.02611	1.049	0.989059	0.931103	0.988408	0.991538	0.923481	0.997359	0.993769	0.939347	0.432828	1.00587	0.88969	0.947364	0.358623	0.941834	0.292136
Smechr1100777.1	Smechr1100777.1	19	6	14	6	382	44.6	5.8	88	1.02878	0.970035	0.975314	1.01467	1.04106	1.04793	0.931159	1.0213	0.995582	0.962286	1.04512	0.535982	0.976809	0.76881	1.04975	0.369477	0.981144	0.750631	0.934642	0.237307
Smechr1201249.1	Smechr1201249.1	2	2	2	2	531	57.7	5.8	20	1.04491	1.03559	0.930593	0.986548	1.03241	0.966524	0.931159	1.10146	0.921479	0.330101	0.960793	0.699883	0.976985	0.770536	1.04266	0.43714	1.06024	0.394389	1.01685	0.859351
Smechr1101515.1	Smechr1101515.1	8	2	6	2	389	42.4	8.19	49	1.02727	1.02515	0.998904	1.05326	1.0793	0.950589	0.931169	0.960633	0.999873	0.996015	0.989021	0.934822	0.92174	0.306943	0.989147	0.887788	0.921858	0.165891	0.931972	0.218836
Smechr0600022.1	Smechr0600022.1	59	12	95	12	213	23.8	6.65	763	0.936428	0.881658	1.02637	1.08898	1.07801	1.07604	0.931229	1.01674	1.16351	0.0318545	1.18479	0.023961	1.07144	0.320524	1.01829	0.721318	0.92087	0.160351	0.904331	0.0829998
Smechr1201557.1	Smechr1201557.1	60	12	26	12	168	19.8	5.29	193	1.03354	0.969721	0.96338	1.00222	1.04793	1.04127	0.931369	1.04132	0.981198	0.824598	1.0429	0.554423	0.984737	0.847305	1.06288	0.263437	1.00361	0.95296	0.944231	0.312066
Smechr0100937.1	Smechr0100937.1	38	14	86	14	417	47.5	4.63	627	1.00359	0.927466	0.983598	1.06955	1.02083	1.01669	0.931465	1.08025	1.06323	0.382703	1.05513	0.457146	1.04177	0.5557	0.992388	0.928614	0.979817	0.733112	0.987332	0.79192
Smechr0602421.1	Smechr0602421.1	5	1	1	1	225	25.2	5.88	22	1.05969	1.00778	0.97517	0.983436	1.07045	1.00521	0.931469	0.994147	0.947345	0.520698	1.00396	0.925108	0.931388	0.372889	1.05976	0.286388	0.983156	0.777403	0.927713	0.191456
Smechr0101983.1	Smechr0101983.1	43	13	34	13	235	25.9	9.55	234	1.02416	1.01049	0.969125	1.0031	1.04256	1.02742	0.931778	1.02007	0.969321	0.713225	1.01737	0.789226	0.959307	0.602593	1.04957	0.371169	0.989669	0.865318	0.942931	0.301152
Smechr1201381.1	Smechr1201381.1	25	34	98	34	1355	148.8	6.8	591	0.981642	0.978564	1.01803	1.05052	1.04335	1.02511	0.931877	1.00068	1.05527	0.443201	1.05523	0.456453	0.985897	0.858886	0.999959	0.972917	0.93426	0.247441	0.934298	0.234873
Smechr0400843.1	Smechr0400843.1	8	6	8	4	792	88.8	5.99	80	1.0577	0.95468	0.951779	1.03932	1.03844	1.03864	0.931904	1.01809	0.989422	0.903186	1.03215	0.648553	0.968996	0.693102	1.04318	0.431937	0.979355	0.72704	0.938815	0.268211
Smechr0402354.1	Smechr0402354.1	15	3	3	3	213	23.7	8.79	40	1.09168	1.14241	0.97303	0.969915	0.942418	0.989628	0.931909	0.979058	0.86968	0.0955118	0.864802	0.136382	0.855367	0.0501266	0.994391	0.953872	0.983542	0.782556	0.98909	0.814945
Smechr0502458.1	Smechr0502458.1	17	7	11	1	527	57	7.49	62	1.02592	0.916643	0.923856	1.00679	1.0026	1.09755	0.931962	1.13026	0.99386	0.94577	1.08112	0.288495	1.0616	0.389477	1.0878	0.126005	1.06815	0.337483	0.981941	0.722249
Smechr0400596.1	Smechr0400596.1	3	1	1	1	321	35.3	5.64	0	0.916167	0.975092	0.937099	1.10692	1.10483	1.00992	0.93197	1.0525	1.08077	0.269527	1.11817	0.133194	1.04928	0.488512	1.0346	0.522784	0.970864	0.618315	0.938397	0.265003
Smechr0104181.1	Smechr0104181.1	2	1	2	1	692	77.5	8.62	54	1.01573	0.883069	0.961187	1.0398	1.05691	1.10012	0.932034	1.04634	1.05382	0.454829	1.136	0.0875699	1.04191	0.554371	1.07798	0.171017	0.988699	0.85213	0.917177	0.134269
Smechr0203026.1	Smechr0203026.1	14	5	8	3	448	52.4	8.88	100	0.995261	0.964017	1.05621	1.05566	0.963323	1.00722	0.93206	1.05612	1.07789	0.286265	1.00575	0.906664	1.01475	0.832799	0.933076	0.289124	0.941429	0.305055	1.00895	0.939183
Smechr0104227.1	Smechr0104227.1	4	1	2	1	195	20.9	7.88	23	0.934392	1.03541	0.97332	1.08397	1.0664	1.00455	0.932146	0.999374	1.04441	0.534787	1.05135	0.486048	0.980565	0.805837	1.00664	0.878962	0.938866	0.283564	0.932672	0.223582
Smechr0600205.1	Smechr0600205.1	35	12	34	11	413	46.5	5.81	320	1.00322	0.944415	1.0125	1.03156	1.02167	1.03728	0.932168	1.04877	1.04951	0.490513	1.05715	0.442177	1.0171	0.806955	1.00728	0.870059	0.969116	0.596731	0.962111	0.485847
Smechr0502616.1	Smechr0502616.1	41	16	89	2	471	52.3	6.9	992	0.968269	0.911594	0.977834	1.03691	1.04763	1.0447	0.93219	1.11684	1.07175	0.324278	1.11302	0.149488	1.08999	0.214843	1.03851	0.480156	1.01702	0.802072	0.979307	0.688845
Smechr0702567.1	Smechr0702567.1	26	10	15	5	523	58.1	7.08	213	1.00732	1.01124	0.985175	1.03088	1.01215	0.997194	0.932336	1.05286	0.998759	0.992722	0.995433	0.988822	0.983472	0.8347	0.99667	0.982612	0.984695	0.798012	0.987985	0.800454
Smechr0700674.1	Smechr0700674.1	43	39	191	25	952	104.8	6.65	1632	1.01742	0.949576	0.994282	1.03556	1.02968	1.03827	0.932458	1.03389	1.03195	0.651898	1.05133	0.486244	0.999669	0.996949	1.01877	0.714988	0.968717	0.591841	0.950866	0.371478
Smechr1000365.1	Smechr1000365.1	14	3	6	3	220	25.6	5.73	97	0.974035	0.996294	1.02123	1.02237	1.04623	1.02346	0.932665	1.01307	1.03719	0.601229	1.05043	0.493253	0.987515	0.875066	1.01276	0.79482	0.952108	0.405169	0.940107	0.278294
Smechr0302548.1	Smechr0302548.1	13	5	11	5	412	45	5.71	108	1.05843	1.02883	0.953752	0.991965	1.00949	1.04119	0.932717	1.01069	0.932187	0.403432	0.982474	0.879625	0.931079	0.370659	1.05395	0.332913	0.998812	0.990367	0.947688	0.342249
Smechr0500738.1	Smechr0500738.1	34	8	31	8	202	22.7	8.19	214	1.01571	0.947448	0.99711	1.00047	1.05524	1.01841	0.932732	1.06468	1.01753	0.800762	1.05628	0.448581	1.01745	0.803132	1.03808	0.484685	0.999915	0.995403	0.963233	0.498138
Smechr0602019.1	Smechr0602019.1	59	28	99	23	574	64.2	4.79	906	1.12388	1.06445	0.934505	0.975134	1.01185	0.998505	0.932734	0.98259	0.872645	0.103898	0.91867	0.392186	0.875243	0.0947605	1.05274	0.343142	1.00298	0.960183	0.952728	0.389259
Smechr0104230.1	Smechr0104230.1	5	1	1	1	246	27.5	9.52	31	0.968673	0.850688	0.987237	1.03571	1.09176	1.10071	0.93289	1.0701	1.1119	0.132244	1.20507	0.0131533	1.10093	0.166327	1.0838	0.143049	0.990131	0.871614	0.913577	0.117985
Smechr0201419.1	Smechr0201419.1	53	7	36	2	133	15.6	10.74	268	0.977962	0.925273	0.997048	1.03268	1.04389	1.05551	0.932975	1.06849	1.06646	0.359755	1.10307	0.185483	1.05161	0.468706	1.03433	0.525798	0.986077	0.816618	0.953349	0.395293
Smechr1201924.1	Smechr1201924.1	47	30	97	2	805	89.5	5.31	1005	1.02126	0.907139	0.989158	1.07526	1.03365	1.00999	0.933002	1.06397	1.07054	0.332176	1.05976	0.423286	1.03556	0.614815	0.989934	0.897686	0.967325	0.574942	0.977162	0.662022
Smechr0201312.1	Smechr0201312.1	9	3	5	1	360	41.3	5.81	56	1.10373	1.02282	0.966991	0.944747	0.994895	1.03367	0.933023	1.02616	0.898985	0.204091	0.953924	0.644993	0.921294	0.30408	1.06111	0.276297	1.02482	0.718103	0.965795	0.526758
Smechr0102535.1	Smechr0102535.1	7	1	9	1	197	21	9.13	86	1.1691	0.966396	0.939365	0.995533	1.04634	1.05725	0.933179	0.91848	0.906065	0.239594	0.985062	0.901433	0.867086	0.0737398	1.08719	0.128502	0.95698	0.456278	0.880235	0.0288475
Smechr0602660.1	Smechr0602660.1	10	1	1	1	100	11.2	9.92	25	0.970708	0.891689	1.02202	1.0303	1.03103	1.09404	0.933483	1.06155	1.10197	0.168023	1.14104	0.0773578	1.07122	0.321972	1.03545	0.513276	0.972092	0.633657	0.938807	0.268156
Smechr0302479.1	Smechr0302479.1	3	1	2	1	489	54.1	8.18	75	1.03562	0.935072	1.00164	0.964529	1.01597	1.08152	0.933493	1.06381	0.997706	0.98264	1.06434	0.391402	1.01351	0.846615	1.06679	0.236605	1.01584	0.815057	0.952237	0.384524
Smechr0203108.1	Smechr0203108.1	32	6	12	2	240	26.7	7.02	166	1.01449	1.14209	0.970395	0.987388	0.982959	1.00663	0.93357	0.984858	0.907818	0.248971	0.922565	0.417198	0.889569	0.142324	1.01624	0.748204	0.979899	0.734185	0.964235	0.50924
Smechr1201813.1	Smechr1201813.1	28	4	17	4	216	22.1	6.43	72	1.0199	0.930026	0.981171	1.03209	1.0239	1.06619	0.9337	1.04542	1.03248	0.646681	1.07188	0.342488	1.01497	0.830397	1.03816	0.483879	0.983038	0.775824	0.946907	0.335274
Smechr0601809.1	Smechr0601809.1	33	6	25	2	203	22.5	5.68	204	1.01565	1.03204	0.982828	1.02976	1.01768	1.02378	0.933839	0.991464	0.982858	0.8404	0.996962	0.997923	0.940232	0.439788	1.01435	0.773464	0.956631	0.452507	0.943097	0.302535
Smechr0800563.1	Smechr0800563.1	43	16	52	6	447	50.2	6.14	329	1.00574	0.975043	0.984719	1.02763	1.01193	1.04738	0.934059	1.04416	1.01594	0.817976	1.03965	0.582094	0.998707	0.987319	1.02334	0.656617	0.983042	0.775871	0.960623	0.469786
Smechr1000618.1	Smechr1000618.1	33	11	21	11	342	39.4	5.52	179	1.01537	0.962767	1.00069	1.03446	1.03033	1.02984	0.934092	1.02266	1.02882	0.683139	1.04147	0.566486	0.989188	0.891822	1.0123	0.801184	0.961479	0.506277	0.949801	0.361523
Smechr0603198.1	Smechr0603198.1	10	6	7	6	744	86.5	7.06	95	1.04514	0.954367	0.976769	1.02755	1.0256	1.05321	0.934117	1.01342	1.0024	0.967522	1.03966	0.581962	0.974009	0.741446	1.03717	0.494536	0.971673	0.628402	0.936853	0.253369
Smechr0102279.1	Smechr0102279.1	20	6	35	6	437	46.7	8.06	240	1.00399	0.956209	0.980633	1.00496	1.02954	1.08513	0.934167	1.03698	1.01296	0.850375	1.0788	0.301412	1.00559	0.93582	1.06501	0.248587	0.992724	0.907015	0.932129	0.219894
Smechr0303157.1	Smechr0303157.1	15	13	46	1	954	104.7	6.67	551	0.980144	0.970986	0.950554	0.990934	1.06279	1.0635	0.934226	1.07993	0.995058	0.957258	1.08978	0.243767	1.0323	0.647047	1.09519	0.09887	1.03743	0.590824	0.94726	0.338414
Smechr0300014.1	Smechr0300014.1	24	2	7	2	63	7	8.6	18	0.994031	0.930308	1.08081	0.994133	1.01481	1.05025	0.934263	1.03198	1.07826	0.284034	1.07313	0.334796	1.02177	0.756299	0.995239	0.964574	0.947611	0.360963	0.952143	0.383626
Smechr1002885.1	Smechr1002885.1	39	11	15	11	351	39.3	6.09	169	0.982801	1.038	1.01014	1.03134	1.02134	0.992308	0.934378	1.01714	1.01023	0.880306	0.996457	0.997428	0.965713	0.661955	0.986367	0.852889	0.955933	0.445026	0.969146	0.5653
Smechr0101807.1	Smechr0101807.1	28	7	15	6	231	25.9	6.37	50	1.08934	1.11379	1.01411	0.992634	0.960266	0.96367	0.934502	0.951579	0.910863	0.265823	0.873275	0.165398	0.856093	0.051386	0.958734	0.526814	0.93987	0.291866	0.980324	0.701689
Smechr0800322.1	Smechr0800322.1	10	4	5	4	403	45.3	5.77	43	1.04178	1.04325	1.02191	0.992253	0.985582	1.01633	0.934545	0.989201	0.966017	0.682954	0.960138	0.694596	0.92265	0.31284	0.993914	0.947856	0.955107	0.436252	0.960956	0.473353
Smechr0902447.1	Smechr0902447.1	3	1	1	1	490	52.2	7.28	54	1.22649	1.21071	0.968697	0.934181	0.941911	0.933299	0.934597	0.861517	0.780765	0.00308558	0.769413	0.00662473	0.736959	0.00012947	0.98546	0.841552	0.943893	0.32666	0.95782	0.440263
Smechr0202518.1	Smechr0202518.1	8	1	1	1	293	33.3	5.64	0	0.923605	1.02573	1.03181	1.22184	1.10059	0.922199	0.934673	0.86608	1.15611	0.0397683	1.03768	0.599163	0.923779	0.320244	0.897559	0.0946925	0.799038	0.000125618	0.890235	0.0458798
Smechr0104012.1	Smechr0104012.1	15	7	21	2	495	56.3	6.3	447	0.995449	0.929447	1.05504	1.05779	1.01319	1.00486	0.934824	1.04058	1.09763	0.185909	1.0484	0.509348	1.02624	0.709053	0.955147	0.489002	0.934962	0.252735	0.978867	0.683315
Smechr0401721.1	Smechr0401721.1	6	1	1	1	232	25.8	5.2	0	0.998797	1.09365	1.08163	1.10893	0.991733	0.915196	0.934922	0.895839	1.04689	0.513015	0.911341	0.34739	0.874939	0.0939047	0.870523	0.0313369	0.835752	0.00217419	0.960057	0.463742
Smechr0602702.1	Smechr0602702.1	60	11	34	2	159	17.7	10.49	257	0.936094	0.924204	1.01826	1.06804	1.04515	1.03743	0.934969	1.07032	1.12149	0.10383	1.11949	0.129256	1.07794	0.279965	0.998216	0.997645	0.961169	0.50275	0.962886	0.494325
Smechr0801543.1	Smechr0801543.1	1	1	1	1	1052	115.4	6.05	0	0.994747	0.979913	1.03808	0.993817	1.03864	0.971357	0.935101	1.07842	1.02899	0.681455	1.0179	0.78399	1.01968	0.77884	0.989223	0.888739	0.990955	0.88285	1.00175	0.983122
Smechr0202149.1	Smechr0202149.1	19	3	6	3	254	27.7	5.25	66	1.18098	0.967932	1.14845	0.913755	0.898142	0.971452	0.935157	1.00567	0.959651	0.625804	0.870019	0.153774	0.903166	0.201617	0.906598	0.13019	0.941139	0.30258	1.0381	0.656556
Smechr0702609.1	Smechr0702609.1	3	2	2	2	439	48.3	6.24	40	1.01828	0.962064	1.16581	1.02499	0.999371	0.968489	0.935197	0.950872	1.10628	0.151675	0.993697	0.97422	0.952395	0.540962	0.898236	0.0970606	0.860902	0.0105449	0.958436	0.446673
Smechr0900512.1	Smechr0900512.1	13	3	17	1	223	26	6.93	118	0.989504	0.939817	1.00431	1.04753	1.03081	1.03804	0.935205	1.04701	1.0635	0.380731	1.07232	0.339764	1.02742	0.696818	1.00829	0.856041	0.966072	0.559887	0.958126	0.443444
Smechr0100083.1	Smechr0100083.1	7	1	2	1	153	17.3	8.85	39	1.15079	1.05682	1.03999	1.00305	0.958139	0.934054	0.9353	0.941725	0.925454	0.356349	0.857121	0.11343	0.850251	0.04194	0.926163	0.239138	0.918739	0.148857	0.991984	0.853116
Smechr0802206.1	Smechr0802206.1	11	6	16	6	596	67.2	8.72	149	1.04077	1.06912	0.993819	0.993745	1.02183	0.973669	0.935351	0.996195	0.94202	0.477834	0.945783	0.581901	0.91547	0.268184	1.00399	0.91597	0.971816	0.630198	0.96795	0.551401
Smechr0602188.1	Smechr0602188.1	5	1	1	1	496	53.6	6.76	0	0.984075	0.91722	1.01071	0.960122	1.01428	1.1268	0.935411	1.08536	1.03658	0.607053	1.12612	0.110881	1.06284	0.380278	1.08639	0.131826	1.02534	0.712638	0.943805	0.308459
Smechr0700191.1	Smechr0700191.1	4	1	1	1	202	23.1	5.68	0	1.01402	0.869514	1.10597	1.01042	1.03198	1.03812	0.935446	1.02654	1.12363	0.0982297	1.09905	0.201829	1.04165	0.55682	0.978129	0.75087	0.927041	0.19723	0.947769	0.342975
Smechr0502260.1	Smechr0502260.1	2	1	1	1	631	69.3	5.67	0	1.09909	1.20444	0.99701	0.97737	0.93938	0.949087	0.935543	0.913404	0.857112	0.0655616	0.819815	0.0403957	0.802659	0.00584253	0.956486	0.502955	0.936469	0.264366	0.979073	0.68591
Smechr0401579.1	Smechr0401579.1	7	4	8	4	757	85.8	6.7	72	1.07095	1.06076	1.00002	1.03547	1.06216	0.979182	0.93561	0.877848	0.954864	0.583999	0.95761	0.674285	0.850708	0.0426239	1.00288	0.931705	0.89092	0.0488038	0.888365	0.0421858
Smechr0601398.1	Smechr0601398.1	10	2	2	1	234	25.2	8.28	25	1.067	1.02727	1.02635	0.968057	0.986899	1.06165	0.935634	0.951303	0.952317	0.562215	0.978171	0.843453	0.901	0.19119	1.02715	0.609605	0.946114	0.346902	0.921107	0.153897
Smechr0301911.1	Smechr0301911.1	1	1	2	1	626	68	6.43	35	0.986205	0.952038	1.01552	1.00888	1.05898	1.02354	0.935715	1.05079	1.04445	0.534494	1.07444	0.326882	1.0249	0.72311	1.02871	0.590782	0.981284	0.752486	0.953894	0.400632
Smechr1201566.1	Smechr1201566.1	15	6	10	5	350	40.5	10.29	74	0.965288	0.982751	1.04321	1.01379	1.03468	1.04028	0.935767	1.01383	1.05594	0.437925	1.06515	0.38593	1.0008	0.990509	1.00873	0.850006	0.947786	0.36263	0.939584	0.274183
Smechr0400528.1	Smechr0400528.1	9	4	4	4	402	45.3	8.98	27	0.975867	0.998068	1.08989	1.01595	1.00523	1.0004	0.935892	1.00603	1.06683	0.35723	1.01605	0.802243	0.983784	0.837806	0.952409	0.461056	0.92216	0.167615	0.96824	0.554759
Smechr0500605.1	Smechr0500605.1	10	1	1	1	88	9.9	9.54	61	1.0009	1.06451	0.965075	0.971849	1.01071	1.0416	0.93604	1.03648	0.937788	0.445027	0.993656	0.973877	0.955021	0.564055	1.05957	0.287823	1.01838	0.787191	0.961118	0.475101
Smechr1002773.1	Smechr1002773.1	4	2	3	1	434	49.3	6.58	0	0.99701	0.99323	1.03388	0.991124	0.975238	1.02073	0.936098	1.08216	1.01747	0.801499	1.00288	0.936341	1.01408	0.840245	0.98566	0.844048	0.996672	0.961069	1.01117	0.91659
Smechr0101071.1	Smechr0101071.1	9	3	3	3	394	41.6	5.67	26	1.0767	1.01253	1.01371	1.01202	1.01373	1.00279	0.936137	0.957251	0.969601	0.715805	0.965193	0.735695	0.906258	0.217167	0.995453	0.967269	0.934671	0.250529	0.93894	0.269179
Smechr0702658.1	Smechr0702658.1	11	7	7	7	690	78.3	5.05	99	1.06683	0.939762	1.00042	0.971198	1.02925	1.05952	0.936204	1.02673	0.982573	0.837686	1.04096	0.570837	0.978246	0.782927	1.05942	0.288993	0.995595	0.946323	0.939755	0.275521
Smechr0900063.1	Smechr0900063.1	9	3	5	3	373	42.2	9.44	50	1.03334	0.974628	1.02668	1.05304	1.01494	0.982659	0.936248	1.00665	1.03574	0.615085	0.994837	0.983808	0.967598	0.679783	0.960512	0.546043	0.934213	0.247083	0.97262	0.60648
Smechr1100508.1	Smechr1100508.1	19	7	15	5	417	46.5	6.54	116	0.977654	0.930788	1.0493	1.04966	1.02174	1.04471	0.936251	1.02135	1.09983	0.176682	1.08279	0.279425	1.02576	0.714074	0.984511	0.829707	0.932656	0.235612	0.947329	0.339033
Smechr0702172.1	Smechr0702172.1	32	6	14	2	218	24.1	6.37	69	1.10467	1.05689	0.989274	0.957166	1.03531	1.00405	0.936299	0.938855	0.900482	0.211279	0.943473	0.564437	0.867503	0.0747166	1.04774	0.387931	0.963376	0.528127	0.919478	0.145525
Smechr1002277.1	Smechr1002277.1	4	1	2	1	279	29.5	6.55	0	0.983017	0.926116	1.0593	1.06056	0.995343	1.05151	0.936336	1.01899	1.11038	0.137294	1.07214	0.340896	1.0242	0.730532	0.965558	0.602239	0.922383	0.168896	0.955285	0.414443
Smechr0302258.1	Smechr0302258.1	49	4	10	4	134	15.1	5.34	163	0.996509	0.950392	0.982965	1.01801	1.06034	1.04494	0.936528	1.04235	1.02778	0.693698	1.08135	0.287234	1.01642	0.814358	1.05213	0.348462	0.988955	0.855607	0.939958	0.277116
Smechr0104049.1	Smechr0104049.1	20	5	12	5	309	35.4	5.1	52	1.02715	1.00886	1.00137	0.979835	1.03085	1.05795	0.936547	0.984672	0.973083	0.74811	1.02593	0.706308	0.943619	0.466941	1.05431	0.32986	0.969721	0.604166	0.919769	0.146994
Smechr0102694.1	Smechr0102694.1	1	1	1	1	923	104.1	7.49	33	0.989733	0.942938	1.05313	1.01131	1.07012	1.01899	0.936601	1.00757	1.06818	0.347958	1.08094	0.289469	1.00595	0.931674	1.01195	0.805871	0.941743	0.307758	0.930622	0.20988
Smechr0801303.1	Smechr0801303.1	2	1	2	1	827	94	6.67	31	1.05491	0.894826	0.934292	1.05434	1.0538	1.08538	0.936645	1.01939	1.01995	0.775021	1.09716	0.209904	1.00323	0.962674	1.0757	0.183078	0.983611	0.783483	0.91439	0.121524
Smechr0201248.1	Smechr0201248.1	3	1	1	1	390	43.1	7.99	0	1.05877	0.967239	0.96224	0.970318	0.977937	1.1267	0.936682	1.0299	0.953873	0.575478	1.03881	0.589355	0.970667	0.709117	1.08904	0.121068	1.01761	0.795604	0.934407	0.235638
Smechr1002341.1	Smechr1002341.1	2	1	1	1	428	47	7.84	0	1.08829	1.00093	1.04648	0.935938	0.951129	1.01589	0.936826	1.05029	0.948878	0.533351	0.941507	0.549746	0.951128	0.529962	0.992232	0.92664	1.00237	0.967143	1.01022	0.92628
Smechr0202809.1	Smechr0202809.1	4	2	2	2	646	73.8	8.87	0	0.994171	1.04582	1.07938	1.02709	0.984355	1.02428	0.93687	0.931716	1.03259	0.645653	0.984631	0.897803	0.915978	0.271202	0.953558	0.472683	0.887072	0.0409084	0.930276	0.207625
Smechr0602449.1	Smechr0602449.1	38	30	103	7	956	105	6.76	969	1.04336	1.01652	1.00601	1.00929	1.03467	1.01784	0.9369	0.961316	0.978357	0.797661	0.996426	0.997163	0.92152	0.305526	1.01847	0.71896	0.941906	0.309167	0.924826	0.174316
Smechr0700467.1	Smechr0700467.1	27	3	15	3	119	12	4.36	179	1.04947	0.954522	0.918198	1.00774	1.01167	1.08274	0.936918	1.07101	0.961052	0.638229	1.04512	0.53592	1.00197	0.977158	1.08748	0.127304	1.04257	0.542482	0.958705	0.449484
Smechr1102615.1	Smechr1102615.1	5	3	4	1	598	68.6	7.12	60	0.978706	0.943687	1.01909	1.0036	1.02425	1.04207	0.936931	1.08428	1.05217	0.468274	1.07487	0.32431	1.0514	0.470468	1.02157	0.678994	0.999267	0.996597	0.97817	0.67459
Smechr0302169.1	Smechr0302169.1	6	3	5	1	611	68.5	6.48	22	1.06287	0.941241	1.00143	1.0254	0.983772	1.07217	0.937018	1.00552	1.01133	0.86816	1.02586	0.706937	0.96928	0.695816	1.01437	0.773229	0.958418	0.471979	0.944843	0.317282
Smechr0902586.1	Smechr0902586.1	53	24	235	5	485	53.1	5.99	2012	0.989704	0.962853	1.01968	1.0434	1.0193	1.03359	0.937049	1.02482	1.05661	0.432653	1.05139	0.485743	1.00477	0.945132	0.995064	0.962357	0.950939	0.393404	0.955657	0.418179
Smechr0501962.1	Smechr0501962.1	4	1	1	1	384	44.3	8.35	0	1.15441	1.11305	1.03758	1.02607	0.926599	0.942745	0.937049	0.878666	0.910112	0.261604	0.824419	0.0464869	0.800767	0.00533497	0.905843	0.12689	0.879855	0.0289341	0.971311	0.590829
Smechr1002223.1	Smechr1002223.1	7	4	4	2	712	77.6	6.09	31	1.17031	1.18495	1.11088	1.06191	0.858098	0.83859	0.937061	0.848322	0.922525	0.336893	0.720382	0.00065992	0.758041	0.000513253	0.780881	0.00011154	0.821702	0.000791443	1.05228	0.535187
Smechr0301476.1	Smechr0301476.1	31	11	20	11	370	40.8	4.98	221	0.961126	0.942388	0.994073	1.04257	1.08711	1.03093	0.937086	1.03776	1.06994	0.336148	1.1127	0.150544	1.03747	0.596273	1.03997	0.464753	0.969656	0.603372	0.93239	0.221664
Smechr1201575.1	Smechr1201575.1	51	11	55	1	179	20.5	4.69	381	1.05636	1.01427	0.990473	0.973056	1.01337	0.999757	0.937107	1.04292	0.948276	0.52837	0.972227	0.793782	0.956244	0.574943	1.02526	0.632727	1.0084	0.898289	0.98356	0.743001
Smechr0103576.1	Smechr0103576.1	42	7	50	2	159	17.4	5.78	123	1.00302	0.928822	0.977072	1.0571	1.01809	1.05668	0.937135	1.05509	1.05297	0.461751	1.07398	0.329609	1.03126	0.657527	1.01996	0.699641	0.979382	0.727386	0.960218	0.465457
Smechr0801167.1	Smechr0801167.1	36	14	92	13	413	46.9	5.68	1156	1.01437	0.967904	0.988987	1.02336	1.03597	1.0473	0.937141	1.01509	1.01517	0.826229	1.05095	0.48915	0.984844	0.84837	1.03524	0.515599	0.970124	0.60914	0.937097	0.255184
Smechr0802071.1	Smechr0802071.1	4	1	1	1	308	33.6	6.61	0	0.829513	1.01197	1.32712	1.04863	1.03389	0.903787	0.937218	0.931892	1.29012	0.000311473	1.05223	0.479211	1.015	0.830052	0.815606	0.0014784	0.786746	4.12294e-05	0.964615	0.513489
Smechr0101303.1	Smechr0101303.1	43	3	8	3	131	14.4	4.89	168	1.01612	0.928628	1.03213	1.03592	1.02104	1.04327	0.937285	1.01638	1.0634	0.381428	1.06148	0.411124	1.00458	0.947232	0.998193	0.997975	0.944687	0.333808	0.946397	0.330773
Smechr0303261.1	Smechr0303261.1	9	5	6	5	580	63.7	5.38	53	1.01005	0.985607	0.990938	1.01388	1.02212	1.03026	0.937325	1.03959	1.00459	0.943002	1.02842	0.682892	0.99061	0.906079	1.02372	0.651791	0.986083	0.816709	0.963233	0.498142
Smechr1100799.1	Smechr1100799.1	19	9	13	9	677	74.7	5.3	116	1.04442	0.997186	0.972319	1.00724	1.0311	1.00681	0.937373	1.03217	0.969608	0.71587	0.99819	0.985096	0.964701	0.652451	1.02948	0.581714	0.994939	0.93733	0.96645	0.534202
Smechr0701499.1	Smechr0701499.1	44	6	10	5	135	15.6	10.33	55	0.990671	0.858397	0.995015	1.06424	1.02315	1.08494	0.937418	1.08268	1.11367	0.126571	1.14008	0.0792272	1.09249	0.202865	1.02371	0.651921	0.980985	0.74853	0.958263	0.444864
Smechr0600592.1	Smechr0600592.1	1	1	1	1	551	60.4	8.51	0	0.892953	0.957718	1.07197	1.08546	1.09441	1.0156	0.937431	0.975846	1.16576	0.0297414	1.14013	0.0791247	1.03383	0.63184	0.978017	0.749499	0.88683	0.0404493	0.906763	0.0912968
Smechr1100135.1	Smechr1100135.1	11	2	2	2	236	25.2	9.39	52	0.950169	0.924463	1.01578	1.04662	1.04344	1.13128	0.937446	0.983509	1.10017	0.175288	1.16008	0.047434	1.02471	0.7251	1.05446	0.328621	0.931414	0.226715	0.883311	0.033405
Smechr1002626.1	Smechr1002626.1	12	11	13	6	862	100.8	5.34	91	1.01582	0.944001	1.01468	1.02939	1.0214	1.05998	0.937478	1.00763	1.04299	0.547567	1.06203	0.407329	0.992495	0.924992	1.01825	0.721782	0.951588	0.399908	0.93453	0.236512
Smechr0100176.1	Smechr0100176.1	34	4	7	4	119	13.8	7.52	96	1.03188	0.988801	0.979295	1.00574	1.0266	1.04123	0.937554	1.01787	0.98236	0.835656	1.02334	0.731035	0.967706	0.680811	1.04171	0.446769	0.985083	0.803225	0.945638	0.324143
Smechr0801860.1	Smechr0801860.1	8	4	5	2	596	68.3	8.07	60	0.908188	0.963668	1.18223	1.07441	0.964793	0.995489	0.937627	1.00191	1.20556	0.00810037	1.04724	0.518649	1.03616	0.608985	0.868672	0.0287951	0.85948	0.00971637	0.989417	0.819255
Smechr0101925.1	Smechr0101925.1	32	6	48	2	136	15.3	11.3	124	1.02268	0.998121	0.87998	0.995473	1.05515	1.06973	0.937742	1.07321	0.928076	0.374299	1.0515	0.484855	0.995128	0.95142	1.13299	0.0242368	1.07225	0.310401	0.946385	0.330673
Smechr0602526.1	Smechr0602526.1	34	7	37	3	175	20	10.07	194	0.975572	0.957171	1.0079	1.01811	1.05239	1.04406	0.937768	1.03866	1.04825	0.50124	1.0847	0.269309	1.0226	0.747419	1.03477	0.520842	0.975532	0.677357	0.94275	0.299653
Smechr0302997.1	Smechr0302997.1	36	14	28	13	417	47.2	8.57	201	1.03686	0.982666	1.0058	1.01942	1.01816	1.01028	0.937908	1.01731	1.00282	0.962901	1.00441	0.920444	0.968156	0.685089	1.00159	0.949815	0.965437	0.552337	0.963903	0.505548
Smechr0200762.1	Smechr0200762.1	44	9	19	9	256	27.4	6.93	232	1.12648	1.06658	0.973381	0.97635	0.989286	0.978866	0.937916	0.973366	0.889049	0.160576	0.897449	0.270995	0.871516	0.0846516	1.00945	0.840094	0.98028	0.73921	0.971105	0.588372
Smechr0600971.1	Smechr0600971.1	24	6	13	6	291	30.4	8.41	134	1.02463	0.940804	0.96384	1.00057	1.06131	1.06277	0.937962	1.04019	0.999481	0.999632	1.08072	0.290677	1.00647	0.925724	1.08129	0.154641	1.007	0.914259	0.931295	0.214313
Smechr1201544.1	Smechr1201544.1	3	1	1	1	395	43.5	7.14	0	0.988775	1.03521	0.936766	0.980196	1.05237	1.03543	0.937976	1.06317	0.947121	0.518866	1.03153	0.654217	0.988714	0.887071	1.08912	0.120761	1.04392	0.530231	0.958495	0.447288
Smechr0302048.1	Smechr0302048.1	48	8	22	2	108	12.1	11.31	189	0.963979	0.904986	0.993995	1.03124	1.05575	1.06787	0.938023	1.0794	1.08361	0.253788	1.13625	0.0870285	1.07943	0.271193	1.04858	0.380159	0.996143	0.953827	0.949991	0.363293
Smechr0801603.1	Smechr0801603.1	13	5	9	5	469	52.1	5.21	105	0.926643	1.22691	0.994458	1.04797	0.969795	0.967984	0.938061	0.947814	0.948396	0.529358	0.899804	0.283142	0.875703	0.0960694	0.948764	0.425169	0.923352	0.174531	0.973215	0.613658
Smechr0901600.1	Smechr0901600.1	25	8	15	8	379	40.6	6.83	91	0.985536	0.936752	0.973097	1.00809	1.06743	1.07684	0.938068	1.04746	1.03064	0.664921	1.11547	0.141525	1.0329	0.641096	1.08231	0.149804	1.00219	0.969202	0.925971	0.180978
Smechr0801933.1	Smechr0801933.1	7	2	2	2	344	37.6	4.75	26	1.07952	0.93301	0.996771	0.997317	1.06791	1.00757	0.938124	1.00939	0.990835	0.916733	1.03128	0.656495	0.967693	0.680685	1.04082	0.455934	0.976644	0.691695	0.938343	0.26459
Smechr0601635.1	Smechr0601635.1	3	1	1	1	198	22.2	9.17	0	1.02787	1.0929	1.10035	0.892107	0.949288	1.02161	0.938133	0.99908	0.939493	0.458102	0.929331	0.462551	0.913446	0.256367	0.989184	0.888246	0.972275	0.635961	0.982907	0.734606
Smechr1100090.1	Smechr1100090.1	22	10	34	1	415	46.7	7.97	177	1.03758	0.970229	1.00036	1.01227	1.13141	0.969409	0.938183	0.969033	1.0024	0.967588	1.04632	0.526086	0.949897	0.519385	1.04382	0.425602	0.947625	0.361097	0.907843	0.0951806
Smechr0601164.1	Smechr0601164.1	10	3	3	3	280	32.3	7.03	63	0.975558	0.876414	1.00207	1.06183	1.04094	1.08235	0.938225	1.05819	1.11443	0.124187	1.1465	0.0674596	1.07799	0.27963	1.02878	0.590044	0.967302	0.574663	0.940246	0.27939
Smechr0501843.1	Smechr0501843.1	39	4	9	1	139	14.7	6.01	57	0.971128	1.02339	1.02002	1.09855	0.960659	1.01874	0.938236	0.996807	1.0622	0.390214	0.99242	0.96347	0.97018	0.704437	0.934309	0.298687	0.91337	0.122595	0.977589	0.667343
Smechr1002345.1	Smechr1002345.1	21	4	5	4	245	28.2	5.53	66	1.01932	0.958707	0.996079	1.01509	1.05571	1.04808	0.938245	0.998735	1.01675	0.809168	1.06358	0.396609	0.979247	0.792799	1.04605	0.40387	0.963112	0.525059	0.920709	0.151821
Smechr0900138.1	Smechr0900138.1	5	2	2	2	420	41.9	8.03	35	1.1005	1.01194	0.920268	1.03783	0.987184	1.04947	0.938251	0.981206	0.926937	0.366438	0.964121	0.726936	0.908643	0.229699	1.04012	0.463216	0.980264	0.739004	0.942457	0.297236
Smechr0500630.1	Smechr0500630.1	54	10	140	3	147	16	10.11	651	1.05435	1.00674	0.897011	0.95108	1.05424	1.05789	0.938306	1.07081	0.896659	0.193253	1.02477	0.717368	0.974785	0.749013	1.14287	0.0160582	1.08713	0.224961	0.951228	0.374901
Smechr1101852.1	Smechr1101852.1	4	3	5	3	647	73.1	6.46	32	1.01054	1.01886	0.989377	1.04037	1.00221	1.02705	0.938378	1.00079	1.00017	0.992673	0.999928	0.966967	0.955534	0.568611	0.999758	0.975761	0.955372	0.439052	0.955603	0.417634
Smechr0502484.1	Smechr0502484.1	60	17	89	4	243	28.2	9.94	599	0.957123	0.937151	1.00103	1.04699	1.04712	1.04207	0.938387	1.06366	1.08116	0.26732	1.10289	0.186185	1.05689	0.425655	1.0201	0.69781	0.977551	0.703456	0.95829	0.445142
Smechr0500659.1	Smechr0500659.1	9	4	4	1	661	74.7	6.9	42	0.941434	0.889796	1.05319	0.954088	1.13335	0.997479	0.938418	1.12841	1.09614	0.192378	1.16361	0.043168	1.12866	0.0814992	1.06155	0.273058	1.02967	0.667784	0.969964	0.574886
Smechr0302805.1	Smechr0302805.1	3	1	1	1	281	29.5	9.04	0	0.82629	0.790414	1.04461	1.0483	1.11663	1.13884	0.938516	1.14048	1.29456	0.000258174	1.39511	1.11937e-05	1.28595	0.000295101	1.07767	0.172622	0.993349	0.915571	0.921756	0.157329
Smechr1001235.1	Smechr1001235.1	39	7	26	1	152	17.5	10.62	142	0.958149	1.00667	1.03966	1.03376	1.07126	0.96676	0.938642	1.01382	1.05527	0.443205	1.03726	0.60288	0.993709	0.937177	0.982929	0.810014	0.941663	0.307073	0.958018	0.442314
Smechr0601983.1	Smechr0601983.1	13	2	2	2	118	13	5.73	0	1.07917	1.00548	0.953048	1.02896	1.02054	0.975934	0.938643	1.02574	0.950762	0.549082	0.957699	0.674995	0.942306	0.456322	1.0073	0.869844	0.991107	0.884922	0.983928	0.747731
Smechr1201755.1	Smechr1201755.1	28	3	6	3	106	12.1	5.45	46	1.08194	0.970694	0.93924	0.985025	0.99388	1.06631	0.938663	1.05407	0.937461	0.442535	1.00368	0.928013	0.970819	0.71058	1.07064	0.212225	1.03558	0.608695	0.96726	0.543454
Smechr1201943.1	Smechr1201943.1	16	2	3	2	131	14.1	4.84	16	1.11077	1.04437	0.989124	0.965907	0.980552	1.01651	0.938827	0.977268	0.907146	0.245352	0.926649	0.444292	0.88908	0.140458	1.0215	0.679872	0.980084	0.736633	0.959457	0.457386
Smechr0502251.1	Smechr0502251.1	33	11	38	11	368	40.5	7.44	631	1.01475	0.987334	1.0071	1.01608	1.01049	1.01958	0.938838	1.03487	1.01054	0.8769	1.01398	0.82294	0.985827	0.858187	1.00341	0.92423	0.975546	0.67754	0.972234	0.60185
Smechr0102801.1	Smechr0102801.1	12	3	3	3	265	29.3	8.62	45	1.24098	0.986916	1.02915	0.973965	0.940426	0.972791	0.938856	0.937472	0.899107	0.204672	0.858755	0.118055	0.842197	0.031282	0.95512	0.488715	0.936704	0.266205	0.980719	0.706691
Smechr0801011.1	Smechr0801011.1	24	2	2	2	100	10.9	4.79	49	1.04604	0.942532	0.994762	1.01888	1.00968	1.03616	0.93889	1.04363	1.01261	0.854186	1.0288	0.679359	0.996958	0.969785	1.01599	0.751546	0.984546	0.796015	0.969048	0.564158
Smechr0801334.1	Smechr0801334.1	5	1	1	1	205	22.6	7.81	0	1.05377	0.850331	1.0733	1.00027	1.06874	1.07067	0.938896	0.975727	1.089	0.225789	1.12358	0.11765	1.00553	0.936482	1.03175	0.555114	0.923349	0.174516	0.894933	0.0563387
Smechr0500804.1	Smechr0500804.1	5	2	2	2	400	44	9.66	0	0.900123	1.08628	1.14203	1.02199	1.02889	1.00504	0.938966	0.899222	1.08941	0.223742	1.02393	0.725364	0.925383	0.330956	0.93989	0.344419	0.849433	0.00531683	0.903758	0.0811322
Smechr1200101.1	Smechr1200101.1	7	4	6	2	687	72.5	7.64	48	1.02825	0.979644	1.13221	0.984415	0.985197	0.989436	0.938986	0.987169	1.05415	0.452194	0.983433	0.887705	0.959289	0.602431	0.932917	0.287909	0.910014	0.108045	0.97545	0.640876
Smechr0700147.1	Smechr0700147.1	5	3	5	1	657	74.3	7.4	102	1.13323	1.07199	1.06028	0.985024	0.987307	0.89065	0.939041	0.951801	0.927481	0.370178	0.851594	0.0987773	0.857437	0.0537848	0.91818	0.189029	0.92448	0.181265	1.00686	0.960551
Smechr1200142.1	Smechr1200142.1	34	3	12	3	131	14.1	5.43	112	1.04572	0.938734	0.952342	1.02821	1.0059	1.03664	0.939061	1.08578	0.998034	0.985783	1.02927	0.675031	1.02035	0.771592	1.03129	0.560412	1.02236	0.744157	0.991337	0.844559
Smechr0100623.1	Smechr0100623.1	26	17	51	16	778	85	7.78	383	1.02874	1.03735	0.986609	1.0147	1.01378	1.01111	0.939164	0.99479	0.968647	0.707015	0.98006	0.859317	0.936046	0.407377	1.01178	0.808152	0.966343	0.563137	0.95509	0.412495
Smechr0500250.1	Smechr0500250.1	21	4	19	4	200	21.5	6.7	187	1.05134	1.02915	0.97812	0.995311	1.02668	0.996772	0.939221	1.00987	0.948541	0.530562	0.972582	0.79674	0.936844	0.413456	1.02535	0.63164	0.987668	0.838142	0.963254	0.498374
Smechr0902277.1	Smechr0902277.1	4	1	1	1	260	29.7	10.32	0	0.994064	0.954212	1.0412	0.997411	1.02325	1.06192	0.939338	1.01869	1.04637	0.517568	1.07026	0.352597	1.00501	0.942401	1.02284	0.662893	0.960473	0.494878	0.939027	0.269854
Smechr0100966.1	Smechr0100966.1	15	4	10	4	177	20	6.51	53	1.01011	1.02957	0.962958	0.889841	1.17743	1.17841	0.939542	0.837848	0.908374	0.251996	1.155	0.0542183	0.871404	0.0843592	1.2715	1.68668e-05	0.959301	0.481746	0.754461	1.87709e-06
Smechr0400075.1	Smechr0400075.1	9	1	1	1	81	9.3	5.87	0	0.770729	0.875215	1.00656	1.03051	1.08932	1.16367	0.939631	1.1675	1.23763	0.00253832	1.36882	3.41038e-05	1.2802	0.000377866	1.106	0.0680269	1.03439	0.620378	0.935259	0.241717
Smechr0501825.1	Smechr0501825.1	14	11	77	1	638	71.4	6.2	753	1.055	1.01213	0.986844	0.914968	0.975151	1.09307	0.939697	1.05078	0.920027	0.320803	1.00053	0.9607	0.962917	0.635805	1.0875	0.127215	1.04662	0.506047	0.962407	0.489077
Smechr0303040.1	Smechr0303040.1	8	2	2	2	221	25.1	9.28	33	1.12877	1.05154	0.989325	0.988404	0.966642	0.976684	0.939735	0.981364	0.907088	0.245036	0.891308	0.240886	0.881114	0.112522	0.982605	0.805986	0.971366	0.624571	0.988562	0.808026
Smechr0202749.1	Smechr0202749.1	2	1	1	1	374	40.9	7.62	0	1.0705	0.961777	1.52655	0.955712	1.02728	0.698319	0.939801	0.833292	1.22142	0.00461869	0.849099	0.0926497	0.872467	0.0871483	0.695172	1.23506e-08	0.714304	8.65162e-09	1.02752	0.754899
Smechr0201085.1	Smechr0201085.1	52	13	89	11	276	29.7	8.94	577	1.00694	0.983379	0.972215	1.02838	1.03666	1.00846	0.93982	1.05469	1.00517	0.93657	1.02754	0.691149	1.00211	0.975498	1.02226	0.670222	0.99696	0.96502	0.975253	0.638463
Smechr0801870.1	Smechr0801870.1	1	1	1	1	1658	187.1	7.93	0	0.956022	0.968655	1.00218	1.02364	1.01838	1.03361	0.939955	1.09004	1.05255	0.465195	1.06615	0.379289	1.05472	0.443042	1.01292	0.792733	1.00206	0.970668	0.989283	0.817493
Smechr1201915.1	Smechr1201915.1	4	2	2	2	506	57.2	8.35	18	1.08105	1.01092	0.970851	0.977954	1.03472	1.04563	0.939978	0.964834	0.931565	0.398948	0.994444	0.980504	0.910536	0.239979	1.0675	0.231969	0.977426	0.701835	0.915623	0.127047
Smechr1101531.1	Smechr1101531.1	18	6	10	4	273	29.4	6.68	58	1.01494	0.94344	0.973133	1.04249	1.01066	1.03404	0.94011	1.0735	1.02923	0.679041	1.04407	0.544615	1.0282	0.688731	1.01442	0.772474	0.999002	0.992973	0.984798	0.758966
Smechr0303232.1	Smechr0303232.1	22	5	8	5	287	32.4	5.25	122	1.01488	1.00329	1.10067	0.996762	0.988806	0.998742	0.940123	0.981967	1.03927	0.581642	0.984827	0.899452	0.952393	0.54094	0.947612	0.414144	0.916403	0.136966	0.967066	0.541235
Smechr0202589.1	Smechr0202589.1	37	5	8	5	184	20.5	8.66	89	1.06526	1.00993	0.96183	0.975438	1.06913	1.00867	0.940428	0.996482	0.93354	0.413285	1.00126	0.953066	0.933367	0.38734	1.07255	0.200858	0.999815	0.996553	0.932189	0.220301
Smechr1000788.1	Smechr1000788.1	32	13	35	3	445	49.9	6.23	183	1.00373	0.938676	0.984428	1.01444	1.06497	1.02824	0.940507	1.05744	1.02907	0.680637	1.07764	0.308069	1.02859	0.684693	1.0472	0.393023	0.999538	0.999751	0.954487	0.406493
Smechr0302909.1	Smechr0302909.1	10	4	4	4	475	51.4	6.23	39	1.05601	1.14552	0.988801	1.02966	0.97883	1.00482	0.940586	0.874335	0.916844	0.300987	0.901035	0.289623	0.824391	0.0154584	0.982756	0.80787	0.899161	0.0698991	0.914938	0.123958
Smechr0202673.1	Smechr0202673.1	4	2	3	2	412	45.2	7.64	28	1.00776	0.991616	0.96007	1.02207	1.01214	1.03702	0.940652	1.05914	0.991379	0.921956	1.0249	0.716091	1.00021	0.99731	1.03381	0.531616	1.00891	0.89258	0.975909	0.646524
Smechr1000007.1	Smechr1000007.1	39	5	14	1	120	13.9	9.95	40	0.961534	0.96946	0.967054	1.03529	1.06974	1.07476	0.940666	1.01345	1.03695	0.603517	1.11057	0.157781	1.01197	0.863722	1.071	0.210024	0.975914	0.682278	0.911218	0.108148
Smechr0302869.1	Smechr0302869.1	6	1	1	1	189	21.2	9.1	0	1.03321	1.01338	0.99547	1.04121	1.04199	0.938734	0.940672	1.02269	0.995156	0.958199	0.967813	0.757227	0.959333	0.602834	0.972524	0.683279	0.964003	0.535438	0.991238	0.843258
Smechr0800823.1	Smechr0800823.1	5	1	1	1	359	40.9	8.66	33	1.00557	1.10674	1.15507	0.980647	0.948632	0.926242	0.940693	0.955524	1.01108	0.870937	0.887595	0.223772	0.897699	0.176026	0.877868	0.0433354	0.887861	0.0424365	1.01138	0.914441
Smechr0402480.1	Smechr0402480.1	49	20	133	7	449	50.4	4.89	1071	1.04873	1.00238	0.986002	0.999446	1.02516	1.02474	0.940745	1.00014	0.967988	0.700962	0.999409	0.972379	0.946263	0.488708	1.03246	0.54698	0.977557	0.70354	0.946823	0.334536
Smechr0101293.1	Smechr0101293.1	2	4	4	4	2058	226.2	6.79	30	1.07856	1.0016	1.0565	0.976195	0.973758	1.00363	0.9408	0.99368	0.977183	0.786575	0.950595	0.618914	0.929966	0.362698	0.972791	0.68646	0.951681	0.400849	0.978299	0.676203
Smechr0402399.1	Smechr0402399.1	17	5	8	4	370	40.8	7.31	77	1.04944	0.994842	0.971059	0.984673	1.01785	1.06999	0.940829	0.999341	0.956685	0.599773	1.02131	0.750604	0.949073	0.512353	1.06755	0.231633	0.992043	0.897713	0.929271	0.201178
Smechr0101050.1	Smechr0101050.1	8	3	4	3	488	54.1	6.67	74	1.01673	0.985212	1.01566	0.979902	1.0531	1.03233	0.940833	1.0047	0.996812	0.974079	1.0417	0.564541	0.971824	0.720264	1.04503	0.413746	0.974931	0.669657	0.932922	0.225291
Smechr0301536.1	Smechr0301536.1	7	3	3	3	368	40.3	8.16	37	1.05143	1.05128	1.02382	0.970096	1.02669	0.977086	0.940838	0.982722	0.94826	0.528234	0.952949	0.637318	0.9148	0.264234	1.00494	0.902644	0.964715	0.543796	0.959968	0.462797
Smechr0702590.1	Smechr0702590.1	26	11	40	7	468	51.3	8.97	953	1.01746	0.940004	0.94906	1.02868	1.01959	1.04614	0.940919	1.0914	1.01036	0.878894	1.05531	0.455842	1.03824	0.588903	1.04449	0.419012	1.0276	0.689063	0.983826	0.746427
Smechr1002846.1	Smechr1002846.1	15	8	8	8	524	59.4	6.46	41	1.03433	0.989762	1.00382	1.01	0.987275	1.01381	0.940974	1.04861	0.994926	0.955991	0.988634	0.931555	0.982952	0.829521	0.993676	0.944854	0.987965	0.842167	0.994253	0.883203
Smechr0401915.1	Smechr0401915.1	12	4	4	4	389	43.2	6.38	67	0.991487	1.00779	1.01507	0.998245	1.05914	1.01815	0.941029	0.997119	1.00702	0.915902	1.03902	0.587483	0.969423	0.697188	1.03178	0.554801	0.962667	0.519906	0.933016	0.225935
Smechr0400747.1	Smechr0400747.1	1	1	1	1	866	97.3	5.24	0	0.940409	0.903733	1.09209	1.03568	1.03387	1.0621	0.941204	1.02354	1.1538	0.0425782	1.13656	0.0863913	1.0654	0.361763	0.985056	0.836506	0.923385	0.174725	0.937393	0.257399
Smechr0700194.1	Smechr0700194.1	8	4	7	3	545	60.4	7.58	79	1.01641	1.00538	1.01628	1.00446	1.02894	1.00385	0.941287	1.01095	0.999477	0.999596	1.00544	0.909886	0.965599	0.660884	1.00596	0.888427	0.966104	0.560272	0.960378	0.467166
Smechr0101793.1	Smechr0101793.1	20	2	4	2	146	16	9.72	44	0.97836	1.09249	1.26624	0.98893	0.94734	0.917274	0.941369	0.884742	1.08901	0.225757	0.90041	0.286321	0.881817	0.114804	0.826818	0.00303775	0.809745	0.000309892	0.979351	0.689398
Smechr0701919.1	Smechr0701919.1	10	4	21	2	590	63.9	8.65	95	1.03025	0.94178	0.966828	1.03484	1.00544	1.05967	0.941382	1.05154	1.01503	0.827816	1.0472	0.519007	1.01059	0.879158	1.03169	0.555808	0.995633	0.946841	0.965048	0.518341
Smechr0101649.1	Smechr0101649.1	5	1	1	1	241	26.7	9.38	24	1.06137	1.00609	0.966322	0.910697	1.02839	1.06707	0.941544	1.04668	0.907886	0.249338	1.01354	0.827332	0.961675	0.62431	1.11638	0.0464963	1.05925	0.401909	0.948825	0.352539
Smechr0801047.1	Smechr0801047.1	3	1	1	1	384	44.7	6.15	0	0.976787	0.889688	1.04779	1.07964	0.938267	1.03884	0.941571	1.12199	1.13981	0.0635232	1.05927	0.426788	1.10559	0.148474	0.929342	0.26136	0.969981	0.607368	1.04373	0.606822
Smechr0700060.1	Smechr0700060.1	11	7	9	5	778	85.7	8.73	170	1.05245	1.03756	0.977639	0.99882	1.0001	0.986529	0.941609	1.03157	0.945667	0.507008	0.950533	0.618431	0.944098	0.470854	1.00515	0.899838	0.998341	0.983926	0.993231	0.869635
Smechr0402407.1	Smechr0402407.1	2	1	1	1	324	36.3	9.45	0	1.13576	1.09307	1.09247	0.891462	1.04123	0.949616	0.94181	0.871045	0.890125	0.164941	0.893224	0.250036	0.813366	0.0095892	1.00348	0.923175	0.913767	0.124406	0.910596	0.105665
Smechr0700272.1	Smechr0700272.1	50	15	99	3	281	32.6	9.92	929	1.00114	0.920519	0.974064	1.0166	1.04827	1.05653	0.941994	1.07467	1.03591	0.613435	1.0953	0.218053	1.04944	0.487176	1.05734	0.305191	1.01306	0.845859	0.958126	0.443436
Smechr0902488.1	Smechr0902488.1	6	1	1	1	207	22.7	7.39	28	0.942284	0.991976	0.975021	1.33612	0.924672	0.962863	0.942048	0.954536	1.19484	0.0116804	0.975843	0.823955	0.980522	0.805403	0.816713	0.00159113	0.820628	0.000729704	1.00479	0.981742
Smechr0900279.1	Smechr0900279.1	4	1	2	1	223	25.6	9.61	22	1.16598	0.969887	1.00525	0.935096	1.00349	1.063	0.942196	0.939223	0.908456	0.252446	0.967516	0.754782	0.880869	0.111734	1.06501	0.248558	0.969633	0.603078	0.910443	0.105061
Smechr0401674.1	Smechr0401674.1	30	4	16	4	111	12.6	7.01	141	0.943803	0.922878	0.950815	0.9899	1.11218	1.09879	0.942214	1.07541	1.03966	0.578031	1.18444	0.0241997	1.08086	0.262967	1.13926	0.0187063	1.03963	0.569849	0.912552	0.11363
Smechr0300982.1	Smechr0300982.1	11	6	8	6	569	62.6	9.03	34	0.926364	1.02754	1.25756	0.956126	0.978643	0.924837	0.942287	1.01002	1.13296	0.0766715	0.974194	0.810172	0.999184	0.992093	0.859867	0.0189401	0.881925	0.0320218	1.02565	0.772854
Smechr1100323.1	Smechr1100323.1	18	4	12	4	136	16.1	9.91	28	0.901594	0.941835	1.23645	1.09188	0.984989	0.899083	0.942344	1.0303	1.26304	0.000946892	1.02205	0.743453	1.0701	0.329393	0.809195	0.000956048	0.847238	0.00463289	1.04701	0.578714
Smechr0902177.1	Smechr0902177.1	2	1	1	1	493	54.7	9.1	0	0.908305	0.885372	1.07256	1.05145	1.07851	1.04072	0.942407	1.05599	1.18417	0.0166253	1.1815	0.0263213	1.11414	0.119776	0.997745	0.996148	0.940859	0.300196	0.942986	0.301612
Smechr0202311.1	Smechr0202311.1	47	14	45	6	333	36.5	9.36	311	1.07813	1.05332	0.966734	1.00095	0.982607	0.992694	0.942636	1.0076	0.923166	0.341098	0.926741	0.444913	0.914983	0.265307	1.00387	0.917686	0.991136	0.885314	0.987312	0.791662
Smechr0603111.1	Smechr0603111.1	5	2	2	2	495	55.7	6.99	29	1.20157	1.13036	0.951076	0.978718	0.932563	0.910684	0.942685	0.969796	0.827552	0.0237056	0.790438	0.0149993	0.820128	0.0129014	0.955152	0.489052	0.991029	0.88386	1.03756	0.66141
Smechr0602652.1	Smechr0602652.1	18	6	10	6	461	50.4	8.09	85	0.997081	0.906469	0.975646	1.03901	1.02081	1.10229	0.942705	1.04998	1.05837	0.418968	1.11534	0.141954	1.04682	0.509963	1.05383	0.333892	0.989092	0.857466	0.938569	0.266325
Smechr0200751.1	Smechr0200751.1	7	3	4	3	414	46.2	8.38	0	1.11285	1.0512	0.971275	0.982074	0.973971	0.987367	0.942875	1.00199	0.902635	0.221921	0.906327	0.318508	0.898714	0.180593	1.00409	0.914633	0.995655	0.947142	0.9916	0.848033
Smechr0602879.1	Smechr0602879.1	53	11	146	1	146	16.1	10.05	626	1.06349	0.944088	0.896805	1.00361	1.05409	1.04503	0.942907	1.08288	0.946623	0.514787	1.0456	0.531992	1.00907	0.896279	1.10456	0.0715864	1.06597	0.352573	0.965065	0.518533
Smechr0902468.1	Smechr0902468.1	56	29	104	18	579	61.5	5.64	974	0.972115	0.970134	1.00034	1.0532	1.05282	1.02242	0.943041	1.01667	1.0573	0.427249	1.06847	0.364045	1.00899	0.897191	1.01057	0.824692	0.954313	0.427902	0.944331	0.312916
Smechr0401559.1	Smechr0401559.1	13	6	11	6	467	52.4	6.42	70	0.975248	0.9729	0.981024	1.00783	1.05359	1.06283	0.943087	1.03486	1.02089	0.765008	1.08637	0.260687	1.01529	0.8268	1.06414	0.254561	0.994516	0.931541	0.934571	0.236804
Smechr0800084.1	Smechr0800084.1	17	7	23	4	462	51.1	6.34	136	0.913883	0.921559	1.11551	1.16309	1.01395	0.98311	0.943187	0.976662	1.24144	0.00219754	1.08805	0.25224	1.04599	0.517369	0.876442	0.0407513	0.842559	0.00342942	0.96134	0.477492
Smechr0201830.1	Smechr0201830.1	12	2	2	1	234	25.5	5.6	54	1.03327	1.135	0.942453	0.898443	0.926918	0.967283	0.943228	1.17905	0.849017	0.0505726	0.873601	0.166593	0.978789	0.788283	1.02896	0.587903	1.15285	0.0392951	1.12041	0.152257
Smechr1001634.1	Smechr1001634.1	29	2	3	2	93	10.8	7.06	25	0.955704	0.927547	1.0281	0.98555	1.00594	1.0918	0.943484	1.09564	1.06924	0.340803	1.11389	0.146618	1.08277	0.252333	1.04176	0.446275	1.01265	0.850457	0.972057	0.599726
Smechr0103468.1	Smechr0103468.1	42	22	74	22	600	63.2	5.74	891	1.01091	0.939197	0.979453	1.03161	1.0234	1.04803	0.943526	1.056	1.03126	0.658722	1.06222	0.405999	1.02534	0.718447	1.03002	0.575353	0.99426	0.92804	0.965286	0.521015
Smechr1102230.1	Smechr1102230.1	25	4	5	4	202	21.4	10.54	33	1.01389	1.04545	0.986092	0.982876	0.974579	1.02387	0.94381	1.05657	0.956115	0.594819	0.970432	0.778875	0.971371	0.715896	1.01497	0.765121	1.01596	0.813747	1.00097	0.972684
Smechr1000253.1	Smechr1000253.1	2	1	1	1	407	45.1	6.95	0	1.1175	0.934113	0.995676	0.930906	0.97114	1.06784	0.94388	1.06818	0.939057	0.454741	0.993844	0.975462	0.980723	0.807398	1.05834	0.297295	1.04437	0.526117	0.986797	0.784941
Smechr0902305.1	Smechr0902305.1	24	3	46	1	148	16.9	10.46	622	0.976725	0.826083	0.982984	1.10732	0.960455	1.04601	0.943989	1.19646	1.15947	0.0359827	1.11296	0.14967	1.18728	0.0134808	0.959889	0.539276	1.02399	0.726844	1.06678	0.425363
Smechr1002492.1	Smechr1002492.1	11	2	2	2	200	21.5	4.59	26	1.17892	1.01293	1.10009	0.960347	0.913158	0.982302	0.943994	0.9274	0.940044	0.462373	0.864776	0.136299	0.853796	0.0474863	0.919931	0.19933	0.90825	0.100948	0.987303	0.791536
Smechr0201370.1	Smechr0201370.1	8	9	15	9	1261	138	6.52	132	1.10391	1.0557	0.986116	0.974471	0.990664	1.02087	0.94401	0.946703	0.907846	0.249123	0.931439	0.47715	0.875491	0.0954658	1.02599	0.623741	0.964361	0.539636	0.939934	0.27693
Smechr1001651.1	Smechr1001651.1	9	3	4	3	285	31.1	9.06	20	0.986548	0.929636	1.01249	1.01629	1.05005	1.02196	0.944189	1.07158	1.05876	0.415945	1.08132	0.287392	1.05197	0.465698	1.02131	0.68232	0.993586	0.918805	0.972857	0.60934
Smechr1201829.1	Smechr1201829.1	16	6	13	5	494	55.7	5.59	88	0.99374	0.965744	0.994626	1.03947	1.01402	1.06221	0.944287	1.01629	1.03808	0.592821	1.05958	0.424587	1.00056	0.993313	1.02071	0.689917	0.963854	0.533696	0.944295	0.312604
Smechr0603085.1	Smechr0603085.1	42	3	7	2	132	14.7	4.88	167	1.00694	0.999251	1.03499	0.996881	1.02754	1.01939	0.944322	0.998058	1.0128	0.852088	1.0203	0.760404	0.968191	0.685425	1.00741	0.868291	0.955956	0.445268	0.948926	0.353466
Smechr0603040.1	Smechr0603040.1	30	11	42	8	301	34.5	9.23	287	0.980846	0.938713	0.991266	1.04857	1.02641	1.03966	0.944362	1.06294	1.06266	0.386846	1.07633	0.315682	1.04571	0.519827	1.01286	0.793486	0.984054	0.789409	0.971556	0.593746
Smechr0701160.1	Smechr0701160.1	4	1	2	1	325	36.2	8.5	28	0.951705	1.03459	1.0497	1.00485	0.979963	1.01494	0.944368	1.04758	1.03436	0.628309	1.00433	0.921246	1.00285	0.96708	0.970968	0.664867	0.969529	0.601801	0.998518	0.940005
Smechr1100253.1	Smechr1100253.1	14	3	6	1	224	24.7	7.93	65	1.08956	0.987689	0.96386	1.02015	0.981557	1.01086	0.944374	1.02956	0.955113	0.58614	0.95916	0.686717	0.950266	0.52254	1.00424	0.912556	0.994925	0.937143	0.990727	0.836502
Smechr1201610.1	Smechr1201610.1	6	1	1	1	172	18.6	9.38	0	1.0017	0.99958	1.16135	1.09789	1.0451	0.916444	0.944625	0.855406	1.12889	0.0855133	0.980142	0.860006	0.899439	0.183909	0.868232	0.0282169	0.796744	0.000102685	0.917662	0.136588
Smechr1201845.1	Smechr1201845.1	39	16	220	2	447	49.2	9.11	1028	1.00153	0.965857	0.990908	1.04535	1.03693	1.01677	0.94468	1.02841	1.03501	0.622103	1.04387	0.546311	1.0029	0.966491	1.00856	0.852306	0.968977	0.59503	0.960751	0.47115
Smechr0801508.1	Smechr0801508.1	8	4	5	4	415	43.7	10.29	30	1.0334	1.02721	0.953061	0.966364	1.05113	1.05043	0.944697	1.00114	0.931485	0.398373	1.01988	0.764544	0.944303	0.472527	1.09489	0.0998505	1.01376	0.838068	0.925898	0.180548
Smechr0302428.1	Smechr0302428.1	6	1	2	1	213	24.2	5.07	38	1.08158	0.980105	1.01328	1.02881	1.08127	0.989246	0.944749	0.906146	0.990495	0.913472	1.00428	0.921783	0.897759	0.176291	1.01392	0.779235	0.906374	0.093797	0.89393	0.0539595
Smechr0901822.1	Smechr0901822.1	21	5	12	5	255	28.3	7.91	102	1.08675	0.942337	0.943339	0.98957	1.04685	1.06618	0.944779	1.01024	0.9526	0.564619	1.04137	0.56732	0.963494	0.641177	1.09319	0.105693	1.01144	0.864056	0.925217	0.176573
Smechr0400117.1	Smechr0400117.1	51	39	152	11	699	80.1	5.03	1231	0.968346	0.985565	1.04993	1.07443	1.01009	0.984309	0.944822	1.01125	1.08723	0.234692	1.02072	0.756339	1.0011	0.987024	0.938822	0.335359	0.920781	0.159858	0.980784	0.707513
Smechr0600457.1	Smechr0600457.1	6	5	7	3	829	90.4	6.29	28	1.05345	0.983909	0.986339	1.02157	1.00936	1.00975	0.944919	1.01883	0.985543	0.86603	0.991039	0.951833	0.963869	0.644668	1.00558	0.893802	0.978008	0.709411	0.972584	0.606052
Smechr0202789.1	Smechr0202789.1	2	2	2	2	1147	132.1	5.52	30	1.03897	0.952809	1.06027	0.933665	1.04655	1.01708	0.944951	1.03436	1.00108	0.982364	1.03607	0.613326	0.993742	0.937509	1.03495	0.518886	0.992665	0.906213	0.959145	0.454094
Smechr0500857.1	Smechr0500857.1	6	1	1	1	219	24.9	5.31	54	0.982736	0.887815	1.0252	1.06795	1.10997	0.998273	0.944976	1.01661	1.119	0.110663	1.12707	0.108434	1.04867	0.49384	1.00721	0.871018	0.937145	0.269689	0.930435	0.208658
Smechr0602238.1	Smechr0602238.1	21	3	4	3	170	19.2	6.7	67	1.05035	0.939496	1.00526	1.02408	1.03935	1.02763	0.945039	0.998249	1.01985	0.776058	1.03876	0.589713	0.976601	0.766771	1.01855	0.71794	0.957594	0.46295	0.940157	0.278687
Smechr1002889.1	Smechr1002889.1	33	8	33	4	164	18.7	10.58	105	0.954481	0.899348	0.967689	1.0869	1.03371	1.0529	0.945053	1.09619	1.10829	0.144458	1.12557	0.112323	1.1011	0.16566	1.01559	0.756939	0.993505	0.917705	0.978257	0.675679
Smechr0502113.1	Smechr0502113.1	42	10	34	10	277	31.1	7.14	167	1.07275	1.01206	0.962495	0.959697	0.990057	0.984978	0.945075	1.10114	0.921998	0.333463	0.947345	0.59382	0.981486	0.814958	1.02749	0.605461	1.06452	0.362863	1.03604	0.675239
Smechr0101942.1	Smechr0101942.1	12	5	15	5	366	41.7	8.82	41	0.93282	1.01789	1.04138	1.00697	1.06956	1.03416	0.945078	0.980362	1.05005	0.485947	1.07844	0.30349	0.987044	0.87035	1.02703	0.610997	0.939995	0.292911	0.915253	0.12537
Smechr1200772.1	Smechr1200772.1	12	1	3	1	99	10.7	6.6	83	0.964765	1.06253	0.985707	1.03498	1.02692	1.02461	0.945191	0.981849	0.996742	0.973407	1.01196	0.843336	0.95055	0.524984	1.01526	0.761257	0.953657	0.421065	0.93932	0.272126
Smechr0101780.1	Smechr0101780.1	52	7	25	7	93	10.4	10.23	93	0.95563	0.93551	0.982051	1.02872	1.03767	1.0339	0.945244	1.11598	1.06326	0.382479	1.09541	0.217588	1.08994	0.21509	1.03024	0.572759	1.02509	0.715216	0.995004	0.893196
Smechr0502544.1	Smechr0502544.1	62	10	44	2	194	21.9	9.58	274	0.991995	1.02757	1.03359	1.0381	1.01054	0.980133	0.945244	0.999265	1.02581	0.713785	0.985694	0.906763	0.962835	0.635047	0.960894	0.550219	0.938611	0.281477	0.976809	0.65765
Smechr0900111.1	Smechr0900111.1	16	3	4	3	169	19.6	8.05	74	1.07941	1.0003	0.936807	0.955011	0.99151	1.02543	0.945259	1.09539	0.909657	0.259064	0.969821	0.773814	0.981219	0.812312	1.06614	0.24093	1.07867	0.271067	1.01175	0.910698
Smechr0402471.1	Smechr0402471.1	17	7	9	6	499	54.1	6.58	50	1.02908	1.0864	0.949047	1.01474	1.01108	1.01177	0.94526	0.977083	0.928293	0.375808	0.956212	0.663131	0.908704	0.230027	1.03008	0.574655	0.978898	0.721039	0.950316	0.366322
Smechr0702092.1	Smechr0702092.1	2	1	1	1	422	47	5.92	23	0.905105	1.70728	0.963266	0.827923	0.830349	0.843531	0.945281	0.977182	0.685654	6.32268e-06	0.640749	3.58144e-06	0.735904	0.000120348	0.934508	0.300249	1.07329	0.303766	1.14851	0.0797737
Smechr0800197.1	Smechr0800197.1	9	1	1	1	121	13.1	9.86	0	0.954844	0.943494	0.930852	1.0469	1.00892	1.17688	0.945332	1.0269	1.04184	0.558022	1.15143	0.059482	1.03892	0.582397	1.10519	0.0699993	0.997205	0.968377	0.902291	0.0765034
Smechr1201959.1	Smechr1201959.1	12	2	3	2	380	42.2	8.05	22	0.947896	1.04722	1.01725	0.987495	1.04021	1.00418	0.945513	1.03818	1.00483	0.940371	1.0247	0.718009	0.994278	0.942885	1.01978	0.701976	0.989502	0.863054	0.970313	0.579
Smechr0701505.1	Smechr0701505.1	52	17	64	17	341	38	6.16	553	0.978724	1.00931	1.01918	1.05167	1.01777	1.01824	0.945642	0.987222	1.04166	0.559643	1.02413	0.723417	0.972248	0.724369	0.983175	0.813067	0.933367	0.240802	0.949339	0.357261
Smechr0602532.1	Smechr0602532.1	11	2	2	2	228	24.8	8.92	21	1.06365	1.09271	0.966627	0.983034	0.97797	0.998201	0.945664	0.995201	0.904145	0.22959	0.916439	0.37823	0.900066	0.18681	1.0136	0.783582	0.995488	0.944854	0.982134	0.72471
Smechr0901815.1	Smechr0901815.1	37	5	29	4	139	14.6	10.48	126	0.995534	0.959605	1.02389	0.983589	1.02107	1.08452	0.945687	1.0161	1.02677	0.703944	1.07695	0.312023	1.0034	0.960751	1.04888	0.377451	0.977239	0.699406	0.931701	0.217015
Smechr0900520.1	Smechr0900520.1	27	6	26	3	217	25.2	5.74	170	0.975564	0.963984	0.997949	1.07357	1.03253	1.00174	0.945691	1.04015	1.06804	0.348884	1.04884	0.505804	1.02387	0.734001	0.982022	0.798761	0.958639	0.474416	0.976189	0.649983
Smechr1002333.1	Smechr1002333.1	15	4	5	4	319	36.5	7.78	94	0.97857	0.980894	0.959977	1.05293	1.0654	1.03936	0.94575	1.00795	1.02727	0.698792	1.07415	0.328614	0.997058	0.970789	1.04563	0.407943	0.970586	0.61486	0.92823	0.194645
Smechr0800188.1	Smechr0800188.1	3	2	4	1	597	68.2	8.57	40	1.00979	0.951044	1.12774	0.943587	1.04083	1.01322	0.945763	0.995313	1.05635	0.43465	1.04754	0.516209	0.989924	0.899197	0.991661	0.919445	0.937116	0.269463	0.944997	0.3186
Smechr0902100.1	Smechr0902100.1	7	1	3	1	168	18.4	5.11	47	1.05434	0.970883	1.02087	0.998656	1.02957	1.04152	0.945789	0.965447	0.99719	0.977697	1.02265	0.737642	0.943718	0.467749	1.02553	0.629345	0.946377	0.349356	0.922816	0.163056
Smechr0303702.1	Smechr0303702.1	6	2	2	2	321	35.4	7.02	0	1.02467	0.991599	0.997331	1.01094	1.02042	1.03899	0.946235	0.997811	0.996031	0.966593	1.0214	0.749772	0.964178	0.647561	1.02546	0.630167	0.96802	0.583356	0.943982	0.309953
Smechr0400133.1	Smechr0400133.1	2	1	1	1	477	50.9	7.46	0	0.930049	1.04508	1.05687	1.02268	1.0157	0.982292	0.946262	1.02838	1.05287	0.462564	1.01158	0.84717	0.999756	0.997818	0.960779	0.548962	0.949553	0.379696	0.988315	0.804783
Smechr0302673.1	Smechr0302673.1	21	5	13	5	204	22.7	9.22	129	0.972279	0.995213	1.05241	1.05164	0.991201	1.004	0.946312	1.01511	1.06941	0.339677	1.01408	0.821945	0.996916	0.96936	0.948264	0.420366	0.932213	0.232412	0.983073	0.736741
Smechr0402032.1	Smechr0402032.1	7	1	2	1	174	19.6	7.8	0	0.989641	0.98699	1.063	1.03171	1.00651	0.979844	0.946346	1.02395	1.05974	0.408552	1.00492	0.915211	0.996794	0.968141	0.948274	0.420459	0.940607	0.298056	0.991915	0.852202
Smechr0401979.1	Smechr0401979.1	3	1	1	1	526	58.4	6.13	0	1.07425	0.974037	0.938642	1.0096	1.00741	1.05962	0.946403	1.01912	0.951155	0.552387	1.00915	0.871796	0.959595	0.605219	1.06098	0.277305	1.00887	0.892943	0.950893	0.371736
Smechr0402175.1	Smechr0402175.1	3	1	1	1	449	50.8	6.57	31	0.986207	1.03591	1.05846	0.974155	0.912765	1.10019	0.946475	1.01163	1.00519	0.93628	0.995469	0.989126	0.968347	0.686909	0.990328	0.902642	0.963345	0.527765	0.972754	0.608099
Smechr0600286.1	Smechr0600286.1	26	6	14	3	216	23.9	6.92	71	0.985505	0.938053	0.99733	1.03499	1.03422	1.02501	0.946487	1.07102	1.05654	0.433164	1.07054	0.350883	1.04884	0.492325	1.01325	0.788312	0.992713	0.90687	0.979735	0.694248
Smechr0603164.1	Smechr0603164.1	24	4	24	1	179	20.6	10.54	113	0.990554	1.04573	1.04383	0.980577	1.03907	1.01388	0.946625	0.964738	0.994167	0.948708	1.00818	0.881669	0.938653	0.42741	1.0141	0.776818	0.944161	0.329059	0.931033	0.212581
Smechr0101027.1	Smechr0101027.1	4	1	1	1	338	37.1	5.41	32	0.990444	0.986225	1.0593	0.972191	0.989242	1.05274	0.946636	1.03152	1.02774	0.694114	1.03304	0.64045	1.00075	0.991092	1.00516	0.899593	0.973743	0.654506	0.968742	0.560587
Smechr0202127.1	Smechr0202127.1	30	6	17	3	140	15.6	8.15	148	1.0649	0.961733	0.94861	1.02277	1.03196	1.01905	0.946668	1.0342	0.972737	0.744884	1.01203	0.84261	0.97742	0.774805	1.04039	0.460348	1.00481	0.939139	0.965804	0.526862
Smechr0902423.1	Smechr0902423.1	21	10	29	10	520	55.6	8.03	341	1.00117	0.994764	0.955046	1.0519	1.02162	1.01268	0.94668	1.04632	1.00552	0.932644	1.01922	0.770978	0.998526	0.985502	1.01363	0.783163	0.993047	0.911438	0.979696	0.693747
Smechr1102273.1	Smechr1102273.1	30	5	14	4	166	17.7	5.99	94	1.01429	1.02918	1.05138	1.03499	0.961094	0.99879	0.946781	0.988527	1.02099	0.764018	0.959093	0.686175	0.947066	0.495413	0.939378	0.340062	0.927599	0.200838	0.987461	0.793601
Smechr0801339.1	Smechr0801339.1	2	2	3	2	1440	155	5.91	16	0.93812	0.97233	0.962636	1.05669	1.0772	1.02975	0.946798	1.0494	1.05699	0.42964	1.10285	0.186352	1.04488	0.527259	1.04339	0.429883	0.988545	0.850042	0.947437	0.339997
Smechr1000042.1	Smechr1000042.1	53	22	369	3	557	59.6	6.2	5454	1.04928	0.950778	1.02037	0.986788	0.993645	1.01465	0.946928	1.06721	1.00355	0.954657	1.00412	0.923457	1.00704	0.919262	1.00057	0.964292	1.00348	0.954423	1.00291	0.998559
Smechr0800694.1	Smechr0800694.1	18	9	11	9	620	66.7	8.38	126	1.03538	0.983485	0.997251	1.01079	1.06681	0.991035	0.946956	0.996374	0.994638	0.953232	1.01931	0.770102	0.962586	0.632738	1.0248	0.638317	0.967775	0.580386	0.944351	0.313081
Smechr0303626.1	Smechr0303626.1	4	3	5	3	639	69.9	5.74	31	1.01705	0.93782	1.01864	1.04072	1.02667	1.05276	0.946971	0.989281	1.05345	0.457846	1.06371	0.395688	0.990473	0.904704	1.00974	0.83604	0.940219	0.294788	0.931147	0.213332
Smechr0201674.1	Smechr0201674.1	6	1	1	1	159	17.5	9.7	14	1.01245	1.00695	1.00612	1.04267	0.994508	0.958883	0.947094	1.05961	1.01455	0.832964	0.967313	0.75311	0.993715	0.937235	0.953438	0.471462	0.979461	0.728428	1.02729	0.757073
Smechr0603162.1	Smechr0603162.1	12	12	19	12	1070	115	7.64	165	1.03308	0.938526	0.943439	0.989135	1.043	1.04359	0.947169	1.09504	0.980204	0.81516	1.05832	0.433636	1.03581	0.612361	1.0797	0.162349	1.05673	0.421483	0.978728	0.681568
Smechr0802140.1	Smechr0802140.1	16	10	13	10	663	74.3	8.09	150	1.04917	1.02705	0.972305	0.980702	0.987061	1.01078	0.947216	1.05286	0.940653	0.467112	0.962247	0.711667	0.963325	0.639596	1.02296	0.661416	1.0241	0.725647	1.00112	0.974714
Smechr0600128.1	Smechr0600128.1	37	7	21	1	151	17.7	10.24	127	1.00221	0.940078	1.01022	1.05463	1.00851	1.05402	0.947291	1.0138	1.0631	0.383602	1.06191	0.408139	1.00968	0.889414	0.998877	0.988271	0.94975	0.381628	0.950818	0.37103
Smechr0400531.1	Smechr0400531.1	6	3	6	3	520	56.8	9.36	45	1.03013	0.976127	1.01212	0.996651	1.00747	1.03748	0.947322	1.02123	1.00126	0.980441	1.01929	0.770319	0.981206	0.812187	1.01801	0.724958	0.979976	0.735206	0.962639	0.491617
Smechr0303286.1	Smechr0303286.1	5	2	3	2	369	41	5.35	31	1.07728	0.993976	0.958723	0.947022	1.01088	1.03774	0.947332	1.05534	0.920091	0.321213	0.989073	0.935255	0.966886	0.673034	1.07497	0.187076	1.05086	0.469439	0.977568	0.667076
Smechr0500548.1	Smechr0500548.1	73	13	63	13	212	23.6	7.09	352	1.0459	0.937432	0.947001	0.997456	1.02803	1.06519	0.947332	1.06371	0.980401	0.817031	1.05541	0.455101	1.01397	0.841411	1.07651	0.178749	1.03424	0.621835	0.960742	0.471056
Smechr0602629.1	Smechr0602629.1	7	2	2	2	430	47.5	6.18	36	0.947355	1.03522	0.984553	1.02887	1.07733	0.990905	0.947365	1.01725	1.01556	0.822033	1.04321	0.551832	0.990941	0.909397	1.02722	0.608702	0.975757	0.680258	0.949898	0.362431
Smechr0202556.1	Smechr0202556.1	16	6	9	6	417	45.2	7.18	65	1.05107	0.984168	0.978149	1.02384	1.01777	1.01405	0.94745	1.01168	0.983666	0.848104	0.998323	0.983709	0.962606	0.632921	1.0149	0.766103	0.97859	0.717017	0.964224	0.509116
Smechr1201832.1	Smechr1201832.1	34	15	34	15	526	56.9	5.97	319	1.02173	0.98322	0.992435	1.02345	1.01144	1.01587	0.947513	1.0334	1.00545	0.93335	1.01115	0.85148	0.988013	0.880046	1.00567	0.892565	0.982654	0.770695	0.977118	0.661477
Smechr0500185.1	Smechr0500185.1	3	1	1	1	204	23.5	6.6	0	1.10479	0.896412	1.10836	1.01466	1.01875	1.00247	0.947556	0.933305	1.06087	0.400009	1.01	0.863113	0.939867	0.43691	0.95205	0.457455	0.885937	0.038793	0.930558	0.209461
Smechr1201681.1	Smechr1201681.1	13	4	9	1	344	38.7	5.35	63	1.07711	0.940202	0.917171	1.18042	1.15683	0.848207	0.947583	0.962429	1.0398	0.576764	0.993916	0.976061	0.94681	0.493269	0.955875	0.496561	0.910572	0.110369	0.952606	0.388083
Smechr0502610.1	Smechr0502610.1	3	1	1	1	312	34.2	9.28	0	1.15965	1.02023	1.21357	0.984733	1.00484	0.84265	0.947661	0.841957	1.00845	0.899963	0.847521	0.0889258	0.820972	0.0133765	0.840417	0.00678957	0.81409	0.000439417	0.968674	0.559793
Smechr0802497.1	Smechr0802497.1	17	5	14	5	238	25.8	9.16	83	1.05757	0.989079	0.983336	1.00727	1.00362	1.02189	0.947708	1.01727	0.972619	0.743788	0.989672	0.940304	0.960095	0.609786	1.01753	0.731215	0.987123	0.830763	0.970115	0.576664
Smechr0801486.1	Smechr0801486.1	9	4	14	4	485	51.8	8.65	221	1.02437	1.02998	0.970565	0.996124	1.04606	1.0424	0.947803	0.969178	0.957326	0.605364	1.0166	0.796803	0.93313	0.38559	1.06192	0.270385	0.974725	0.667016	0.917891	0.137691
Smechr0901337.1	Smechr0901337.1	6	2	3	2	250	28.3	6.93	26	1.00973	0.991609	0.972868	1.0159	1.05772	1.0181	0.947899	1.01545	0.993719	0.944416	1.03721	0.603244	0.981016	0.8103	1.04377	0.426105	0.987216	0.832022	0.945818	0.32571
Smechr0702684.1	Smechr0702684.1	48	39	171	12	699	80.2	5.03	1466	0.950911	0.938367	1.02461	1.05704	1.04075	1.02275	0.947942	1.05016	1.10183	0.168603	1.09222	0.232154	1.0576	0.42008	0.991278	0.91461	0.959861	0.487997	0.968307	0.555533
Smechr0203052.1	Smechr0203052.1	2	1	1	1	369	41.2	6.77	0	1.1289	1.05995	0.840251	0.969977	1.06563	1.07114	0.947995	0.941066	0.827024	0.023237	0.976204	0.826972	0.863039	0.0647629	1.18038	0.00286893	1.04355	0.533559	0.884077	0.0346286
Smechr0202795.1	Smechr0202795.1	9	6	12	6	688	77.5	8.18	101	1.15453	1.00208	0.920412	0.955151	1.02812	1.02299	0.948018	0.99436	0.869679	0.0955082	0.951079	0.622687	0.90066	0.189588	1.0936	0.104263	1.03562	0.608304	0.946987	0.335991
Smechr0300025.1	Smechr0300025.1	10	6	8	2	620	70.8	6.38	52	0.959942	0.954521	1.01173	1.07156	1.01538	1.04511	0.948049	1.02511	1.08818	0.229873	1.07627	0.315991	1.03066	0.663582	0.989056	0.886642	0.947139	0.356496	0.957619	0.438187
Smechr1001926.1	Smechr1001926.1	43	2	2	2	133	14.8	4.86	27	0.914027	1.00446	0.992332	0.983817	1.08091	1.08186	0.948335	1.02545	1.03006	0.670723	1.12734	0.107765	1.02882	0.682314	1.09444	0.101382	0.998803	0.990252	0.912616	0.1139
Smechr0603123.1	Smechr0603123.1	22	4	5	4	202	22.4	6.68	35	0.953964	1.02826	1.09348	1.03366	1.03033	0.968116	0.948438	0.969288	1.0731	0.315608	1.00818	0.881699	0.96746	0.678476	0.939502	0.341115	0.901554	0.0772228	0.959609	0.458987
Smechr0701661.1	Smechr0701661.1	56	15	79	12	404	41.4	6.89	933	0.906739	0.902991	1.06665	1.10581	1.04569	1.01378	0.948528	1.04398	1.20043	0.00966483	1.138	0.0833916	1.101	0.166052	0.947991	0.417756	0.917168	0.140778	0.967486	0.546051
Smechr1101790.1	Smechr1101790.1	2	1	1	1	350	38	9.88	0	0.97257	0.954567	1.12125	0.999189	1.01373	1.03731	0.948555	0.980706	1.10031	0.174722	1.06429	0.391737	1.0011	0.987054	0.967271	0.621819	0.90984	0.10733	0.940626	0.282407
Smechr0100769.1	Smechr0100769.1	21	5	10	2	246	28	8.44	80	0.98409	0.945679	0.968013	1.00543	1.03987	1.09912	0.948751	1.04159	1.02263	0.746708	1.10842	0.165375	1.03139	0.656209	1.08389	0.142649	1.00856	0.896476	0.930507	0.209127
Smechr0700588.1	Smechr0700588.1	14	9	16	7	715	78.2	6.33	110	0.910231	1.398	1.07053	0.945752	0.93868	0.892015	0.948759	0.905825	0.873517	0.106468	0.793117	0.016534	0.803466	0.00607172	0.907958	0.136289	0.919806	0.154535	1.01305	0.897582
Smechr0500056.1	Smechr0500056.1	21	5	6	5	252	28.5	5.86	26	1.11022	1.00118	0.940969	0.9837	0.977191	1.01014	0.948863	1.05501	0.911561	0.269786	0.94124	0.547765	0.949073	0.512348	1.03256	0.545854	1.04115	0.555614	1.00832	0.94561
Smechr0900207.1	Smechr0900207.1	1	1	1	1	1331	145.8	7.93	0	1.01448	1.1045	1.04286	1.01638	1.01646	0.985163	0.948875	0.89168	0.971808	0.736242	0.944617	0.573063	0.868607	0.0773542	0.972021	0.677304	0.893805	0.0555027	0.919533	0.1458
Smechr1201422.1	Smechr1201422.1	13	3	3	3	247	26.2	10.14	26	1.06301	1.02832	1.03038	1.00258	0.989046	0.993935	0.948933	0.967695	0.972091	0.738869	0.948193	0.600336	0.916466	0.274119	0.975417	0.717934	0.942778	0.316772	0.966539	0.53521
Smechr0601128.1	Smechr0601128.1	7	4	9	3	489	54.3	8.6	31	1.04946	1.09556	1.02044	0.982509	0.998179	0.946349	0.949035	0.980219	0.933768	0.414956	0.906534	0.319672	0.899413	0.183791	0.970834	0.663293	0.963208	0.526177	0.992145	0.855246
Smechr0101561.1	Smechr0101561.1	7	3	3	3	360	40.3	4.91	32	1.01114	0.96588	1.00962	1.0382	1.02462	0.994459	0.949094	1.03671	1.03581	0.614349	1.02128	0.75092	1.00444	0.948831	0.985967	0.847885	0.969715	0.604097	0.983517	0.742448
Smechr0900356.1	Smechr0900356.1	15	5	9	5	369	39.8	6.24	73	0.976063	0.957348	1.0065	1.02848	1.01894	1.06727	0.949141	1.02729	1.05253	0.465331	1.07903	0.300134	1.02225	0.751182	1.02518	0.633731	0.971231	0.622882	0.94738	0.339486
Smechr0400134.1	Smechr0400134.1	48	11	75	3	221	25	10.4	732	0.979311	0.929609	0.987608	1.05076	1.03547	1.03752	0.949177	1.06371	1.06781	0.350453	1.08595	0.262842	1.05446	0.445131	1.01699	0.738371	0.9875	0.835862	0.971004	0.587175
Smechr1201584.1	Smechr1201584.1	74	13	52	11	227	24.6	4.78	467	0.963214	0.926984	1.02302	1.06488	1.03163	1.00021	0.949184	1.07392	1.10459	0.157913	1.07493	0.323911	1.07031	0.327969	0.97315	0.690736	0.968965	0.594877	0.995699	0.902443
Smechr0502357.1	Smechr0502357.1	3	3	3	3	888	100.8	6.04	0	0.96427	1.04568	0.988245	0.979733	1.05264	1.031	0.949188	1.01707	0.979117	0.804852	1.03666	0.608142	0.978261	0.783084	1.05877	0.293999	0.999126	0.994674	0.943669	0.307316
Smechr0801288.1	Smechr0801288.1	6	3	4	1	490	53.9	6.01	25	1.13207	0.98472	0.94409	0.964695	0.982284	1.02783	0.949252	1.04221	0.901737	0.217439	0.949608	0.611252	0.940796	0.444251	1.05309	0.340191	1.04332	0.535685	0.990721	0.836422
Smechr1001757.1	Smechr1001757.1	23	9	36	9	499	56.1	5.05	166	1.02517	0.904678	0.961203	1.03592	1.02666	1.06415	0.949336	1.06655	1.03486	0.623516	1.08341	0.276146	1.04458	0.529955	1.04691	0.395726	1.0094	0.887032	0.964166	0.50848
Smechr0800752.1	Smechr0800752.1	5	2	2	1	563	63.7	6.95	30	1.08253	1.01706	1.00105	1.04549	0.986967	0.954342	0.949413	0.987898	0.974732	0.763534	0.924614	0.430681	0.92271	0.313227	0.948582	0.42342	0.946629	0.351707	0.997941	0.932311
Smechr0102141.1	Smechr0102141.1	9	5	5	5	854	95.1	5.81	42	1.16923	0.968001	0.950409	1.00227	0.938362	1.0201	0.949454	1.0285	0.913651	0.281873	0.916357	0.37772	0.925473	0.331564	1.00296	0.930493	1.01294	0.847224	1.00995	0.929027
Smechr0201454.1	Smechr0201454.1	35	5	19	1	142	15.9	10.21	148	1.02581	1.00291	0.893964	0.944671	1.02218	1.09455	0.949528	1.09789	0.9063	0.240839	1.04338	0.550417	1.00921	0.894696	1.15125	0.0111689	1.11355	0.118701	0.967258	0.543435
Smechr0800522.1	Smechr0800522.1	14	7	26	1	451	49.9	7.02	60	1.01287	0.918551	0.966795	1.00011	1.05963	1.0616	0.949586	1.0642	1.01838	0.791761	1.09828	0.205114	1.04265	0.547578	1.07846	0.16857	1.02384	0.72846	0.949351	0.357368
Smechr0802321.1	Smechr0802321.1	6	1	1	1	330	36.5	9.33	0	1.02336	0.979699	0.996068	1.01791	0.999841	0.945915	0.949592	1.11793	1.00545	0.933417	0.97139	0.786828	1.03218	0.648254	0.966127	0.608708	1.02659	0.699535	1.06258	0.455559
Smechr0201159.1	Smechr0201159.1	47	8	12	8	204	22.9	5.95	128	1.07247	1.03649	1.01437	0.989872	0.991918	0.977556	0.949598	0.991748	0.950346	0.545591	0.933861	0.494194	0.920524	0.299166	0.982654	0.806605	0.96862	0.590658	0.985718	0.770891
Smechr1102464.1	Smechr1102464.1	6	5	5	5	862	96.3	7.09	53	1.03503	1.03867	1.18703	0.94139	0.9621	0.969338	0.949607	0.936924	1.02639	0.707864	0.931395	0.476845	0.90974	0.235621	0.907451	0.133989	0.886352	0.0395559	0.97675	0.656909
Smechr0303627.1	Smechr0303627.1	10	6	8	6	668	74.4	6.54	111	1.05269	0.916512	0.983436	1.04204	0.998628	1.04906	0.949621	1.03936	1.02858	0.685566	1.03986	0.580257	1.01005	0.885299	1.01097	0.819287	0.981984	0.761776	0.971332	0.591082
Smechr0900011.1	Smechr0900011.1	2	1	1	1	488	54	8.4	0	0.993536	1.07437	1.00836	0.996802	0.977597	1.03015	0.949643	0.994268	0.969658	0.716329	0.970908	0.782823	0.94004	0.438271	1.00129	0.954099	0.969455	0.600895	0.968207	0.554383
Smechr0502679.1	Smechr0502679.1	7	2	2	2	400	43.8	6.55	31	1.07752	1.07709	1.04421	0.986097	0.994266	0.981374	0.949702	0.909821	0.942308	0.480107	0.916937	0.381321	0.863045	0.0647744	0.973075	0.689846	0.915884	0.134419	0.941226	0.287212
Smechr0702531.1	Smechr0702531.1	15	3	5	3	218	23.3	5.53	55	1.03159	1.05726	0.950015	0.975644	1.05212	1.0068	0.949774	1.00287	0.921878	0.332681	0.985672	0.906574	0.934796	0.397956	1.0692	0.221101	1.01401	0.835272	0.948384	0.348531
Smechr0602110.1	Smechr0602110.1	40	16	41	16	429	47.8	6.02	437	1.01583	0.987287	1.00436	1.02041	1.00917	1.0207	0.949813	1.02092	1.01081	0.873939	1.01336	0.829213	0.983832	0.838286	1.00252	0.936692	0.973313	0.649052	0.970865	0.585527
Smechr0202905.1	Smechr0202905.1	9	2	4	2	175	19.8	8.79	36	1.07107	1.06107	0.98977	0.958548	1.03028	0.940453	0.949834	1.02311	0.913782	0.282645	0.924295	0.428569	0.925331	0.330605	1.0115	0.811934	1.01264	0.85059	1.00112	0.974725
Smechr1102404.1	Smechr1102404.1	3	1	1	1	236	26.2	8.02	0	1.13749	1.00788	1.04955	0.933691	0.900656	1.02055	0.949865	1.0234	0.924431	0.34948	0.895515	0.261268	0.919779	0.294466	0.96872	0.638565	0.994967	0.937722	1.0271	0.758976
Smechr0400773.1	Smechr0400773.1	8	1	1	1	160	18.2	9.42	0	1.16815	0.960438	1.03466	1.01752	0.869256	1.02427	0.949866	0.999957	0.964102	0.665593	0.88957	0.232769	0.916016	0.271426	0.922692	0.216358	0.950123	0.385299	1.02973	0.733889
Smechr0101774.1	Smechr0101774.1	4	1	1	1	535	60.4	8.41	0	0.998454	0.755194	0.903492	0.9871	1.06799	1.28095	0.950197	1.09979	1.07809	0.285048	1.33946	0.000112975	1.16898	0.0246235	1.24243	9.94955e-05	1.08431	0.239629	0.87273	0.0198648
Smechr0301486.1	Smechr0301486.1	5	2	2	2	398	43.6	8.75	58	1.0164	0.998892	0.949883	1.04412	1.0575	0.966768	0.950202	1.04587	0.989439	0.903344	1.00446	0.919999	0.990464	0.904611	1.01518	0.762405	1.00104	0.98249	0.986071	0.775478
Smechr0602132.1	Smechr0602132.1	10	7	10	7	841	89.8	7.33	115	1.09094	1.08988	0.982234	0.987073	1.00226	0.984831	0.950295	0.933437	0.903014	0.223826	0.911169	0.346371	0.863773	0.0663239	1.00903	0.845846	0.956545	0.451588	0.947984	0.344912
Smechr0800365.1	Smechr0800365.1	5	1	2	1	241	26.6	8.85	18	1.02965	1.00655	0.946564	1.02082	1.01454	1.02709	0.950365	1.03321	0.966203	0.68465	1.00267	0.938515	0.974157	0.742887	1.03774	0.488378	1.00823	0.900222	0.971567	0.593874
Smechr0201493.1	Smechr0201493.1	24	12	26	10	569	66.4	8.06	171	1.03147	0.949799	1.04762	1.05458	1.00911	1.05513	0.950366	0.929089	1.06104	0.398783	1.04188	0.563027	0.94861	0.508415	0.981942	0.797774	0.894039	0.0560785	0.910481	0.105209
Smechr0102050.1	Smechr0102050.1	5	2	2	2	679	74.1	6.7	37	1.03012	0.961698	1.00132	1.06616	0.97193	1.0687	0.950369	0.978168	1.03799	0.593698	1.02451	0.719833	0.968228	0.685782	0.987014	0.861004	0.932796	0.236624	0.945068	0.319214
Smechr0600258.1	Smechr0600258.1	53	24	173	23	503	56.1	5.26	1341	0.988769	0.929226	0.976343	1.02278	1.04645	1.04798	0.950439	1.07135	1.0423	0.553805	1.09199	0.233222	1.05412	0.447964	1.04767	0.388583	1.01134	0.865155	0.96532	0.521393
Smechr0603075.1	Smechr0603075.1	2	2	3	2	565	64.9	9.19	0	1.07824	0.993377	1.07506	0.985281	0.983462	1.00496	0.950557	0.952775	0.994557	0.952448	0.959841	0.692199	0.918767	0.288157	0.965094	0.596977	0.923796	0.177161	0.957208	0.433955
Smechr1201788.1	Smechr1201788.1	5	1	1	1	237	27.4	9.83	17	1.09575	0.943997	1.04084	1.06188	1.00906	0.942623	0.950619	0.981788	1.03087	0.662597	0.956825	0.668009	0.947374	0.49799	0.92817	0.253017	0.919003	0.150245	0.990123	0.828537
Smechr0201586.1	Smechr0201586.1	1	1	1	1	694	78.6	6.1	14	0.951802	0.947226	0.953683	1.10349	1.01549	1.0718	0.950625	1.03929	1.08328	0.255613	1.09914	0.201464	1.04786	0.500874	1.01464	0.769516	0.967306	0.574703	0.953344	0.395249
Smechr0902592.1	Smechr0902592.1	20	5	6	5	281	31.6	4.7	120	0.94884	0.944089	1.05362	1.05837	1.0312	1.0671	0.950646	0.976535	1.11573	0.12023	1.10849	0.165106	1.01809	0.796065	0.993517	0.942846	0.912495	0.118666	0.91845	0.140412
Smechr1100143.1	Smechr1100143.1	4	1	1	1	184	20.7	8.16	0	0.965076	0.993626	1.06781	0.988154	1.04129	1.01138	0.950729	1.00999	1.04966	0.4893	1.04798	0.512729	1.00103	0.987874	0.9984	0.995043	0.953676	0.421261	0.955205	0.413639
Smechr0303257.1	Smechr0303257.1	23	13	26	6	620	70.2	6.33	170	0.97194	0.941111	0.998647	1.01846	1.03408	1.0497	0.950762	1.06799	1.05439	0.450214	1.08924	0.246366	1.05525	0.438766	1.03305	0.540229	1.00081	0.985066	0.968792	0.561176
Smechr0701992.1	Smechr0701992.1	56	18	128	4	274	30.1	10.24	1015	1.03997	1.04365	1.00232	0.957495	0.996106	1.04347	0.950877	0.991041	0.940579	0.466529	0.978858	0.849221	0.93199	0.377253	1.0407	0.45718	0.990869	0.881675	0.95212	0.383402
Smechr0601455.1	Smechr0601455.1	3	1	1	1	339	37.1	6.46	0	0.848676	0.973406	1.22711	1.1195	1.02477	1.00665	0.950888	0.875092	1.28787	0.000342401	1.11489	0.143393	1.00214	0.975162	0.865681	0.0250519	0.778135	1.79465e-05	0.89887	0.0665163
Smechr0800932.1	Smechr0800932.1	3	1	1	1	351	38.6	9.23	29	1.08289	0.871007	0.990977	1.11846	0.962489	1.0403	0.950959	1.01464	1.0796	0.276217	1.02502	0.714921	1.00599	0.931216	0.949443	0.431738	0.931814	0.229556	0.981432	0.715758
Smechr0301690.1	Smechr0301690.1	38	19	60	19	391	43.2	8.29	439	1.01394	0.956906	0.98218	1.00714	1.03465	1.02484	0.950963	1.06045	1.00937	0.889764	1.04498	0.537128	1.02059	0.769052	1.03527	0.51529	1.01111	0.867745	0.976659	0.65579
Smechr0100128.1	Smechr0100128.1	33	9	21	4	326	34.8	7.36	264	1.03117	1.0085	0.974864	1.00406	1.00847	1.01879	0.950983	1.03111	0.97022	0.721522	0.993917	0.97607	0.971774	0.719784	1.02442	0.643045	1.0016	0.975987	0.977722	0.668989
Smechr0202587.1	Smechr0202587.1	21	2	2	2	166	17.9	9.45	35	0.959215	0.889596	1.00304	1.06667	1.05889	1.06967	0.951008	1.03662	1.11948	0.109321	1.15131	0.0596635	1.07508	0.29731	1.02843	0.594129	0.960341	0.493393	0.93379	0.231303
Smechr0402042.1	Smechr0402042.1	52	20	190	4	450	49.7	5.06	2872	1.03737	1.00679	1.00602	1.00393	1.0058	1.01049	0.951023	1.00529	0.983263	0.844259	0.986364	0.912414	0.957023	0.581926	1.00315	0.927784	0.973313	0.649053	0.970253	0.578291
Smechr0302745.1	Smechr0302745.1	1	2	2	2	1581	169.9	8.92	0	1.06849	0.992172	1.04995	0.952837	0.961554	1.03904	0.951051	1.01046	0.971913	0.737213	0.97085	0.782341	0.951882	0.536501	0.998906	0.98785	0.979391	0.72751	0.980463	0.703452
Smechr0201593.1	Smechr0201593.1	9	2	2	2	266	29.9	9.28	0	0.982589	1.00995	1.0204	1.01376	1.09086	0.982528	0.951204	0.976124	1.02089	0.765004	1.04058	0.574092	0.967274	0.676713	1.01928	0.708393	0.947478	0.359705	0.929555	0.202988
Smechr0401564.1	Smechr0401564.1	2	1	1	1	568	65	7.42	24	1.16967	1.01434	1.20237	0.950855	0.895387	0.916521	0.951275	0.916084	0.985904	0.869483	0.829625	0.0542391	0.855015	0.049525	0.841487	0.00721049	0.867239	0.0150243	1.0306	0.725638
Smechr0303293.1	Smechr0303293.1	12	4	6	4	335	36.6	6.04	54	1.05444	0.974052	0.999812	1.01004	0.985459	1.01893	0.951426	1.03407	0.990807	0.916467	0.988118	0.927203	0.978802	0.788412	0.997286	0.990373	0.987884	0.841065	0.990572	0.834462
Smechr0102086.1	Smechr0102086.1	21	4	4	4	230	26.8	6.09	0	0.958906	0.889938	1.05077	1.04732	1.0302	1.06726	0.951459	1.03772	1.13481	0.0729114	1.13447	0.0908889	1.0759	0.292253	0.9997	0.976594	0.948092	0.365551	0.948376	0.348458
Smechr0902656.1	Smechr0902656.1	10	1	1	1	127	14.5	9.72	0	1.08521	1.00708	0.934353	0.959047	1.0359	1.04159	0.951463	1.01263	0.904944	0.233716	0.992928	0.96775	0.93873	0.428006	1.09723	0.0923008	1.03733	0.591725	0.945415	0.322211
Smechr0401787.1	Smechr0401787.1	3	2	3	2	749	85.3	4.94	46	1.02178	1.0505	1.03789	1.01566	1.01093	1.00933	0.951483	0.925597	0.990958	0.917915	0.974894	0.81602	0.905804	0.214835	0.98379	0.820715	0.914069	0.125799	0.92913	0.200284
Smechr0701506.1	Smechr0701506.1	11	5	5	5	514	58.9	9.1	30	0.964963	0.963264	1.05906	0.997766	1.08077	1.01409	0.951556	0.997973	1.06669	0.358137	1.08642	0.260465	1.01105	0.87407	1.01849	0.718678	0.947832	0.363074	0.930625	0.2099
Smechr0400189.1	Smechr0400189.1	40	6	14	4	203	21.7	6.38	186	1.05115	0.971122	0.952678	0.99909	1.03527	1.02933	0.951563	1.03954	0.965135	0.674937	1.02093	0.754269	0.984583	0.845771	1.05781	0.301442	1.02015	0.767912	0.964397	0.511046
Smechr0900082.1	Smechr0900082.1	17	4	11	2	348	39.8	6.28	69	0.979802	0.958683	0.962347	1.05907	1.05142	1.04824	0.951695	1.02044	1.04278	0.549414	1.08315	0.277533	1.01736	0.804101	1.03871	0.478038	0.975619	0.678471	0.939263	0.271685
Smechr0601428.1	Smechr0601428.1	1	1	1	1	995	108	7.15	0	1.01318	0.924876	0.75483	0.803849	0.87888	0.921937	0.951719	1.80037	0.804251	0.00921379	0.92919	0.46158	1.42003	4.4915e-07	1.15535	0.00930786	1.76565	2.08345e-16	1.52824	5.12617e-08
Smechr0501139.1	Smechr0501139.1	2	1	1	1	895	99.6	8.48	0	0.992679	0.944583	1.01939	1.04364	0.984669	1.0966	0.951781	0.996835	1.06492	0.370565	1.07434	0.327483	1.00586	0.932687	1.00884	0.848449	0.944539	0.332475	0.936261	0.249001
Smechr0400126.1	Smechr0400126.1	22	6	28	6	418	44.3	5.86	235	1.03021	1.01584	0.965608	1.00228	1.03199	1.01181	0.951813	1.01812	0.961797	0.644883	0.9989	0.977679	0.962797	0.63469	1.03858	0.47941	1.00104	0.982455	0.963857	0.505037
Smechr0303071.1	Smechr0303071.1	28	6	11	6	220	25.3	5.68	121	1.0295	0.927372	0.957327	1.01494	1.01252	1.06316	0.951867	1.07602	1.00787	0.906472	1.06071	0.416528	1.03629	0.607725	1.05244	0.34579	1.0282	0.682841	0.976971	0.65966
Smechr0900152.1	Smechr0900152.1	38	8	41	3	162	18.4	10.77	365	0.957439	0.903715	1.00896	1.04724	1.05282	1.06386	0.951901	1.04823	1.1048	0.157149	1.13729	0.0848519	1.07467	0.299871	1.02941	0.582476	0.972733	0.641717	0.944939	0.318107
Smechr0500648.1	Smechr0500648.1	2	2	2	2	596	67.1	6.55	0	1.00412	0.996535	1.05297	1.0068	1.02432	1.00237	0.951959	0.987641	1.02955	0.675837	1.01301	0.83272	0.969481	0.697736	0.983937	0.822544	0.941658	0.307029	0.957031	0.432144
Smechr1200432.1	Smechr1200432.1	52	6	21	6	145	14.9	5.63	207	1.02094	0.96772	0.985797	1.06196	0.996926	1.02279	0.952079	1.02128	1.02971	0.674153	1.01562	0.806607	0.992306	0.923097	0.986309	0.852164	0.963672	0.531565	0.977049	0.660619
Smechr0700228.1	Smechr0700228.1	15	11	24	11	869	95.4	5.69	206	0.945703	0.974581	1.05366	1.05979	1.03713	1.04341	0.952138	0.962449	1.10059	0.173564	1.08345	0.27589	0.997033	0.970539	0.984431	0.8287	0.905908	0.0920846	0.920236	0.149376
Smechr0203216.1	Smechr0203216.1	22	3	5	3	226	24.6	6.05	63	0.920745	0.980568	1.043	1.04753	1.05623	1.03447	0.952209	0.995367	1.09952	0.177953	1.09961	0.199514	1.02433	0.72909	1.00008	0.971214	0.931619	0.228166	0.931545	0.215973
Smechr0702608.1	Smechr0702608.1	5	3	4	3	581	65.3	5.2	23	1.0075	0.952845	1.01412	0.97383	1.06031	1.0309	0.952223	1.03868	1.01408	0.838078	1.06676	0.375248	1.01559	0.823524	1.05194	0.350055	1.00149	0.977294	0.952036	0.382595
Smechr0600694.1	Smechr0600694.1	51	20	113	20	414	47.1	6.24	1055	0.991282	0.947669	1.03912	1.06029	1.02646	1.01184	0.952232	1.0008	1.08275	0.258474	1.05124	0.486936	1.00726	0.916756	0.970892	0.663974	0.93028	0.2188	0.95817	0.443901
Smechr1201367.1	Smechr1201367.1	2	1	4	1	551	58.3	9.63	55	0.99597	0.97761	0.965877	0.976783	1.05414	1.03769	0.95227	1.0709	0.984334	0.854476	1.05992	0.422159	1.02513	0.720698	1.07679	0.177241	1.04144	0.552891	0.967175	0.542484
Smechr0901962.1	Smechr0901962.1	54	7	45	7	140	15	10.48	263	0.985869	0.978551	1.02426	0.998351	1.03464	1.01944	0.952271	1.03612	1.02962	0.675071	1.04564	0.531684	1.0122	0.86114	1.01556	0.757355	0.983082	0.776405	0.968023	0.552254
Smechr0602530.1	Smechr0602530.1	62	20	277	4	337	36.5	7.91	2421	0.989951	0.89838	0.920451	1.02669	1.08406	1.02542	0.952317	1.13979	1.03114	0.659907	1.11712	0.136391	1.10792	0.140176	1.08338	0.144928	1.07445	0.296456	0.991763	0.850191
Smechr0303534.1	Smechr0303534.1	7	2	2	2	323	36.1	6.06	24	1.03254	0.980674	1.04328	1.01337	0.974837	0.99074	0.952344	1.03978	1.02157	0.757865	0.976336	0.82808	0.989523	0.89518	0.955721	0.494957	0.968629	0.590775	1.01351	0.89296
Smechr1100401.1	Smechr1100401.1	31	14	38	8	527	57.8	7.49	323	0.978399	0.964865	0.982669	1.04546	1.02966	1.01964	0.952371	1.05849	1.04367	0.541426	1.05457	0.461403	1.03478	0.622417	1.01044	0.826463	0.991484	0.890075	0.981239	0.713299
Smechr0601537.1	Smechr0601537.1	1	1	1	1	921	104.8	5.27	0	0.961698	0.929083	1.04732	0.986494	1.12993	1.02533	0.952453	0.999117	1.07565	0.299731	1.13988	0.0796163	1.03215	0.648564	1.05971	0.286756	0.959561	0.484644	0.90549	0.0868754
Smechr0101475.1	Smechr0101475.1	12	3	5	3	285	30.6	8.63	70	1.06543	0.986854	0.956918	1.04417	0.996764	0.981813	0.952495	1.04399	0.975053	0.766547	0.964086	0.726647	0.972811	0.729815	0.988752	0.882819	0.9977	0.975151	1.00905	0.938183
Smechr0402540.1	Smechr0402540.1	15	6	14	5	499	55.7	6.19	107	1.04245	0.994564	1.13322	0.989113	0.988627	0.951502	0.952497	0.97155	1.04188	0.557601	0.952437	0.6333	0.944541	0.47448	0.914151	0.166752	0.906573	0.0945347	0.99171	0.849492
Smechr0802017.1	Smechr0802017.1	18	3	4	3	284	31.5	5.35	103	1.07821	1.05349	0.968449	0.959661	0.990469	1.01543	0.952574	1.00609	0.904494	0.231384	0.940984	0.545867	0.918826	0.288519	1.04034	0.460847	1.01585	0.814963	0.976452	0.653227
Smechr0302260.1	Smechr0302260.1	7	2	3	2	328	36	7.84	22	0.924553	0.974726	1.73097	0.880046	0.852523	0.833429	0.952583	0.863095	1.37474	6.69918e-06	0.88768	0.224154	0.955983	0.572613	0.645707	7.02454e-12	0.695391	5.13487e-10	1.07695	0.357649
Smechr0500134.1	Smechr0500134.1	38	22	78	22	746	80.3	6.73	857	0.951882	0.929242	0.973388	1.06405	1.05422	1.05495	0.952603	1.05371	1.0831	0.256586	1.12123	0.124209	1.06655	0.353653	1.0352	0.516036	0.984721	0.798359	0.951233	0.374944
Smechr0201687.1	Smechr0201687.1	54	4	11	4	124	13.5	9.7	119	1.15113	1.0822	0.918468	0.938528	0.998441	0.964589	0.952638	1.01641	0.831492	0.0274563	0.878969	0.187176	0.881664	0.114305	1.0571	0.307082	1.06034	0.393601	1.00307	0.999509
Smechr0502498.1	Smechr0502498.1	51	15	53	5	249	28.4	10.7	240	0.941536	0.972521	1.01924	1.06361	1.04208	1.02008	0.952666	1.01901	1.08819	0.229852	1.07738	0.309582	1.0301	0.669244	0.990065	0.899336	0.946623	0.351647	0.956122	0.422875
Smechr0603142.1	Smechr0603142.1	26	9	53	7	272	28.8	10.55	73	1.00795	0.909628	0.941246	0.993895	1.06959	1.07326	0.952677	1.08652	1.00916	0.892126	1.11748	0.135287	1.06343	0.375971	1.10733	0.0648472	1.05377	0.445231	0.951631	0.378728
Smechr0102249.1	Smechr0102249.1	5	1	1	1	190	20.5	8.66	0	1.00221	0.90416	0.940987	1.03683	1.03116	1.08192	0.952763	1.08499	1.03748	0.598485	1.10843	0.16532	1.06892	0.337322	1.06839	0.226215	1.0303	0.6613	0.96435	0.510529
Smechr0500331.1	Smechr0500331.1	2	1	1	1	483	54.9	5.95	0	0.910596	0.996227	1.10053	1.00614	1.03548	1.00121	0.952862	1.0258	1.10481	0.157106	1.0681	0.366435	1.03768	0.594314	0.966779	0.616167	0.939237	0.286617	0.971512	0.59322
Smechr0302401.1	Smechr0302401.1	32	11	32	11	433	47.9	5.67	191	1.00407	1.00121	1.01364	1.04031	1.02931	1.00165	0.952932	0.98417	1.02427	0.729688	1.01281	0.834754	0.966	0.664663	0.988809	0.883541	0.943112	0.319715	0.953786	0.399571
Smechr0702628.1	Smechr0702628.1	45	10	72	2	220	24.9	10.4	661	0.955744	0.82797	0.974805	1.06694	1.03076	1.11831	0.952938	1.11184	1.14466	0.0554295	1.20482	0.0132541	1.15757	0.0351957	1.05256	0.344706	1.01128	0.865798	0.960782	0.471486
Smechr0201326.1	Smechr0201326.1	11	3	3	3	353	39.7	6.7	23	1.25472	0.928585	1.00358	0.958186	0.923884	1.00627	0.952977	0.995642	0.898529	0.201934	0.88405	0.2082	0.892507	0.153915	0.983886	0.821915	0.993298	0.914868	1.00957	0.932923
Smechr0500432.1	Smechr0500432.1	60	6	40	6	147	15.4	7.97	651	0.991783	1.04494	1.03242	1.00634	0.98921	0.995848	0.953151	1.01198	1.001	0.983338	0.974632	0.813826	0.964846	0.653816	0.97366	0.696825	0.963884	0.53405	0.98996	0.826396
Smechr0401569.1	Smechr0401569.1	24	6	8	6	233	26.6	6.43	113	0.950395	0.955392	1.02457	1.07752	1.005	1.0486	0.953254	1.01626	1.103	0.163991	1.07756	0.308507	1.03344	0.635693	0.976936	0.736335	0.936934	0.268019	0.959053	0.453132
Smechr0104238.1	Smechr0104238.1	66	25	116	14	415	46.6	7.23	759	0.994327	0.941655	0.999504	1.04165	1.0219	1.03236	0.953269	1.04686	1.05433	0.450757	1.06109	0.413854	1.03313	0.638729	1.00642	0.882059	0.9799	0.73421	0.973651	0.618933
Smechr0702251.1	Smechr0702251.1	2	1	1	1	843	94.9	6.57	0	0.947761	1.09081	1.03288	0.945367	1.03026	1.02733	0.953367	0.99703	0.970408	0.723261	1.00933	0.86996	0.956749	0.579465	1.04011	0.463272	0.985924	0.814557	0.947903	0.344181
Smechr0202339.1	Smechr0202339.1	27	6	9	5	266	28.8	6.89	63	0.995779	0.978858	0.989942	1.02618	1.03321	1.02065	0.953394	1.03184	1.02101	0.763789	1.04012	0.578016	1.00537	0.9383	1.01872	0.715713	0.984681	0.797824	0.966588	0.535775
Smechr0100590.1	Smechr0100590.1	11	3	11	3	302	32.3	9.04	38	1.06398	0.993491	0.979328	1.0156	1.02417	0.996772	0.95342	1.00026	0.969604	0.715831	0.982247	0.877718	0.949557	0.516477	1.01304	0.791106	0.979325	0.726643	0.966719	0.537269
Smechr0600040.1	Smechr0600040.1	30	11	28	11	493	53.6	7.58	469	0.984463	0.955859	0.984915	1.02552	1.03268	1.02792	0.95342	1.0671	1.03614	0.611253	1.06199	0.407587	1.04133	0.559769	1.02495	0.636506	1.00501	0.936865	0.980548	0.704519
Smechr0300997.1	Smechr0300997.1	34	12	25	12	327	36	8.32	128	1.00911	0.977151	0.989303	1.01709	1.02609	1.03557	0.953456	1.02163	1.01014	0.881356	1.03796	0.596698	0.994373	0.943847	1.02755	0.604775	0.984397	0.794009	0.958006	0.442193
Smechr0500394.1	Smechr0500394.1	54	27	170	15	573	61.1	6.09	2050	1.01844	0.967206	0.972001	1.01595	1.03632	1.03626	0.953465	1.03052	1.00116	0.98152	1.04378	0.547038	0.99916	0.991856	1.04257	0.438056	0.998003	0.979298	0.957251	0.434395
Smechr0700316.1	Smechr0700316.1	15	3	15	3	197	21.1	7.49	203	0.923122	0.922617	1.06425	1.07178	1.04729	1.01026	0.953511	1.03989	1.15728	0.0384174	1.11476	0.143805	1.08	0.267885	0.963261	0.576366	0.933228	0.239782	0.968822	0.561518
Smechr0802357.1	Smechr0802357.1	12	5	14	5	523	59.1	6.7	88	0.969283	0.955767	1.02019	1.03632	1.02735	1.02072	0.953557	1.04795	1.06829	0.347196	1.06391	0.394353	1.03971	0.574906	0.995898	0.972878	0.973251	0.648261	0.977259	0.663235
Smechr0902140.1	Smechr0902140.1	24	6	15	6	320	35.6	5.29	79	1.03536	0.97862	1.0023	1.00697	0.985935	1.02734	0.953581	1.03841	0.997665	0.982252	0.999651	0.969855	0.989083	0.890765	1.00199	0.944191	0.991398	0.888892	0.989428	0.819399
Smechr0901444.1	Smechr0901444.1	33	10	40	10	335	35.5	8.73	431	0.970608	0.950195	0.997311	1.07532	1.03124	1.03292	0.953584	1.02022	1.07905	0.279451	1.07463	0.325724	1.02759	0.695013	0.995909	0.973015	0.952316	0.407281	0.956228	0.423948
Smechr0100510.1	Smechr0100510.1	15	4	8	1	357	37.7	7.93	32	0.995326	0.975356	0.962391	1.00192	0.99501	1.06086	0.953621	1.08705	0.996765	0.973627	1.04323	0.551643	1.03551	0.615263	1.04662	0.398526	1.03887	0.577014	0.992604	0.86132
Smechr1100006.1	Smechr1100006.1	4	7	8	7	1658	186.9	6.84	57	1.03568	1.0964	0.961132	0.977128	1.014	0.987251	0.953658	0.998419	0.909094	0.255947	0.93864	0.528615	0.915575	0.268802	1.0325	0.546513	1.00713	0.912743	0.975427	0.640597
Smechr0101020.1	Smechr0101020.1	7	2	2	2	442	48.3	7.06	51	0.935808	1.00587	1.11702	0.972726	1.01211	1.03635	0.95373	0.99318	1.07626	0.296013	1.05499	0.458206	1.00269	0.968824	0.980241	0.776775	0.931647	0.228368	0.950426	0.36735
Smechr0502810.1	Smechr0502810.1	14	3	7	3	280	32.5	11.21	44	1.03275	1.03399	0.966921	0.996	0.992522	1.02514	0.953738	1.0257	0.949765	0.540732	0.976252	0.827372	0.957758	0.588543	1.02789	0.600673	1.00842	0.898135	0.981056	0.710971
Smechr0902657.1	Smechr0902657.1	27	9	17	9	416	45.9	5.12	235	1.00697	0.958457	0.969852	1.0062	1.00202	1.0453	0.953771	1.08922	1.00541	0.933874	1.04167	0.564792	1.03947	0.577265	1.03607	0.506524	1.03387	0.625488	0.997884	0.931557
Smechr0702449.1	Smechr0702449.1	8	5	7	5	523	59.8	6.6	27	1.01519	1.11449	1.00934	1.02699	0.996434	0.962193	0.953848	0.942819	0.95617	0.595289	0.919684	0.398617	0.89059	0.14628	0.961842	0.560627	0.931415	0.226723	0.968366	0.55622
Smechr0100338.1	Smechr0100338.1	28	7	14	6	304	33.5	6.86	185	0.977993	0.892331	1.02325	1.03999	1.05456	1.05937	0.953866	1.03208	1.10315	0.163435	1.13025	0.100577	1.06182	0.387836	1.02457	0.641228	0.962535	0.51839	0.939453	0.273159
Smechr0200415.1	Smechr0200415.1	1	1	1	1	681	78.1	7.99	0	0.967657	0.92219	1.05206	1.05448	1.01566	1.03275	0.953961	1.03288	1.11466	0.123475	1.0839	0.273511	1.05132	0.471156	0.972404	0.681851	0.943174	0.320259	0.96994	0.574612
Smechr0303484.1	Smechr0303484.1	2	1	1	1	609	67.4	9.44	0	1.04056	1.05871	1.04618	1.0111	1.02231	0.986371	0.954065	0.902331	0.980001	0.813234	0.956847	0.668187	0.884305	0.123165	0.976373	0.729502	0.902351	0.0797896	0.924186	0.170675
Smechr0203172.1	Smechr0203172.1	17	2	2	2	144	15.7	6.77	65	0.909228	0.994053	0.985821	1.06061	1.04796	1.00719	0.954067	1.07338	1.07521	0.302413	1.07979	0.295842	1.06524	0.362907	1.00426	0.912217	0.990724	0.879693	0.986519	0.781315
Smechr0100632.1	Smechr0100632.1	20	5	9	3	198	21.7	8.15	58	0.950541	1.35193	0.977852	0.946972	0.938705	0.940749	0.954105	0.952601	0.83598	0.0323166	0.816276	0.0361659	0.828112	0.0180307	0.976429	0.730183	0.990588	0.877839	1.0145	0.882951
Smechr1002502.1	Smechr1002502.1	13	6	8	6	609	66.2	6.29	76	0.998038	0.941627	0.974645	1.03905	1.05951	1.11345	0.954148	0.950063	1.03817	0.591994	1.12028	0.126943	0.981721	0.817295	1.07909	0.165368	0.94563	0.342429	0.87632	0.0238105
Smechr0100757.1	Smechr0100757.1	38	17	35	17	530	57.9	5.72	345	0.950248	0.956572	1.02253	1.04783	1.03725	1.03152	0.954283	1.03107	1.08576	0.242307	1.08493	0.268125	1.04119	0.561118	0.999233	0.983219	0.958943	0.477775	0.959679	0.459735
Smechr0700078.1	Smechr0700078.1	10	4	5	4	469	53.3	8.68	57	0.971086	0.97513	0.983715	1.03997	1.07548	1.05799	0.954335	0.972235	1.0398	0.576694	1.09622	0.21402	0.989906	0.899015	1.05425	0.330343	0.952011	0.404191	0.903021	0.0787803
Smechr0702662.1	Smechr0702662.1	5	2	2	2	410	43.6	6.05	28	1.08509	1.12417	0.950364	0.927794	0.998917	1.04547	0.954386	0.934132	0.850129	0.0524524	0.925373	0.435735	0.854819	0.049193	1.08851	0.123163	1.00552	0.931119	0.923756	0.168253
Smechr1201899.1	Smechr1201899.1	4	1	1	1	272	31.4	8.51	0	1.01748	0.922401	1.07717	1.07848	1.00408	1.01991	0.954393	0.954399	1.11123	0.13447	1.04335	0.550605	0.983972	0.839678	0.938922	0.336204	0.885484	0.037973	0.943086	0.302438
Smechr0702558.1	Smechr0702558.1	19	6	9	5	418	46.2	6.15	64	0.998924	1.01691	1.0518	1.05573	1.0226	0.992946	0.954472	0.931536	1.04549	0.525288	0.999857	0.967703	0.935597	0.403985	0.956355	0.501589	0.894891	0.0582104	0.935731	0.245131
Smechr0501024.1	Smechr0501024.1	16	3	4	3	262	29.6	6.1	40	1.01322	0.961106	1.01631	1.00078	1.00508	1.01225	0.95448	1.06682	1.02166	0.756936	1.02178	0.746043	1.02379	0.734822	1.00012	0.970663	1.00209	0.97042	1.00197	0.986004
Smechr0702065.1	Smechr0702065.1	4	2	4	2	540	59.5	6.58	0	0.929171	1.00089	1.00329	1.02061	1.03639	1.04987	0.954509	1.03575	1.04862	0.498091	1.08093	0.289539	1.03119	0.658204	1.03081	0.566034	0.98338	0.780386	0.953986	0.401536
Smechr0100809.1	Smechr0100809.1	1	1	1	1	1236	140.2	6.52	19	1.0246	0.904556	0.994119	0.940404	1.00124	1.08494	0.954586	1.12944	1.00278	0.963296	1.08139	0.287008	1.08028	0.266319	1.07839	0.168902	1.07728	0.279249	0.998968	0.946015
Smechr0103790.1	Smechr0103790.1	6	1	2	1	197	21.2	6.77	21	1.05513	1.02553	1.06371	1.01946	0.962587	1.00103	0.954603	0.940723	1.00121	0.980976	0.943746	0.566495	0.910925	0.242133	0.942608	0.368121	0.909826	0.107272	0.965223	0.520299
Smechr0600849.1	Smechr0600849.1	3	3	5	1	974	109	6.62	17	0.994821	0.99323	1.02347	1.00861	1.04392	1.07271	0.954611	0.935576	1.02215	0.751808	1.06468	0.389133	0.950774	0.526911	1.04161	0.447818	0.930173	0.218062	0.893015	0.0518594
Smechr0300018.1	Smechr0300018.1	26	3	4	3	103	10.7	10.1	59	1.00837	1.01454	1.0299	1.02568	1.03205	1.00288	0.954621	0.957709	1.01616	0.81561	1.00594	0.90466	0.945338	0.481041	0.989951	0.897897	0.930309	0.219	0.939753	0.275506
Smechr0501230.1	Smechr0501230.1	6	1	1	1	142	15.4	7.56	0	0.998788	1.02483	0.962387	1.0415	0.989248	1.07217	0.954658	0.983899	0.99025	0.911127	1.01868	0.77631	0.957966	0.590422	1.02871	0.590864	0.967397	0.575811	0.940401	0.28062
Smechr1002419.1	Smechr1002419.1	26	5	8	4	239	27.6	5.21	42	0.999761	0.956367	0.983271	0.995013	1.06044	1.04855	0.95481	1.03276	1.01133	0.868232	1.07815	0.305142	1.01607	0.818212	1.06607	0.241364	1.00469	0.940517	0.942424	0.296963
Smechr0200939.1	Smechr0200939.1	3	1	1	1	486	54.1	8.82	0	1.03654	1.01862	0.997094	1.02266	0.998034	0.997203	0.954816	1.00119	0.98277	0.839556	0.970839	0.78225	0.951751	0.535363	0.98786	0.87161	0.968438	0.588439	0.980339	0.701883
Smechr0102144.1	Smechr0102144.1	9	2	2	2	326	35.9	6.62	54	0.982102	1.00811	1.07961	0.982434	1.05401	1.01025	0.954847	0.954303	1.03609	0.611682	1.03721	0.603322	0.959269	0.602246	1.00108	0.957114	0.925854	0.189714	0.924859	0.174509
Smechr0701664.1	Smechr0701664.1	2	1	1	1	633	70.5	7.18	0	1.00471	1.03431	0.911351	1.10065	1.0226	0.98266	0.955094	1.01716	0.986754	0.877615	0.983447	0.887821	0.967257	0.676554	0.996649	0.982341	0.980242	0.738711	0.983538	0.742717
Smechr0101096.1	Smechr0101096.1	6	3	5	3	553	62	6.76	51	0.966432	1.00386	1.09264	1.0177	0.97533	1.03223	0.955119	0.982951	1.07108	0.328628	1.01892	0.773965	0.983648	0.83645	0.951298	0.449954	0.91837	0.146931	0.965387	0.522149
Smechr0303657.1	Smechr0303657.1	15	7	9	7	509	58.1	7.27	93	1.03057	0.974767	1.03186	1.06159	0.979067	0.975645	0.955177	1.01898	1.04394	0.539043	0.974757	0.814871	0.984454	0.844477	0.933731	0.29418	0.94302	0.318898	1.00995	0.92903
Smechr0101310.1	Smechr0101310.1	1	1	1	1	991	110.5	5.67	0	0.87784	1.00183	1.06816	1.06707	0.990806	1.05779	0.955208	1.0111	1.13596	0.0706453	1.08987	0.243302	1.04609	0.516425	0.959426	0.534266	0.920887	0.160448	0.959831	0.461346
Smechr0900020.1	Smechr0900020.1	46	6	36	2	150	16.3	10.7	221	0.954644	0.899409	1.01365	1.041	1.06746	1.05612	0.955222	1.04671	1.10819	0.144819	1.14537	0.069411	1.07976	0.269292	1.03355	0.534541	0.974344	0.662153	0.942713	0.299351
Smechr0802095.1	Smechr0802095.1	45	15	35	14	369	39.6	8.48	216	0.989263	0.916423	1.01432	1.0299	1.02891	1.04774	0.955274	1.05065	1.07269	0.318206	1.08971	0.244075	1.0526	0.460447	1.01587	0.753229	0.981269	0.752294	0.965944	0.528442
Smechr0501136.1	Smechr0501136.1	6	1	1	1	348	38.4	8.38	0	1.05303	1.00573	0.951375	0.999743	1.06033	0.966062	0.955342	1.03643	0.947718	0.523763	0.984279	0.894836	0.967463	0.678501	1.03858	0.47939	1.02083	0.760536	0.982915	0.734709
Smechr0900523.1	Smechr0900523.1	26	6	15	5	218	24.8	5.73	58	0.95543	0.908176	1.08746	1.08662	1.01573	1.01064	0.955359	1.01192	1.16659	0.0289876	1.08734	0.255788	1.05563	0.435699	0.932065	0.281431	0.904883	0.088399	0.970836	0.58519
Smechr0602426.1	Smechr0602426.1	38	4	24	2	120	13.7	11.59	100	1.05508	1.04906	1.21347	0.894473	0.998963	0.903259	0.955423	0.948852	1.00181	0.974233	0.904039	0.305818	0.905015	0.210823	0.902408	0.112671	0.903382	0.083214	1.00108	0.974172
Smechr0302701.1	Smechr0302701.1	50	7	33	4	148	16.4	10.46	323	1.00348	0.907281	1.00757	1.01921	1.03066	1.0432	0.955438	1.06606	1.06072	0.401181	1.08536	0.265881	1.05796	0.417284	1.02324	0.657885	0.997399	0.971027	0.974749	0.6323
Smechr0303423.1	Smechr0303423.1	9	3	5	3	327	36.4	6.64	28	1.00094	0.94021	1.03775	1.03955	1.03328	1.02988	0.955465	0.992517	1.07014	0.334801	1.06286	0.401566	1.00352	0.959368	0.993193	0.938768	0.937746	0.274483	0.944172	0.311565
Smechr1201276.1	Smechr1201276.1	18	6	8	6	379	42.3	5.94	27	0.999918	0.975816	0.985582	1.00834	1.02341	1.06109	0.955554	1.02004	1.00921	0.89163	1.05505	0.457773	0.999928	0.999539	1.04543	0.409893	0.990807	0.880834	0.947753	0.342828
Smechr0500709.1	Smechr0500709.1	11	4	4	4	473	53.2	8.16	0	0.983272	0.971249	1.06614	1.00247	1.01478	1.00629	0.955579	1.02888	1.05837	0.418942	1.03405	0.631392	1.01532	0.826571	0.977015	0.737299	0.959318	0.481941	0.981886	0.721547
Smechr0501203.1	Smechr0501203.1	1	1	1	1	594	66.3	8.51	0	0.915965	0.97436	1.09783	1.09083	1.01347	0.95941	0.955589	1.02194	1.15782	0.0378042	1.04367	0.547962	1.04613	0.516101	0.901411	0.108778	0.903536	0.0837339	1.00236	0.991201
Smechr1100605.1	Smechr1100605.1	85	9	145	1	382	42.7	7.08	491	0.95903	1.07682	1.01845	1.04531	1.01647	0.964494	0.955596	0.988847	1.01371	0.842149	0.973039	0.800543	0.9551	0.564756	0.95988	0.539175	0.942184	0.311578	0.981564	0.717438
Smechr0601680.1	Smechr0601680.1	46	7	44	7	130	14.8	9.89	164	0.986456	0.957277	0.987048	1.03323	1.03889	1.03389	0.955657	1.03874	1.03938	0.580632	1.06639	0.377684	1.02607	0.710876	1.02598	0.623782	0.98719	0.831662	0.962188	0.486683
Smechr1002077.1	Smechr1002077.1	6	1	1	1	185	19.8	9	53	0.996866	1.00657	1.02764	0.987645	1.08353	1.08462	0.955668	0.882897	1.00592	0.928171	1.08222	0.282519	0.917707	0.281634	1.07585	0.18227	0.912308	0.117838	0.847987	0.00495008
Smechr0303428.1	Smechr0303428.1	9	3	4	2	373	41.1	7.55	0	1.01251	1.05684	1.03891	1.05176	0.957606	0.973926	0.955688	0.976383	1.01031	0.879463	0.933403	0.49095	0.933664	0.389529	0.923881	0.223988	0.924139	0.179211	1.00028	0.963497
Smechr0600547.1	Smechr0600547.1	39	16	396	2	448	49.3	9.11	2253	0.939734	0.935186	1.0053	1.07667	1.05278	1.02782	0.955732	1.03979	1.11043	0.13711	1.1097	0.160821	1.06432	0.369452	0.999338	0.981718	0.958477	0.472624	0.959111	0.45374
Smechr0200281.1	Smechr0200281.1	20	19	26	18	973	109.1	6.14	89	1.03354	0.998833	0.99785	0.987772	1.01877	1.03878	0.955755	0.995818	0.976996	0.784816	1.01238	0.839004	0.960242	0.611133	1.03622	0.504829	0.982852	0.773335	0.948496	0.349541
Smechr0500422.1	Smechr0500422.1	15	10	39	1	465	52.6	9.76	131	0.964332	0.922384	1.04093	1.06321	1.03777	1.00751	0.955786	1.04014	1.11524	0.121704	1.08404	0.272799	1.05788	0.417876	0.972022	0.677317	0.948568	0.370125	0.975871	0.646057
Smechr0302124.1	Smechr0302124.1	10	3	7	2	255	28.5	6.54	79	0.978775	0.966063	1.09003	1.0853	0.996107	0.975605	0.955794	0.979803	1.11851	0.112048	1.01382	0.824581	0.995248	0.952628	0.906398	0.129308	0.889796	0.0463782	0.981683	0.718956
Smechr0800935.1	Smechr0800935.1	31	14	27	3	427	48.3	5.64	166	1.00008	0.980214	0.981782	0.984415	1.01747	1.06016	0.95581	1.05021	0.992879	0.936354	1.04915	0.503363	1.01299	0.852393	1.05667	0.310498	1.02025	0.766819	0.965533	0.523801
Smechr0202262.1	Smechr0202262.1	9	2	2	2	200	21.7	10.46	0	0.935199	0.929295	1.01308	1.02055	1.06582	1.06643	0.955851	1.04724	1.09071	0.217388	1.14361	0.0725551	1.07433	0.301983	1.0485	0.380924	0.984981	0.801866	0.939421	0.272911
Smechr1002635.1	Smechr1002635.1	50	38	518	31	765	84.6	6.62	5948	0.974257	0.980383	1.01105	1.05106	1.0171	1.00535	0.955852	1.03473	1.05498	0.445502	1.0347	0.625559	1.01839	0.792893	0.980772	0.783309	0.965311	0.550841	0.984236	0.751714
Smechr0702014.1	Smechr0702014.1	4	3	3	1	574	64.5	8.63	0	1.14	0.972412	0.99831	0.99515	0.944982	0.977393	0.955897	1.04171	0.94369	0.49109	0.910039	0.339751	0.945654	0.483652	0.964341	0.588478	1.00208	0.970469	1.03914	0.647258
Smechr0100990.1	Smechr0100990.1	3	1	1	1	315	35.5	6.02	0	1.11056	1.04046	0.95201	1.05707	0.9496	0.987905	0.955948	0.969933	0.934012	0.416752	0.900736	0.288043	0.895332	0.165684	0.964373	0.588835	0.958587	0.473842	0.994	0.879851
Smechr1001355.1	Smechr1001355.1	37	5	15	5	254	28.8	5.15	258	1.04529	0.958476	0.969802	1.02502	1.01816	1.06976	0.955963	0.986561	0.995533	0.961813	1.04199	0.562042	0.969434	0.697294	1.04667	0.398013	0.973784	0.65503	0.930365	0.208204
Smechr1200087.1	Smechr1200087.1	4	3	8	3	717	77.5	6.71	31	1.10603	0.9786	0.904781	0.928456	1.04068	1.07456	0.956014	1.03988	0.879407	0.125086	1.01468	0.815925	0.957434	0.585629	1.15383	0.00996291	1.08873	0.216963	0.94358	0.306573
Smechr1102500.1	Smechr1102500.1	2	1	1	1	370	40.4	6.9	0	0.781118	1.22134	1.0467	1.12334	1.03247	1.00775	0.956128	0.851808	1.08369	0.253375	1.01886	0.77453	0.902861	0.200125	0.940178	0.346888	0.833138	0.00181462	0.886149	0.0381265
Smechr0702373.1	Smechr0702373.1	8	4	10	4	439	46.8	6.57	70	0.947008	1.04033	1.03008	0.996808	1.03759	1.02761	0.956143	0.99131	1.0199	0.775517	1.03918	0.586117	0.979931	0.799558	1.0189	0.713302	0.96081	0.498689	0.942985	0.301605
Smechr0702767.1	Smechr0702767.1	74	27	191	20	401	42.3	6.47	2600	0.998163	0.951629	0.968245	1.00681	1.04227	1.03219	0.956218	1.07665	1.01296	0.850362	1.06394	0.394125	1.04261	0.547945	1.05033	0.364265	1.02927	0.671811	0.979949	0.696941
Smechr0500257.1	Smechr0500257.1	1	1	1	1	819	88.9	6.81	0	1.04984	0.9251	1.06446	1.06266	1.00746	1.02865	0.956283	0.932757	1.07706	0.29121	1.03098	0.659252	0.956507	0.577297	0.957219	0.510678	0.888076	0.0428592	0.927767	0.191782
Smechr0100940.1	Smechr0100940.1	52	8	35	2	193	22	7.47	241	0.960494	0.989926	1.03272	1.00664	1.01236	1.03386	0.956303	1.03704	1.0456	0.524274	1.04912	0.503602	1.022	0.753829	1.00336	0.924859	0.977431	0.7019	0.974156	0.62506
Smechr0101884.1	Smechr0101884.1	12	2	4	2	186	18.9	8.59	93	1.00345	1.01815	0.945973	0.926619	1.13913	1.08224	0.95635	0.956069	0.926288	0.362005	1.09881	0.202839	0.945989	0.486426	1.18625	0.0021434	1.02127	0.755867	0.860919	0.0105596
Smechr1200174.1	Smechr1200174.1	25	8	18	8	377	42.7	4.48	258	0.972748	0.94172	0.991251	1.04399	1.04228	1.03995	0.956499	1.04377	1.06308	0.383756	1.08763	0.254363	1.04482	0.527832	1.02309	0.659753	0.98282	0.772919	0.960642	0.469982
Smechr0400046.1	Smechr0400046.1	5	1	1	1	239	28.5	10.11	0	1.07718	1.05258	0.926754	0.932343	1.02813	1.01805	0.956509	1.03429	0.872911	0.104677	0.960755	0.69958	0.934748	0.397604	1.10063	0.0821286	1.07084	0.319536	0.972931	0.61023
Smechr0302558.1	Smechr0302558.1	7	1	1	1	233	26.1	5.57	0	1.02621	1.06181	1.04178	1.07984	0.922957	0.951899	0.956539	0.981847	1.01609	0.816291	0.897909	0.273345	0.928335	0.351209	0.883689	0.0553154	0.913633	0.123792	1.03389	0.695015
Smechr0701899.1	Smechr0701899.1	41	33	134	21	1000	108.6	7.42	1183	1.02224	0.961673	0.962982	0.995483	1.03877	1.05828	0.956617	1.03447	0.987172	0.881623	1.05703	0.443092	1.00362	0.958273	1.07076	0.211452	1.01666	0.806016	0.949469	0.358459
Smechr0801842.1	Smechr0801842.1	39	3	6	3	90	10.1	6.09	76	0.965824	0.905939	0.967523	1.01435	1.051	1.07123	0.956621	1.10308	1.05883	0.415467	1.13382	0.09233	1.1004	0.168436	1.07083	0.21108	1.03927	0.57327	0.970531	0.581576
Smechr1100663.1	Smechr1100663.1	8	1	1	1	161	18.7	7.36	63	0.984287	0.987695	1.05847	1.02383	1.00621	1.01107	0.956657	0.999294	1.05594	0.437854	1.02297	0.734577	0.99187	0.918722	0.96877	0.639151	0.93932	0.287302	0.969601	0.570621
Smechr0800384.1	Smechr0800384.1	15	2	4	2	182	19.8	8.02	32	1.06234	0.980899	1.05379	0.998445	0.961479	1.01256	0.956709	0.999472	1.0044	0.945131	0.966132	0.743402	0.957391	0.58524	0.961899	0.561262	0.953196	0.416305	0.990952	0.839477
Smechr0502032.1	Smechr0502032.1	11	4	6	1	471	52.8	6.1	54	0.962041	0.97965	1.04794	1.11411	1.1242	0.927732	0.956731	0.915012	1.11349	0.12715	1.05678	0.444943	0.963976	0.645666	0.949069	0.428116	0.865726	0.0138277	0.912184	0.1121
Smechr0603095.1	Smechr0603095.1	10	2	2	2	260	28.9	10.04	0	0.995075	0.979028	0.986386	0.971095	1.03849	1.03744	0.956777	1.06621	0.99158	0.923883	1.05158	0.484265	1.02476	0.724558	1.06051	0.28077	1.03346	0.629561	0.974497	0.629223
Smechr0701953.1	Smechr0701953.1	4	4	4	2	885	101.1	6.89	32	1.0255	1.03668	1.00774	0.967795	1.04956	1.02074	0.956823	0.960065	0.957983	0.61111	1.00394	0.925331	0.929545	0.359712	1.04797	0.385792	0.970315	0.611504	0.925898	0.180546
Smechr0400013.1	Smechr0400013.1	7	2	2	1	252	28.2	7.91	0	0.909854	1.21429	1.06884	1.02652	0.973091	0.941404	0.956839	0.92719	0.986453	0.87474	0.901303	0.291046	0.88696	0.132574	0.91368	0.164278	0.89914	0.0698369	0.984086	0.749781
Smechr0303426.1	Smechr0303426.1	30	9	13	9	354	38.3	5.72	119	0.993638	0.958394	1.02032	1.03254	1.0187	1.01002	0.956852	1.03962	1.05165	0.472567	1.03929	0.585199	1.02277	0.745677	0.988238	0.876365	0.972532	0.63919	0.984107	0.75004
Smechr1102488.1	Smechr1102488.1	4	1	1	1	232	26.3	5.58	0	1.03319	1.0282	1.10978	1.00799	0.938938	0.977355	0.956982	0.970131	1.02735	0.698025	0.929613	0.464491	0.934862	0.398456	0.904865	0.122711	0.909974	0.107882	1.00565	0.972993
Smechr1200196.1	Smechr1200196.1	58	13	59	13	246	27.3	6.55	391	0.992159	0.933329	0.993151	1.02759	1.01044	1.05666	0.95705	1.06186	1.04947	0.490871	1.07355	0.332266	1.04852	0.495102	1.02294	0.661597	0.999096	0.994262	0.97669	0.656172
Smechr0401778.1	Smechr0401778.1	27	7	21	7	361	39.9	6.65	191	0.979048	0.965956	1.03415	1.01822	1.02498	1.05358	0.957109	0.996148	1.0552	0.443774	1.06867	0.362802	1.00424	0.951112	1.01276	0.794847	0.95171	0.401145	0.939717	0.275223
Smechr0400166.1	Smechr0400166.1	2	1	1	1	522	60.1	10.81	28	1.0099	1.17065	1.09275	0.961647	0.934088	0.931848	0.957257	0.958995	0.942143	0.478805	0.855717	0.109562	0.878791	0.105219	0.908266	0.137698	0.932758	0.236347	1.02697	0.760219
Smechr1001775.1	Smechr1001775.1	23	6	11	3	298	32.7	5.35	144	0.990592	1.03536	1.04495	1.05311	1.02209	0.960747	0.957278	0.960726	1.03559	0.616486	0.978714	0.848012	0.946715	0.492475	0.945079	0.390467	0.91418	0.126314	0.967305	0.543979
Smechr1200048.1	Smechr1200048.1	12	2	2	2	330	36.6	9.96	50	1.04638	0.945243	1.06336	1.01697	0.987392	1.0305	0.957283	0.980085	1.04454	0.533667	1.01319	0.830903	0.97276	0.729322	0.969985	0.653321	0.93128	0.225773	0.960098	0.464174
Smechr0603052.1	Smechr0603052.1	23	3	9	3	155	17.1	8.31	126	1.05402	0.952318	0.965452	0.98856	1.01948	1.02167	0.957324	1.0717	0.973921	0.755944	1.01735	0.789377	1.01131	0.871121	1.04459	0.418	1.03839	0.581613	0.994062	0.880672
Smechr0500758.1	Smechr0500758.1	2	1	1	1	500	56	5.21	47	1.05735	1.04606	0.946979	0.992069	1.02181	0.977117	0.957346	1.02723	0.921859	0.332559	0.950327	0.616833	0.943502	0.465994	1.03088	0.565226	1.02348	0.73226	0.992818	0.864166
Smechr0702141.1	Smechr0702141.1	56	14	50	6	261	29.5	4.82	343	0.986664	0.965071	0.955985	1.02276	1.02956	1.01276	0.957431	1.10227	1.01384	0.84072	1.04641	0.525364	1.05532	0.438205	1.03213	0.550793	1.04091	0.557825	1.00851	0.943665
Smechr0402212.1	Smechr0402212.1	44	3	8	3	152	16.1	4.49	77	1.07907	1.09145	0.996994	1.0505	0.979625	0.940244	0.957632	0.924805	0.943318	0.488119	0.884517	0.210209	0.867271	0.0741729	0.937666	0.325723	0.919384	0.152272	0.980502	0.703947
Smechr0201428.1	Smechr0201428.1	11	4	4	4	481	54.5	5.19	25	1.07565	0.940198	0.940495	1.02508	1.04823	1.02131	0.957642	1.0216	0.975064	0.766643	1.02664	0.699624	0.981842	0.818495	1.05289	0.341853	1.00695	0.914755	0.956367	0.425364
Smechr0901974.1	Smechr0901974.1	5	1	1	1	142	16.6	5.33	26	1.02791	1.0081	1.12677	0.95513	0.953224	1.01071	0.957734	0.983942	1.02254	0.747703	0.964595	0.73081	0.953665	0.552076	0.943334	0.374609	0.932644	0.235523	0.988668	0.809413
Smechr0902073.1	Smechr0902073.1	15	3	3	3	289	31.1	5.25	0	0.957531	0.91914	0.980378	1.01727	1.08553	1.09827	0.957821	1.01764	1.06446	0.373834	1.16366	0.0431085	1.05264	0.460138	1.09319	0.105688	0.988893	0.854768	0.904594	0.0838671
Smechr0802019.1	Smechr0802019.1	7	3	8	2	615	70	7.99	73	1.01057	0.967319	1.03808	1.02696	0.994048	1.02982	0.957882	1.00348	1.04406	0.537939	1.02325	0.731894	0.991641	0.91642	0.980064	0.774593	0.949792	0.382042	0.969112	0.564904
Smechr1200265.1	Smechr1200265.1	42	7	41	3	160	17.5	5.99	118	1.03179	0.957528	0.99352	1.03141	1.01633	1.01285	0.957903	1.02812	1.0179	0.796819	1.02004	0.762974	0.998341	0.983646	1.0021	0.94266	0.980783	0.74585	0.978728	0.68158
Smechr0901706.1	Smechr0901706.1	13	6	8	6	534	58	4.74	80	1.01655	1.03652	1.01076	0.999221	1.01759	0.996733	0.957959	0.990073	0.979011	0.803851	0.981128	0.868297	0.948837	0.510347	1.00216	0.941766	0.969179	0.597507	0.967089	0.541492
Smechr1201852.1	Smechr1201852.1	26	7	14	6	412	45.3	8.09	111	0.997798	1.0199	1.0199	1.01835	1.01424	1.009	0.957966	0.989261	1.01018	0.88081	1.00275	0.937653	0.965073	0.655941	0.992639	0.931776	0.955343	0.438747	0.962427	0.489299
Smechr1002631.1	Smechr1002631.1	2	1	1	1	523	60	8.28	0	0.980206	0.912758	1.01475	0.942123	0.963754	1.08838	0.958065	1.17479	1.03376	0.634183	1.08409	0.27254	1.12673	0.0858968	1.04868	0.379213	1.08993	0.21107	1.03933	0.645483
Smechr0701507.1	Smechr0701507.1	18	5	14	5	496	56.4	6.8	105	0.953855	0.918364	0.999817	1.03626	1.05122	1.04773	0.958081	1.06863	1.08752	0.233241	1.1211	0.12457	1.08252	0.253686	1.03088	0.56524	0.995404	0.943704	0.965587	0.524408
Smechr1200519.1	Smechr1200519.1	30	49	124	9	1701	192.6	5.47	1462	0.970201	0.914287	1.01818	1.0132	1.04569	1.0671	0.958094	1.04617	1.07795	0.285881	1.12115	0.124434	1.06356	0.374999	1.04007	0.463642	0.98665	0.824365	0.948634	0.350801
Smechr0800340.1	Smechr0800340.1	12	3	4	3	283	30.7	9.73	26	0.968165	1.03659	1.06768	0.964726	1.0618	1.02624	0.958099	0.941507	1.0138	0.841189	1.04155	0.565831	0.947552	0.499488	1.02737	0.606899	0.934657	0.250422	0.909755	0.102372
Smechr0602657.1	Smechr0602657.1	34	19	39	19	606	68.7	6.2	178	0.992024	0.930143	0.98195	1.01294	1.03683	1.03888	0.958127	1.08211	1.03784	0.595108	1.07988	0.295385	1.06143	0.390755	1.04051	0.459146	1.02273	0.740215	0.982915	0.734705
Smechr0302783.1	Smechr0302783.1	8	2	5	2	355	39.2	6.95	49	1.12395	0.950642	0.984316	0.962714	1.02866	1.03374	0.95813	0.984681	0.938512	0.450556	0.994127	0.977841	0.936479	0.410669	1.05926	0.290229	0.997833	0.976974	0.942011	0.293579
Smechr0104105.1	Smechr0104105.1	2	3	3	3	963	104.6	6.28	0	0.948482	0.942908	1.01372	1.08011	1.05224	1.01607	0.958137	1.02015	1.10703	0.148941	1.09354	0.226009	1.04595	0.51775	0.987816	0.871066	0.94482	0.335018	0.956473	0.426442
Smechr0603102.1	Smechr0603102.1	33	13	29	13	444	49.5	6.21	164	1.03561	0.970617	1.00033	1.00536	1.01266	1.01621	0.958212	1.02968	0.999732	0.997607	1.01128	0.850117	0.990859	0.908578	1.01156	0.811229	0.991125	0.885175	0.979803	0.695095
Smechr0301352.1	Smechr0301352.1	5	1	3	1	243	27.3	7.33	99	1.0687	1.01307	0.962996	1.07497	1.01634	0.965786	0.958246	0.965458	0.978959	0.803356	0.952138	0.630959	0.924073	0.322195	0.972603	0.684218	0.943935	0.327031	0.970524	0.581497
Smechr0902168.1	Smechr0902168.1	7	4	4	4	521	57.5	9.23	25	1.01137	1.01686	1.02161	0.998914	0.998747	1.01435	0.958342	1.0062	0.996199	0.968203	0.992539	0.96447	0.968596	0.689283	0.996326	0.978272	0.972291	0.63616	0.975877	0.646129
Smechr0603066.1	Smechr0603066.1	35	18	37	14	574	63.7	5.27	240	0.961536	0.906391	1.00392	1.05339	1.04291	1.03896	0.958421	1.0686	1.10139	0.170359	1.11453	0.144538	1.08517	0.23935	1.01194	0.806053	0.985277	0.805835	0.973654	0.618972
Smechr0200156.1	Smechr0200156.1	3	1	1	1	338	36.1	8.15	45	1.0419	0.964679	0.994317	0.990478	1.06169	1.00164	0.958536	1.01553	0.989145	0.900526	1.02828	0.684195	0.983799	0.837957	1.03957	0.468951	0.994596	0.932632	0.95674	0.429167
Smechr1201877.1	Smechr1201877.1	22	6	52	5	287	30.7	8.16	569	1.05339	1.09525	0.954283	0.97747	0.992267	0.980086	0.958556	1.01211	0.89906	0.204447	0.917956	0.387688	0.91717	0.278365	1.02102	0.686021	1.02014	0.768002	0.999143	0.94835
Smechr0200277.1	Smechr0200277.1	2	1	1	1	784	83.8	7.58	0	1.00478	1.05011	1.07093	1.00916	0.979142	1.02189	0.958581	0.928061	1.01226	0.857965	0.973787	0.806778	0.918122	0.284176	0.961991	0.562274	0.907	0.096139	0.942836	0.300369
Smechr1100343.1	Smechr1100343.1	18	6	47	4	504	56.3	5.68	764	1.04974	0.982818	1.00349	0.971906	1.00817	1.04133	0.958595	1.01136	0.971873	0.736849	1.00833	0.880159	0.969198	0.695032	1.03751	0.490786	0.997247	0.968946	0.961189	0.475862
Smechr0602839.1	Smechr0602839.1	9	10	16	10	1199	131.8	6.05	95	1.0252	0.973486	0.938257	0.99572	1.00439	1.07021	0.958616	1.06498	0.967626	0.697647	1.03799	0.596493	1.01246	0.858241	1.07271	0.19988	1.04634	0.508538	0.975412	0.640409
Smechr0100090.1	Smechr0100090.1	2	4	4	4	1892	203	6.09	56	1.07204	1.1125	0.960389	0.989806	1.01449	0.932556	0.958631	0.981071	0.892728	0.175848	0.891285	0.240775	0.887925	0.136123	0.998383	0.995276	0.99462	0.932962	0.996231	0.909521
Smechr0900353.1	Smechr0900353.1	3	1	1	1	452	52.3	8.88	0	1.02766	0.894939	0.994716	1.05281	1.09456	1.05773	0.958645	0.950125	1.06498	0.370142	1.11947	0.1293	0.992809	0.928144	1.05117	0.356875	0.932231	0.232544	0.886855	0.0393833
Smechr0801143.1	Smechr0801143.1	4	3	4	2	848	90.9	5.62	39	1.07846	1.01704	0.987894	1.04129	0.973354	0.988052	0.958694	0.979953	0.968352	0.704305	0.936007	0.509525	0.925147	0.329363	0.966598	0.614099	0.955382	0.439164	0.988397	0.80585
Smechr0302047.1	Smechr0302047.1	11	7	14	7	957	104.1	4.79	251	0.986725	0.984682	1.00965	0.994126	1.00723	1.04117	0.958699	1.0472	1.01642	0.812788	1.03905	0.587201	1.0175	0.802586	1.02227	0.670051	1.00106	0.982172	0.979254	0.688182
Smechr0102041.1	Smechr0102041.1	6	5	11	2	729	78.5	8.27	90	1.03449	1.03915	1.01986	0.943033	1.016	1.00754	0.958765	1.00607	0.946597	0.514574	0.975842	0.823942	0.947533	0.499325	1.0309	0.565062	1.00099	0.983033	0.97099	0.587012
Smechr0801697.1	Smechr0801697.1	4	2	2	1	483	52.5	6.19	39	1.04439	0.909009	0.957498	0.984304	1.05716	1.04473	0.958784	1.07716	0.994066	0.947737	1.07602	0.317495	1.04226	0.551176	1.08244	0.149212	1.04848	0.489773	0.968625	0.55923
Smechr0101203.1	Smechr0101203.1	13	2	2	2	326	36.1	4.72	37	0.998381	0.94874	1.04931	1.04465	1.02116	1.01886	0.958853	0.988859	1.07542	0.301164	1.04771	0.514834	1.0003	0.996218	0.974241	0.703785	0.930156	0.217943	0.954749	0.409094
Smechr0201368.1	Smechr0201368.1	2	2	2	2	1943	212.4	5.8	68	1.01609	0.999456	1.19627	0.95297	0.945466	1.00402	0.958883	0.948862	1.06633	0.360678	0.967222	0.75236	0.946514	0.490796	0.907058	0.132228	0.887638	0.0419992	0.97859	0.679845
Smechr1002571.1	Smechr1002571.1	36	7	36	2	150	16.7	9.98	412	1.03314	1.0143	1.00983	1.02656	0.988269	1.03752	0.958917	0.956779	0.994599	0.952855	0.989423	0.938205	0.935652	0.404396	0.994796	0.958976	0.940733	0.29912	0.945654	0.324283
Smechr0902088.1	Smechr0902088.1	18	8	9	6	440	49.1	9.06	73	1.01826	0.955832	1.04792	1.06627	1.01494	0.994775	0.958953	0.970673	1.07097	0.329362	1.01804	0.782542	0.977474	0.775339	0.950583	0.442891	0.912702	0.119584	0.960149	0.464721
Smechr1002027.1	Smechr1002027.1	28	10	17	10	423	47.1	6.57	175	1.03153	0.921741	0.952455	1.04468	1.02844	1.05014	0.958993	1.04427	1.02246	0.74857	1.06415	0.392691	1.02559	0.715848	1.04078	0.456317	1.00307	0.959165	0.963763	0.503996
Smechr0202667.1	Smechr0202667.1	2	1	1	1	432	47	6.98	0	1.07716	1.01803	0.977253	0.966597	1.0802	0.988832	0.959025	0.957829	0.927764	0.372138	0.98751	0.922077	0.91488	0.264701	1.0644	0.252782	0.986112	0.8171	0.926451	0.183823
Smechr0400120.1	Smechr0400120.1	22	8	12	8	409	44.9	5.12	176	1.04054	0.987427	0.988635	1.00503	1.05589	1.05137	0.959045	0.938728	0.983086	0.842572	1.03909	0.586849	0.935799	0.405512	1.05697	0.308097	0.9519	0.40306	0.900591	0.0714021
Smechr0902096.1	Smechr0902096.1	5	1	2	1	267	29.4	9.36	62	1.02102	1.14065	1.04847	0.993418	0.936777	0.961234	0.959168	0.958346	0.944587	0.498282	0.878029	0.183449	0.88705	0.132904	0.929537	0.262766	0.939088	0.285389	1.01027	0.925706
Smechr0302690.1	Smechr0302690.1	10	3	3	3	522	58.2	4.94	30	0.993513	0.992081	0.943941	1.08378	1.02871	1.02727	0.95921	1.00112	1.02122	0.761585	1.03545	0.618869	0.987276	0.872674	1.01393	0.779058	0.966764	0.568182	0.953479	0.396566
Smechr0103990.1	Smechr0103990.1	15	1	19	1	117	13.6	9.86	85	1.04945	0.916395	0.949847	1.02436	1.01651	1.05752	0.959302	1.05891	1.00425	0.946778	1.05504	0.457886	1.02664	0.704918	1.05057	0.362175	1.02229	0.744921	0.973083	0.612059
Smechr0602939.1	Smechr0602939.1	45	18	144	1	446	50.1	5	1237	1.06988	1.1989	0.98122	0.938107	0.934342	0.958303	0.959353	0.976968	0.845974	0.0457055	0.834214	0.0618908	0.853465	0.0469447	0.986098	0.849532	1.00885	0.893165	1.02308	0.797855
Smechr0201552.1	Smechr0201552.1	28	9	15	9	356	40.7	6.86	72	0.995631	0.994343	0.967554	1.02816	1.01894	1.01434	0.959369	1.05145	1.00288	0.962145	1.02176	0.746255	1.01048	0.880479	1.01882	0.714374	1.00757	0.907707	0.988959	0.813234
Smechr0601714.1	Smechr0601714.1	9	1	2	1	123	14	9.86	34	0.949023	0.820442	1.02422	1.1069	1.07675	1.03082	0.959373	1.07025	1.20438	0.0084379	1.19108	0.0199673	1.14703	0.0483379	0.988953	0.885344	0.952376	0.407896	0.963014	0.495734
Smechr0100943.1	Smechr0100943.1	43	16	75	13	359	39.5	5.48	552	1.00252	0.91922	1.00784	1.03544	1.02775	1.01743	0.959474	1.06249	1.06325	0.382542	1.06424	0.392116	1.05216	0.464157	1.00093	0.959188	0.989566	0.863922	0.988648	0.809144
Smechr0202123.1	Smechr0202123.1	2	1	1	1	1051	115.3	7.23	0	1.04731	1.00673	1.01845	0.984201	0.998728	0.974308	0.959477	1.03719	0.974983	0.765891	0.960567	0.698057	0.97207	0.722645	0.985213	0.838466	0.997012	0.965724	1.01198	0.908443
Smechr0401986.1	Smechr0401986.1	21	11	20	9	686	75.8	5.22	179	0.981934	0.956414	1.01011	1.05009	1.00312	1.04167	0.959478	1.02761	1.06286	0.385342	1.05491	0.458804	1.02514	0.720552	0.99252	0.930272	0.96451	0.541379	0.971779	0.596401
Smechr1001385.1	Smechr1001385.1	54	6	17	1	112	12.9	10.4	95	1.05595	1.03213	1.02397	1.05895	0.983752	0.908995	0.959549	1.00083	0.997531	0.980969	0.906456	0.319233	0.938847	0.42892	0.908699	0.139702	0.94117	0.302845	1.03573	0.678025
Smechr1101844.1	Smechr1101844.1	5	1	1	1	464	51.6	8.37	0	1.02742	1.02265	0.963972	0.939941	0.964429	1.05602	0.959606	1.09443	0.92871	0.378711	0.985556	0.9056	1.00194	0.977469	1.06121	0.27557	1.07885	0.270017	1.01662	0.861661
Smechr0202546.1	Smechr0202546.1	15	1	1	1	101	11.2	9.89	0	0.94564	1.08286	1.10867	0.95547	0.990858	0.998284	0.959631	0.981483	1.01757	0.800404	0.980597	0.863831	0.95692	0.581003	0.963667	0.580908	0.940399	0.296302	0.975855	0.645859
Smechr0302113.1	Smechr0302113.1	28	4	7	4	174	19.9	5	53	1.03224	0.983397	1.01438	0.991244	1.00632	1.05318	0.959634	0.986771	0.995035	0.957039	1.02176	0.746203	0.965655	0.661412	1.02686	0.613081	0.970473	0.613465	0.945087	0.319374
Smechr0801834.1	Smechr0801834.1	6	6	7	5	1094	123	6.71	77	1.05306	0.997057	0.966665	1.0069	1.0153	0.993059	0.959677	1.03612	0.962661	0.652617	0.979631	0.855712	0.973503	0.736529	1.01763	0.729962	1.01126	0.866011	0.993745	0.876456
Smechr1200804.1	Smechr1200804.1	27	10	19	10	374	41.8	6.55	160	1.04756	1.01361	1.08739	1.08006	0.972117	0.953314	0.959699	0.908426	1.05156	0.473355	0.934142	0.496188	0.906339	0.217588	0.88834	0.0666939	0.8619	0.0111621	0.970237	0.578106
Smechr0303206.1	Smechr0303206.1	25	17	136	2	654	72	5.34	1289	1.05738	0.865684	0.940232	1.06179	1.04618	1.05884	0.959768	1.04442	1.04106	0.565109	1.09462	0.22112	1.04218	0.551853	1.05145	0.354396	1.00108	0.981985	0.952097	0.383185
Smechr0102207.1	Smechr0102207.1	48	7	36	1	193	21.9	7.47	245	0.925418	1.03866	0.988274	1.0753	1.04934	1.0497	0.959782	0.941038	1.05066	0.480853	1.06871	0.362506	0.967792	0.681629	1.01718	0.735823	0.921128	0.161787	0.905569	0.0871443
Smechr0900562.1	Smechr0900562.1	31	11	18	11	306	32.5	9.32	212	1.01646	0.952736	1.00854	1.02918	1.00554	1.0013	0.959804	1.05657	1.0348	0.624105	1.01911	0.772047	1.02396	0.733068	0.984841	0.833813	0.989522	0.863318	1.00475	0.982161
Smechr0101904.1	Smechr0101904.1	32	12	62	12	470	52.4	7.62	527	1.00767	0.972457	0.962601	1.02095	1.03582	1.02503	0.959935	1.046	1.00173	0.975132	1.04077	0.572474	1.01303	0.851889	1.03897	0.475223	1.01129	0.865751	0.973352	0.615317
Smechr0100761.1	Smechr0100761.1	41	22	47	19	706	75.3	5.3	252	1.00197	1.00816	1.01972	1.01875	1.0117	0.988408	0.959948	1.01856	1.0141	0.83792	0.995011	0.985273	0.984266	0.842607	0.981179	0.788337	0.970584	0.614834	0.989201	0.816414
Smechr1201721.1	Smechr1201721.1	30	6	15	1	216	24.6	9.77	147	0.969381	0.96925	0.994543	1.0025	1.0195	1.05633	0.959978	1.0597	1.03013	0.669974	1.07077	0.349425	1.04181	0.555361	1.03945	0.470212	1.01133	0.865229	0.972952	0.610484
Smechr1100299.1	Smechr1100299.1	4	1	1	1	366	41.5	5.03	0	0.972001	0.922106	0.962195	1.02541	1.0687	1.05042	0.960003	1.07338	1.04936	0.491761	1.1188	0.131305	1.07353	0.307033	1.06616	0.240758	1.02303	0.737001	0.959544	0.458299
Smechr0702136.1	Smechr0702136.1	5	1	1	1	280	31.6	5.19	28	1.06817	1.0366	1.10952	0.916073	0.920789	0.950326	0.960014	1.06118	0.962382	0.650117	0.888988	0.230095	0.960294	0.611609	0.923737	0.223055	0.99783	0.976932	1.08021	0.337554
Smechr0102905.1	Smechr0102905.1	2	2	2	2	1145	127.5	7.62	26	0.9726	1.00801	0.998069	1.04714	1.02005	1.03616	0.960034	0.985952	1.03262	0.645355	1.03817	0.594888	0.982517	0.825199	1.00538	0.896598	0.951483	0.398851	0.946394	0.330751
Smechr1000245.1	Smechr1000245.1	12	5	7	5	537	59.7	5.22	79	1.02406	1.03391	1.00262	0.983623	0.993285	1.0154	0.960054	1.01285	0.965147	0.675048	0.976054	0.825714	0.958668	0.596781	1.0113	0.814718	0.993287	0.914712	0.982188	0.725396
Smechr0400332.1	Smechr0400332.1	34	8	24	8	235	25.6	5.48	135	0.968764	0.920476	0.995243	1.03061	1.03421	1.06227	0.96007	1.06172	1.07231	0.320663	1.10969	0.160844	1.07016	0.328971	1.03486	0.519851	0.997995	0.979191	0.964376	0.51081
Smechr1002032.1	Smechr1002032.1	5	1	1	1	213	24.4	7.53	26	0.956012	0.839057	0.986551	1.07903	1.04791	1.09917	0.960102	1.0698	1.15069	0.0466153	1.1961	0.0172226	1.13082	0.0767925	1.03946	0.47008	0.982728	0.77169	0.945422	0.322273
Smechr0500524.1	Smechr0500524.1	37	10	95	10	319	33.9	5.08	1314	0.993568	0.941618	0.981326	1.04249	1.01157	1.03328	0.960135	1.06808	1.0458	0.52252	1.05667	0.445746	1.04808	0.498982	1.01039	0.827155	1.00217	0.969408	0.991868	0.851578
Smechr0700039.1	Smechr0700039.1	36	18	50	18	554	60.1	8.25	377	1.05227	0.944967	0.947916	0.99633	1.01976	1.06707	0.960141	1.04229	0.973466	0.751688	1.04486	0.538121	1.0026	0.969894	1.07334	0.196281	1.02993	0.66512	0.959558	0.458447
Smechr0300904.1	Smechr0300904.1	13	15	21	15	1497	167.4	5.82	211	0.989528	0.970339	1.09094	1.00829	1.00367	1.00381	0.960151	1.00057	1.07111	0.328438	1.02429	0.721858	1.00044	0.99467	0.956293	0.500935	0.934021	0.245648	0.97671	0.656415
Smechr0600237.1	Smechr0600237.1	38	16	31	8	393	43.3	6.64	264	0.972655	0.936087	0.980489	1.04614	1.04106	1.0317	0.960209	1.06458	1.06176	0.393419	1.08593	0.262969	1.0608	0.395493	1.02276	0.663867	0.99909	0.994173	0.976856	0.658225
Smechr0701917.1	Smechr0701917.1	45	14	124	12	328	35.8	8.35	883	1.08355	0.977942	0.905743	0.969393	1.01174	1.04487	0.960229	1.07649	0.9096	0.258751	0.997631	0.990932	0.98798	0.879715	1.09678	0.0937118	1.08617	0.22988	0.990326	0.831216
Smechr0502642.1	Smechr0502642.1	4	4	5	4	939	98.6	5.92	38	1.00054	1.00271	0.96043	0.999172	1.02802	1.01124	0.960265	1.06734	0.978208	0.796256	1.01797	0.783234	1.01215	0.861692	1.04065	0.457651	1.0347	0.617333	0.994282	0.883599
Smechr0402380.1	Smechr0402380.1	5	2	2	2	343	37.4	6.37	24	1.07272	0.983205	1.04278	0.991663	0.934696	1.02871	0.96029	1.01154	0.989553	0.904437	0.954999	0.653495	0.959095	0.600663	0.965081	0.59683	0.969221	0.598014	1.00429	0.986929
Smechr0801606.1	Smechr0801606.1	10	4	5	4	672	72.4	6.19	83	1.02049	1.03559	1.01309	0.982918	0.995445	1.01995	0.96035	0.997497	0.970787	0.726766	0.980217	0.860637	0.952226	0.539484	1.00971	0.836444	0.98088	0.747141	0.971444	0.592409
Smechr0600199.1	Smechr0600199.1	40	7	65	2	220	24.9	10.32	604	0.93249	0.93639	1.03551	1.01903	1.03632	1.0507	0.9604	1.06191	1.09934	0.178691	1.11672	0.137616	1.0821	0.256035	1.01581	0.753976	0.984315	0.79291	0.968995	0.563539
Smechr0100870.1	Smechr0100870.1	1	3	14	3	1449	163.5	7.94	207	0.962932	0.86943	0.968293	0.999184	1.04746	1.09537	0.960413	1.13458	1.07374	0.311584	1.16944	0.0368539	1.14333	0.0538643	1.08913	0.120731	1.06481	0.360783	0.977675	0.668407
Smechr0203003.1	Smechr0203003.1	22	2	6	1	91	10.1	8.97	49	1.08194	0.945624	0.967203	0.976902	0.983796	0.995522	0.960423	1.11919	0.958838	0.618621	0.976205	0.826979	1.02567	0.715035	1.01811	0.723609	1.0697	0.327074	1.05067	0.54827
Smechr0802229.1	Smechr0802229.1	9	6	7	6	725	82	7.09	32	0.96278	1.07652	1.0551	1.01936	1.02373	0.986731	0.960587	0.938368	1.01724	0.803968	0.985858	0.908144	0.931178	0.371375	0.969153	0.643608	0.9154	0.132081	0.944536	0.314655
Smechr0200981.1	Smechr0200981.1	13	2	2	2	175	19	8.44	0	0.974108	0.990648	1.04265	1.03106	1.12457	0.997368	0.960603	0.905593	1.05545	0.441738	1.08	0.294681	0.949836	0.518862	1.02326	0.657609	0.899931	0.0721918	0.879476	0.0278064
Smechr0200217.1	Smechr0200217.1	33	10	16	8	420	43.6	7.91	171	1.00987	0.915035	0.965748	1.04174	1.01186	1.06086	0.960655	1.06738	1.0429	0.548336	1.07679	0.313005	1.05358	0.452403	1.03249	0.54665	1.01023	0.877595	0.978444	0.678021
Smechr0902108.1	Smechr0902108.1	3	2	2	2	509	56.3	9.06	0	1.04186	0.984872	1.04321	1.04874	1.03115	1.04425	0.960667	0.869444	1.03218	0.649645	1.02402	0.724503	0.902988	0.200748	0.992092	0.924873	0.874835	0.0224657	0.881809	0.0311099
Smechr0400300.1	Smechr0400300.1	6	4	4	4	649	71.7	6.55	0	1.0414	1.06155	0.975835	0.992531	1.01471	0.983926	0.960684	0.993747	0.936001	0.431525	0.950397	0.617374	0.929375	0.358506	1.01538	0.759696	0.99292	0.909701	0.977881	0.670973
Smechr0603049.1	Smechr0603049.1	12	2	4	2	221	25.3	8.48	52	0.991002	0.95812	1.02334	1.04508	1.03025	1.01883	0.960703	1.00205	1.06121	0.397509	1.05128	0.486572	1.007	0.919795	0.990646	0.906659	0.948913	0.373467	0.957873	0.440813
Smechr0401766.1	Smechr0401766.1	4	1	1	1	182	20.7	4.58	0	1.08245	0.936401	0.944255	1.00836	1.0729	1.05732	0.96082	0.966694	0.967191	0.693662	1.05516	0.456921	0.954756	0.561708	1.09096	0.113746	0.987144	0.831041	0.904841	0.0846872
Smechr0104170.1	Smechr0104170.1	13	4	5	4	355	38.1	6.67	36	1.09682	0.970597	1.01118	0.966379	1.00808	1.00107	0.960882	1.01136	0.956536	0.598471	0.971814	0.790352	0.953963	0.5547	1.01597	0.75181	0.99731	0.969814	0.981631	0.71829
Smechr0303203.1	Smechr0303203.1	19	8	15	8	435	48.2	6.34	112	1.0508	0.982942	0.993545	1.0026	1.00449	0.999372	0.960896	1.03315	0.981513	0.827595	0.98531	0.903527	0.980484	0.805026	1.00387	0.917738	0.998951	0.992273	0.995101	0.894488
Smechr0101854.1	Smechr0101854.1	7	2	4	2	399	45.1	6.48	75	1.00951	0.968341	1.00368	0.979308	1.02401	1.0476	0.960997	1.03607	1.0026	0.965365	1.0474	0.517357	1.00971	0.889087	1.04469	0.417079	1.0071	0.913108	0.964017	0.50682
Smechr1201848.1	Smechr1201848.1	22	4	14	4	245	27.6	8.05	248	1.07387	0.953728	0.984907	1.00513	1.02762	1.00432	0.961005	1.01787	0.981474	0.827218	1.00214	0.943946	0.975967	0.76056	1.02106	0.685494	0.99439	0.929813	0.973881	0.621726
Smechr1100321.1	Smechr1100321.1	3	1	1	1	354	38.7	4.89	0	1.02185	0.958495	0.935722	1.022	0.998729	1.08935	0.961021	1.04405	0.988572	0.895034	1.0544	0.462685	1.01248	0.858004	1.06659	0.237946	1.02419	0.724728	0.960248	0.465775
Smechr0100798.1	Smechr0100798.1	5	4	5	4	856	96.3	6.06	38	0.973268	1.01512	0.983384	1.00268	1.04561	1.01251	0.961056	1.03526	0.998829	0.993398	1.03507	0.622241	1.00399	0.954061	1.03628	0.504178	1.00516	0.935169	0.96997	0.574963
Smechr0401757.1	Smechr0401757.1	13	3	4	2	204	22.9	5.68	39	1.03179	0.992882	0.97213	0.985254	1.02296	1.02525	0.961097	1.03716	0.966765	0.689771	1.01162	0.846693	0.986953	0.869438	1.0464	0.400569	1.02088	0.760022	0.975613	0.642886
Smechr0400956.1	Smechr0400956.1	6	1	3	1	132	15	5.85	37	1.03233	0.97474	0.999766	0.997963	1.00524	0.990605	0.961097	1.06735	0.995348	0.960038	0.994408	0.980203	1.01065	0.87849	0.999056	0.985727	1.01538	0.820129	1.01634	0.86451
Smechr0601752.1	Smechr0601752.1	34	8	40	8	204	24.2	11.43	153	0.964056	0.92385	1.00225	1.03592	1.02742	1.07811	0.961178	1.04001	1.07959	0.276302	1.11527	0.142172	1.06	0.401506	1.03305	0.540228	0.981857	0.760096	0.950444	0.367515
Smechr0103962.1	Smechr0103962.1	9	3	6	3	310	35.1	6.47	80	1.02633	1.01924	0.990553	1.04948	1.00026	0.971876	0.96124	1.00745	0.997297	0.978724	0.964107	0.726816	0.962422	0.631212	0.96672	0.615491	0.96503	0.54752	0.998252	0.936465
Smechr0500716.1	Smechr0500716.1	12	6	14	6	434	51.1	6.77	111	1.00576	0.986323	1.00687	0.996064	0.996262	1.01711	0.961357	1.05927	1.00545	0.933418	1.01069	0.856194	1.01433	0.837511	1.00521	0.898944	1.00883	0.893437	1.0036	0.993987
Smechr0900168.1	Smechr0900168.1	2	1	1	1	568	62.3	9.19	0	0.993193	0.959216	1.08922	0.995723	0.978784	1.01269	0.961393	1.03806	1.06788	0.349982	1.02001	0.763298	1.0241	0.731571	0.955167	0.489212	0.958999	0.478399	1.00401	0.989782
Smechr1102603.1	Smechr1102603.1	12	3	8	3	274	29.4	11.21	41	1.01175	0.979882	0.995293	0.994351	1.03344	1.02367	0.96141	1.02919	0.999	0.995032	1.03287	0.641962	0.999482	0.995075	1.03391	0.530533	1.00048	0.988865	0.967671	0.548181
Smechr0902506.1	Smechr0902506.1	1	1	1	1	969	109.6	7.37	0	0.995585	1.02335	1.04493	0.989996	1.0204	0.981024	0.961481	1.00924	1.00792	0.90587	0.991326	0.954248	0.976122	0.76207	0.983535	0.817548	0.968451	0.588595	0.984663	0.757224
Smechr0103456.1	Smechr0103456.1	7	4	5	3	700	76.5	7.34	0	0.881632	1.21462	1.33941	0.931451	0.856567	0.917788	0.961532	0.909005	1.0833	0.255498	0.846443	0.0864461	0.892325	0.153178	0.781358	0.000116016	0.823713	0.00092005	1.05421	0.519689
Smechr0502789.1	Smechr0502789.1	4	1	2	1	360	41.5	8.38	25	1.07675	1.00305	1.07961	1.11097	0.978945	0.940218	0.961572	0.870179	1.05327	0.459334	0.922763	0.41849	0.880734	0.111301	0.876096	0.0401429	0.836193	0.00224083	0.954453	0.406154
Smechr0200882.1	Smechr0200882.1	6	5	7	5	1016	111.2	6.04	137	0.991775	0.983643	1.00001	1.05158	1.01875	1.00548	0.961573	1.01612	1.03856	0.588285	1.02471	0.717906	1.00115	0.986496	0.986661	0.856582	0.963978	0.535146	0.97701	0.660139
Smechr0100036.1	Smechr0100036.1	9	4	6	4	437	49.4	7.46	34	1.03103	1.02434	1.02567	1.03124	1.00183	0.982522	0.961607	0.966377	1.00075	0.986185	0.965443	0.737745	0.93802	0.422496	0.964724	0.592788	0.937321	0.271089	0.971595	0.594213
Smechr1201335.1	Smechr1201335.1	14	10	21	10	609	67	8.02	202	1.03472	1.06418	0.987302	0.99261	1.00677	0.979105	0.961634	0.997889	0.943306	0.488025	0.946145	0.584651	0.933592	0.388997	1.00301	0.929823	0.989702	0.865772	0.986733	0.784096
Smechr1100760.1	Smechr1100760.1	3	1	2	1	459	48.9	9.35	67	0.998597	0.970437	0.947764	1.02036	1.03966	1.05834	0.96165	1.03413	0.999538	0.999795	1.0655	0.383602	1.01358	0.845762	1.06599	0.241907	1.01405	0.834832	0.951274	0.375339
Smechr1201482.1	Smechr1201482.1	16	9	36	2	389	44.5	10.24	138	0.94029	0.922501	1.02527	1.07719	1.0399	1.03802	0.961672	1.02786	1.12866	0.0860436	1.11548	0.141492	1.06804	0.343318	0.988326	0.877462	0.946288	0.348528	0.957466	0.436613
Smechr0200753.1	Smechr0200753.1	2	1	1	1	554	61.7	7.81	0	1.01131	0.974471	0.986445	1.00683	1.00065	1.03959	0.961815	1.04855	1.00377	0.952175	1.02743	0.692203	1.01238	0.859154	1.02357	0.653749	1.00858	0.896308	0.985356	0.766198
Smechr0101675.1	Smechr0101675.1	26	15	32	15	545	59.1	6.42	245	1.01278	0.960818	1.00843	1.02187	1.00266	1.0234	0.961825	1.03774	1.02873	0.684048	1.02658	0.700123	1.01315	0.850527	0.997914	0.998288	0.98486	0.80023	0.986918	0.786514
Smechr0601494.1	Smechr0601494.1	12	2	2	2	239	25.9	8.13	33	1.05718	0.996021	1.0273	1.03193	1.03976	0.955492	0.961875	0.955428	1.00293	0.961566	0.971779	0.790058	0.933814	0.390639	0.968935	0.641069	0.931081	0.224373	0.960932	0.473099
Smechr0100871.1	Smechr0100871.1	50	14	86	5	394	43.3	5.8	735	0.969709	1.03105	1.07212	1.00737	1.01952	0.992908	0.961878	0.970541	1.03935	0.580934	1.00583	0.905837	0.965842	0.663174	0.96775	0.627331	0.929276	0.211951	0.960245	0.465741
Smechr0902089.1	Smechr0902089.1	9	1	1	1	109	12.6	9.92	0	0.976645	1.17591	1.66665	1.02543	0.889317	0.676659	0.961927	0.626153	1.25064	0.0015431	0.727494	0.000957659	0.737763	0.000136859	0.581697	1.87837e-17	0.589908	1.66962e-19	1.01412	0.886823
Smechr0900354.1	Smechr0900354.1	47	8	34	5	153	17.3	10.21	162	0.926673	0.907428	1.00256	1.06375	1.05023	1.05077	0.961958	1.07165	1.1266	0.0908622	1.14552	0.0691557	1.10878	0.137187	1.01679	0.740977	0.984179	0.791087	0.967926	0.551129
Smechr0402355.1	Smechr0402355.1	48	8	39	6	233	25.3	4.7	296	0.997059	0.930663	0.984919	1.06622	1.01678	1.01362	0.961991	1.06092	1.06402	0.376968	1.05326	0.471323	1.04938	0.4877	0.989885	0.89707	0.986236	0.818765	0.996313	0.910623
Smechr0100308.1	Smechr0100308.1	11	4	4	4	351	40.4	6.48	37	0.985156	0.938998	1.05963	1.02677	1.03041	1.04641	0.962007	0.979818	1.08432	0.249978	1.07935	0.298362	1.00918	0.895032	0.995415	0.966783	0.93071	0.221776	0.934997	0.239838
Smechr0602810.1	Smechr0602810.1	56	19	40	3	454	50.7	5.34	496	0.95018	0.919086	0.996167	1.07539	1.04813	1.05769	0.962026	1.02454	1.10822	0.144721	1.12655	0.10977	1.06275	0.380894	1.01654	0.744278	0.958975	0.478133	0.94337	0.304813
Smechr0500811.1	Smechr0500811.1	4	1	1	1	247	27.8	9.17	0	0.960601	0.835111	0.899375	1.0688	1.11169	1.18752	0.962131	1.01368	1.09604	0.192803	1.28039	0.00106924	1.1003	0.168877	1.16819	0.00515753	1.00388	0.949812	0.859345	0.00966521
Smechr0402021.1	Smechr0402021.1	36	18	35	18	518	57.3	8.31	401	1.02491	0.983702	0.976041	1.02193	0.995445	1.0159	0.962246	1.04889	0.994703	0.953858	1.00136	0.952084	1.00126	0.98528	1.00669	0.878272	1.00659	0.918897	0.999899	0.958422
Smechr0400330.1	Smechr0400330.1	7	1	1	1	239	26.6	7.2	0	0.932885	0.980493	0.99222	1.02773	1.00249	1.10244	0.962254	1.03066	1.0557	0.439802	1.10011	0.197421	1.04157	0.557581	1.04207	0.443137	0.986613	0.823862	0.946783	0.334177
Smechr0100198.1	Smechr0100198.1	11	15	25	15	1669	186.7	6.42	204	1.01337	0.994639	1.00765	1.01103	1.04513	1.04051	0.962355	0.952036	1.00532	0.93489	1.03866	0.590609	0.953375	0.549531	1.03317	0.538898	0.948334	0.367873	0.917889	0.137681
Smechr0104198.1	Smechr0104198.1	79	4	20	3	112	11.3	4.41	199	0.934302	1.01504	1.02776	1.06383	1.0279	0.952375	0.96241	1.04529	1.07297	0.316444	1.01586	0.804138	1.02994	0.670948	0.946777	0.406256	0.959892	0.488347	1.01385	0.889477
Smechr0900311.1	Smechr0900311.1	26	6	18	5	237	27.4	5.41	118	0.995764	0.930986	0.983353	1.03763	1.03825	1.05558	0.962418	1.0278	1.04891	0.495641	1.08672	0.258937	1.03294	0.640652	1.03605	0.506735	0.984778	0.799133	0.950514	0.368176
Smechr0100263.1	Smechr0100263.1	27	11	22	11	434	48.1	5.91	171	1.00647	0.968118	0.987573	1.01815	1.02637	1.04152	0.962526	1.01887	1.01577	0.81978	1.04725	0.518547	1.00345	0.96016	1.03099	0.5639	0.987873	0.840922	0.958175	0.443947
Smechr0700299.1	Smechr0700299.1	20	10	32	8	633	71.7	7.03	249	1.01905	0.964598	0.9944	1.03898	0.989346	1.00807	0.962532	1.05268	1.02507	0.721383	1.00694	0.894413	1.01591	0.819973	0.982313	0.802369	0.991066	0.884372	1.00891	0.939598
Smechr1100615.1	Smechr1100615.1	20	5	14	5	347	36.3	9.04	129	0.978827	0.997729	1.00748	1.02738	1.01997	1.00506	0.962549	1.02972	1.0295	0.676288	1.02452	0.719668	1.00795	0.908969	0.995165	0.963641	0.979067	0.72326	0.983823	0.74639
Smechr0600400.1	Smechr0600400.1	31	3	12	3	137	15.8	6.04	96	1.02106	1.00416	0.990109	1.01543	1.00377	0.994887	0.962559	1.03576	0.990285	0.911462	0.986886	0.916817	0.986718	0.867092	0.996568	0.981324	0.996398	0.95732	0.99983	0.957504
Smechr0702111.1	Smechr0702111.1	28	7	50	7	254	27.2	7.39	448	1.08209	0.994537	0.909481	0.974578	1.01548	1.0286	0.96259	1.06149	0.907271	0.24602	0.984331	0.895275	0.974698	0.748163	1.08494	0.138015	1.07432	0.297297	0.990214	0.829738
Smechr0201504.1	Smechr0201504.1	11	2	5	1	200	21.7	6.16	96	1.02415	0.978016	1.0175	1.02642	1.00257	0.993591	0.962606	1.0231	1.02086	0.765395	0.997004	0.997482	0.991781	0.917823	0.976635	0.73268	0.971518	0.626474	0.994761	0.889958
Smechr0203005.1	Smechr0203005.1	14	4	8	4	302	32.5	6.3	86	0.978484	0.975584	1.01848	1.03295	1.03268	0.993913	0.962618	1.03485	1.04982	0.487897	1.03711	0.604134	1.02221	0.75162	0.987895	0.872048	0.9737	0.653956	0.985631	0.76977
Smechr1200262.1	Smechr1200262.1	17	5	28	3	338	36	7.08	709	0.913386	0.924032	1.07339	1.04103	1.10958	1.05699	0.96265	0.950132	1.15075	0.0465374	1.17914	0.0281421	1.04102	0.562696	1.02467	0.640031	0.90464	0.087543	0.882863	0.0327059
Smechr1201480.1	Smechr1201480.1	33	8	22	2	216	23.8	8.24	198	1.00288	0.982638	1.00988	1.00357	1.04267	1.01835	0.962678	1.00569	1.01407	0.838237	1.03803	0.596111	0.991361	0.913614	1.02363	0.652967	0.977608	0.704207	0.955042	0.412014
Smechr0500451.1	Smechr0500451.1	41	8	40	4	203	22.5	5.43	290	1.03143	0.943311	0.966427	1.01987	1.00648	1.03762	0.962718	1.0633	1.00585	0.928877	1.03512	0.621741	1.02597	0.711933	1.0291	0.586198	1.01999	0.769616	0.991152	0.842117
Smechr0600941.1	Smechr0600941.1	20	5	23	4	251	28	5.64	162	1.02989	1.02945	1.00738	0.952065	1.04528	1.06874	0.962846	0.928807	0.951491	0.555222	1.02655	0.70043	0.918572	0.286952	1.07889	0.166393	0.965403	0.551937	0.894813	0.0560515
Smechr0100340.1	Smechr0100340.1	2	1	1	1	421	46.4	6.92	0	0.902235	1.29722	1.16026	0.980719	0.897043	0.921979	0.96285	0.889264	0.973413	0.751193	0.827035	0.0502625	0.84208	0.0311448	0.849624	0.0112309	0.86508	0.013342	1.01819	0.846011
Smechr1100347.1	Smechr1100347.1	7	2	2	2	313	34.6	9.47	27	0.964393	0.988667	1.10188	0.947443	0.976205	1.06643	0.962881	1.01933	1.04929	0.492386	1.04586	0.529847	1.01493	0.830866	0.996733	0.983411	0.96725	0.574032	0.97042	0.580263
Smechr0100220.1	Smechr0100220.1	25	10	19	10	477	52.7	7.44	297	1.03471	0.97677	0.96801	0.993421	1.00731	1.04398	0.962929	1.04211	0.975119	0.767159	1.01979	0.765384	0.996798	0.968178	1.04581	0.406181	1.02223	0.745526	0.977452	0.665636
Smechr0800413.1	Smechr0800413.1	29	14	26	14	625	69.8	5.95	260	1.06752	1.01192	0.986753	0.969218	1.00112	1.02344	0.962963	1.00279	0.940627	0.466905	0.97361	0.805305	0.945332	0.480988	1.03507	0.517585	1.005	0.936994	0.970955	0.586599
Smechr0301526.1	Smechr0301526.1	2	1	3	1	533	58.1	9.36	0	1.07617	0.928697	1.03241	0.993992	1.01289	1.01942	0.963031	1.00146	1.01074	0.874661	1.01369	0.825893	0.979865	0.798907	1.00291	0.931169	0.969451	0.600841	0.966634	0.536298
Smechr1102806.1	Smechr1102806.1	2	2	3	2	1262	140	6.98	0	1.18248	0.942428	0.810346	1.01881	0.961603	1.08661	0.963032	1.06525	0.860814	0.0734909	0.963905	0.725167	0.954523	0.559645	1.11976	0.0408955	1.10886	0.133805	0.990267	0.830441
Smechr0101204.1	Smechr0101204.1	34	12	23	12	376	42.5	6.27	194	0.935414	1.00847	1.05314	1.03445	1.04753	1.0218	0.963419	0.963118	1.07393	0.310392	1.06453	0.390129	0.991074	0.910731	0.991249	0.914251	0.922849	0.171589	0.930996	0.212337
Smechr0402430.1	Smechr0402430.1	8	2	2	2	385	41.7	9.06	0	1.06042	1.0408	1.01437	1.02495	0.945803	0.972758	0.963508	1.00111	0.97054	0.724479	0.913067	0.357666	0.934985	0.399379	0.940783	0.352105	0.963366	0.528011	1.02401	0.788812
Smechr0600047.1	Smechr0600047.1	12	3	3	3	344	39.1	6.61	34	0.954007	1.00544	1.05118	1.04063	1.01424	0.989628	0.963525	1.00901	1.06755	0.352236	1.02267	0.73744	1.00668	0.923359	0.957959	0.518533	0.942982	0.318562	0.984365	0.753379
Smechr0801468.1	Smechr0801468.1	1	1	1	1	756	83.3	8.27	0	1.00379	0.903319	0.994812	1.07204	1.02718	1.05335	0.963602	1.01409	1.08376	0.252983	1.09094	0.23819	1.03701	0.600743	1.00662	0.879211	0.956862	0.455007	0.950567	0.368667
Smechr0700346.1	Smechr0700346.1	5	4	5	3	812	91.3	6.98	28	0.928468	0.910975	1.04495	1.08208	1.01958	1.0194	0.963613	1.06449	1.15635	0.0394942	1.10848	0.165166	1.10256	0.159894	0.958602	0.525401	0.953487	0.419311	0.994665	0.888679
Smechr0101279.1	Smechr0101279.1	24	5	8	4	190	20.5	8.12	0	1.01995	0.981151	0.98623	1.0165	0.989635	1.01059	0.963702	1.06148	1.00082	0.985385	0.999563	0.970771	1.01204	0.862985	0.998747	0.990102	1.01121	0.866572	1.01248	0.903329
Smechr1001828.1	Smechr1001828.1	11	3	8	3	435	49.7	5.57	90	1.1504	0.983025	1.02143	1.00297	1.00067	0.960948	0.963739	0.939568	0.948899	0.533526	0.919468	0.397246	0.892138	0.152423	0.968985	0.641644	0.940183	0.294481	0.970276	0.578563
Smechr1201663.1	Smechr1201663.1	4	1	1	1	256	27.2	8.1	0	0.955663	1.06178	0.983584	0.944568	1.01841	1.0534	0.963767	1.04628	0.955739	0.591555	1.02695	0.69668	0.996332	0.963506	1.07451	0.189648	1.04247	0.543391	0.970186	0.577499
Smechr0402111.1	Smechr0402111.1	9	3	5	3	509	58	6.83	0	1.05394	0.986792	0.884552	0.992352	1.00421	1.03557	0.963786	1.11004	0.91972	0.318858	0.999534	0.971076	1.01622	0.816641	1.08678	0.130177	1.10492	0.147661	1.01669	0.860978
Smechr0902332.1	Smechr0902332.1	20	4	5	4	251	27.5	7.88	45	1.07026	1.03232	1.08269	0.980332	0.949802	0.96068	0.963865	0.982044	0.981189	0.824513	0.908638	0.331638	0.925487	0.331658	0.926058	0.238426	0.94323	0.32076	1.01854	0.842512
Smechr0402503.1	Smechr0402503.1	24	5	7	5	254	28.1	10.21	88	0.966717	0.942022	0.972922	1.03218	1.05966	1.04467	0.963903	1.05064	1.05049	0.4823	1.10247	0.187854	1.05543	0.437328	1.04949	0.371879	1.00471	0.940389	0.957329	0.435197
Smechr1102462.1	Smechr1102462.1	3	2	3	2	1046	114.2	6.48	51	1.01646	0.925302	0.94504	1.00727	1.04324	1.10432	0.963911	1.02683	1.00543	0.93361	1.10599	0.174292	1.02522	0.719716	1.10001	0.0839061	1.01968	0.772961	0.926975	0.186962
Smechr0900084.1	Smechr0900084.1	11	3	7	1	344	39.4	6.54	0	1.04597	0.975983	1.01485	1.0242	1.00488	0.996913	0.963911	1.00039	1.00846	0.899916	0.990028	0.943306	0.971489	0.717037	0.981725	0.795086	0.963342	0.527727	0.981275	0.713756
Smechr0702173.1	Smechr0702173.1	1	1	1	1	857	97.1	5.76	37	0.973085	1.12027	0.944801	0.938709	1.03426	1.06668	0.963917	0.982583	0.899757	0.207776	1.00362	0.92862	0.929848	0.361856	1.11544	0.0481716	1.03344	0.629766	0.926493	0.18407
Smechr0501884.1	Smechr0501884.1	20	8	11	8	541	60.8	6.73	151	1.05461	1.01438	0.953151	1.02031	0.972982	1.0173	0.963977	1.0303	0.953827	0.57509	0.961959	0.709329	0.96389	0.644866	1.00853	0.852825	1.01055	0.874024	1.00201	0.986542
Smechr0302046.1	Smechr0302046.1	2	2	2	2	739	81.9	5.19	24	1.03461	0.994463	0.99253	0.93671	1.05246	1.04546	0.964117	1.0071	0.950797	0.54938	1.03393	0.632404	0.971484	0.716985	1.08744	0.127472	1.02176	0.750617	0.9396	0.274311
Smechr0402004.1	Smechr0402004.1	37	4	5	1	130	14.6	6.57	22	1.02886	0.959392	1.03532	0.99424	0.995516	1.03572	0.964209	1.01485	1.02078	0.766228	1.02162	0.747597	0.995379	0.95394	1.00082	0.96066	0.975118	0.672052	0.974315	0.626998
Smechr1001676.1	Smechr1001676.1	50	20	156	1	448	50.4	4.86	1328	1.02877	1.01495	1.01907	0.988663	0.996375	1.01982	0.964211	0.993829	0.98239	0.835937	0.986534	0.913843	0.958077	0.591426	1.00422	0.912827	0.975251	0.673753	0.971154	0.588965
Smechr0603089.1	Smechr0603089.1	17	4	4	4	269	28.7	6.79	52	1.04153	0.971774	0.970358	1.00868	1.04103	1.0361	0.964219	0.994752	0.982978	0.841542	1.0317	0.652621	0.973011	0.731757	1.04957	0.371155	0.989861	0.867933	0.943113	0.302662
Smechr0801409.1	Smechr0801409.1	2	1	1	1	436	47.4	5.31	0	0.939563	0.956878	0.938113	1.04362	1.0764	1.07452	0.964235	1.04015	1.04498	0.529805	1.13418	0.0915167	1.05692	0.425444	1.08537	0.136148	1.01143	0.864142	0.931876	0.218193
Smechr0201904.1	Smechr0201904.1	11	4	8	4	550	63.4	6.06	50	1.0153	1.00469	1.03159	0.99892	1.02517	0.989617	0.964264	0.996749	1.00521	0.936065	0.997429	0.993046	0.970807	0.710465	0.992258	0.926971	0.965774	0.556344	0.97331	0.6148
Smechr0400958.1	Smechr0400958.1	8	1	1	1	208	23.6	5.02	0	0.91702	1.02593	0.962009	1.09253	1.06936	0.941113	0.964283	1.05838	1.05743	0.4262	1.03475	0.625079	1.04102	0.56262	0.97855	0.75601	0.984483	0.795172	1.00606	0.968717
Smechr0101467.1	Smechr0101467.1	7	2	3	2	359	39	8.28	22	1.10549	1.04539	0.99456	1.00152	0.994128	0.969581	0.964297	0.946997	0.928029	0.373974	0.912981	0.35715	0.888612	0.138689	0.983785	0.820653	0.957526	0.462207	0.973308	0.614783
Smechr0104175.1	Smechr0104175.1	15	5	13	2	392	41.7	9.14	86	1.07158	1.0246	0.965589	0.956043	0.987314	1.0508	0.96431	1.0053	0.916731	0.300296	0.972301	0.794398	0.939619	0.434956	1.06062	0.279967	1.02497	0.716522	0.966387	0.533477
Smechr0100095.1	Smechr0100095.1	30	8	18	8	249	27.1	7.49	338	1.0594	0.955635	0.980304	0.977707	1.0139	1.04969	0.964333	1.02801	0.971702	0.735256	1.0241	0.723758	0.98874	0.887325	1.05392	0.333128	1.01753	0.796398	0.965476	0.523153
Smechr0400025.1	Smechr0400025.1	13	5	5	5	356	38.6	9.44	18	1.03858	1.04248	1.08618	1.09006	0.942303	0.951474	0.964459	0.905376	1.04574	0.523107	0.910006	0.339558	0.898501	0.17963	0.870207	0.0308907	0.859205	0.00956346	0.987357	0.792248
Smechr0402593.1	Smechr0402593.1	33	8	11	8	321	35.7	5.96	102	0.955319	0.947906	1.03436	1.03071	1.03471	1.01325	0.964504	1.0505	1.08504	0.246144	1.07605	0.317311	1.05873	0.411254	0.991718	0.92016	0.975758	0.680267	0.983907	0.747466
Smechr0401414.1	Smechr0401414.1	13	5	7	5	404	42.9	5.85	91	1.15211	1.00582	0.98338	0.969662	0.982735	0.972838	0.964581	0.992286	0.905052	0.234282	0.906225	0.317937	0.906825	0.220104	1.0013	0.953998	1.00196	0.97188	1.00066	0.9686
Smechr0301271.1	Smechr0301271.1	32	13	87	8	430	47.4	6.6	647	1.00368	0.978756	1.02082	1.06507	0.992473	0.990334	0.964705	1.01225	1.05218	0.468203	1.00019	0.964285	0.997236	0.972575	0.950581	0.442872	0.947778	0.362561	0.997051	0.920455
Smechr1201798.1	Smechr1201798.1	2	2	2	2	956	107.6	5.36	0	1.09544	1.07033	0.980836	0.977406	0.963632	1.00096	0.964734	0.968436	0.904179	0.229766	0.907113	0.322938	0.892602	0.154302	1.00324	0.926514	0.987196	0.831749	0.984004	0.748711
Smechr0701552.1	Smechr0701552.1	2	1	1	1	438	48.1	6.83	0	1.00276	0.93966	0.953237	0.964555	0.968051	0.969908	0.964736	1.2728	0.987322	0.883058	0.997704	0.990165	1.15193	0.0417667	1.01052	0.825444	1.16673	0.0254914	1.15459	0.068717
Smechr0502412.1	Smechr0502412.1	16	7	12	6	544	60.9	9.19	77	1.00153	1.04266	1.00639	1.00859	1.03404	0.989149	0.964767	0.978129	0.985708	0.867612	0.989722	0.940726	0.950444	0.524074	1.00407	0.914889	0.964225	0.538033	0.960315	0.466487
Smechr0303499.1	Smechr0303499.1	32	6	10	1	205	23	5.3	123	1.07484	0.880503	1.03846	1.01304	1.01947	0.984887	0.964777	1.05489	1.04918	0.493351	1.02507	0.714484	1.0329	0.641111	0.977021	0.737367	0.984482	0.795152	1.00764	0.952619
Smechr0103977.1	Smechr0103977.1	38	10	40	10	332	34.5	8.9	117	1.01136	0.913219	0.978397	1.02332	1.05011	1.05217	0.964784	1.03904	1.04008	0.57411	1.09233	0.231607	1.04118	0.561188	1.05024	0.36514	1.00105	0.982304	0.953169	0.393542
Smechr0502577.1	Smechr0502577.1	29	9	22	9	330	36.9	7.77	251	1.0069	0.974484	1.02423	1.01692	1.02645	0.999997	0.964831	1.01448	1.03017	0.669634	1.02274	0.736764	0.998952	0.989764	0.992792	0.933707	0.9697	0.603906	0.97674	0.65679
Smechr1200589.1	Smechr1200589.1	6	1	1	1	188	20.5	9.09	28	1.03046	1.05228	1.00398	0.89727	1.02987	1.05521	0.964973	0.99043	0.912858	0.277246	1.00112	0.954529	0.938859	0.429017	1.09669	0.0939908	1.02848	0.679908	0.937806	0.260512
Smechr1001978.1	Smechr1001978.1	87	12	48	12	158	16.2	4.75	525	1.03334	0.958493	0.924886	0.972879	1.03801	1.04665	0.964989	1.09269	0.952773	0.566092	1.0466	0.523831	1.03306	0.639482	1.09848	0.0884479	1.08427	0.23986	0.987061	0.788383
Smechr1201562.1	Smechr1201562.1	4	3	3	3	651	73.5	5.15	17	1.06954	0.992576	0.932405	0.991864	1.02609	1.02147	0.964992	1.02922	0.933154	0.410458	0.992938	0.967834	0.967071	0.674787	1.06407	0.255076	1.03635	0.601268	0.973949	0.622543
SmeSca00419.1	SmeSca00419.1	41	21	142	21	489	53	7.72	1127	1.01584	0.986489	0.988201	1.0212	1.02336	1.02061	0.964993	1.00753	1.00353	0.954873	1.0208	0.755595	0.985113	0.851058	1.0172	0.735539	0.981647	0.757304	0.965045	0.5183
Smechr0601200.1	Smechr0601200.1	21	1	1	1	87	9.5	9.47	0	0.944851	0.847371	0.921525	0.93385	1.10807	1.21515	0.96509	1.10396	1.03524	0.61988	1.29628	0.000597436	1.15446	0.0386988	1.25216	5.57013e-05	1.11517	0.113841	0.890598	0.046627
Smechr0301471.1	Smechr0301471.1	34	16	27	10	487	53.4	6.48	159	1.03738	1.04111	0.976793	1.00811	0.993375	0.975362	0.965143	1.02846	0.954978	0.584981	0.947198	0.592697	0.959163	0.601283	0.991853	0.921864	1.00438	0.944082	1.01263	0.901797
Smechr0100334.1	Smechr0100334.1	4	1	1	1	314	35.2	5.64	0	1.04573	1.01771	0.990694	0.942579	1.01203	1.04739	0.965179	1.00469	0.936916	0.438408	0.998052	0.986531	0.95465	0.560764	1.06525	0.246908	1.01893	0.781177	0.956513	0.426846
Smechr0202131.1	Smechr0202131.1	3	2	4	2	592	67.4	8.07	0	0.858232	1.0561	1.12647	1.07272	0.956991	1.02699	0.965201	0.962701	1.1488	0.0492469	1.03638	0.610577	1.00709	0.918761	0.902146	0.111637	0.876645	0.0246404	0.971733	0.595861
Smechr1101290.1	Smechr1101290.1	11	9	14	9	922	105	6.09	139	0.998722	0.975212	1.02085	1.01334	1.01161	1.04209	0.965202	1.00132	1.03052	0.666057	1.04041	0.575552	0.996245	0.962631	1.00959	0.838149	0.966736	0.567847	0.957554	0.437514
Smechr0500375.1	Smechr0500375.1	36	15	49	7	500	52.8	7.37	299	1.04736	1.01098	0.992515	0.988378	0.999438	1.01064	0.965205	1.01171	0.962378	0.650082	0.976555	0.829915	0.960448	0.613018	1.01473	0.768355	0.997994	0.979178	0.983506	0.742299
Smechr0500763.1	Smechr0500763.1	33	11	32	8	457	47.6	7.49	507	0.96527	0.939675	1.0402	1.05485	1.01633	1.03476	0.965234	1.01424	1.09979	0.176827	1.07672	0.313397	1.03912	0.580515	0.97902	0.761776	0.944835	0.33516	0.965082	0.518724
Smechr0101006.1	Smechr0101006.1	38	8	23	2	182	20.1	9.73	99	0.908243	0.882364	1.0006	1.08102	1.05947	1.06874	0.965269	1.07086	1.16252	0.0328237	1.18854	0.0214986	1.13712	0.0643821	1.02238	0.668625	0.978148	0.711238	0.956732	0.429082
Smechr1200263.1	Smechr1200263.1	45	20	109	18	576	60.2	7.59	1334	1.01334	0.940669	0.972808	1.01375	1.03843	1.03175	0.965276	1.05547	1.01666	0.81017	1.05945	0.425506	1.03416	0.628604	1.04209	0.442913	1.01721	0.799954	0.976123	0.649165
Smechr0100673.1	Smechr0100673.1	53	3	30	2	119	12.1	5.33	419	1.07228	0.954625	0.966836	1.00456	1.00752	1.02149	0.965299	1.03639	0.972616	0.743759	1.00104	0.9554	0.987561	0.875522	1.02922	0.584717	1.01537	0.820262	0.986536	0.78153
Smechr0900096.1	Smechr0900096.1	55	22	141	22	433	47	6.16	1786	0.99925	0.927861	0.983765	1.02965	1.02923	1.05044	0.965463	1.04635	1.04479	0.531493	1.07916	0.299381	1.04395	0.53565	1.03291	0.541893	0.999205	0.995747	0.967373	0.544761
Smechr0201900.1	Smechr0201900.1	8	3	3	3	508	57.1	7.59	0	1.08865	1.04484	1.004	0.953367	1.00066	0.982393	0.965498	0.983457	0.917446	0.304677	0.929483	0.463596	0.913503	0.256694	1.01312	0.790022	0.995701	0.947775	0.982807	0.733329
Smechr0303565.1	Smechr0303565.1	9	2	2	2	267	30.1	4.36	0	1.08458	0.948578	0.968214	1.01535	0.985697	1.06281	0.965527	0.997473	0.975605	0.771723	1.00755	0.888207	0.965491	0.659872	1.03274	0.543781	0.989634	0.864841	0.95826	0.444838
Smechr1100524.1	Smechr1100524.1	5	6	6	2	1117	130.7	5.95	71	0.985049	0.92218	0.971373	0.984423	1.06449	1.07559	0.96553	1.06476	1.02546	0.717328	1.12209	0.121771	1.06452	0.368038	1.09423	0.10211	1.03809	0.584513	0.948696	0.351363
Smechr1001880.1	Smechr1001880.1	13	7	13	6	793	90.5	5	128	1.0196	0.956557	1.00517	1.0318	1.01423	1.01561	0.965566	1.02067	1.03077	0.663591	1.02716	0.69468	1.0051	0.941329	0.996498	0.980449	0.975096	0.67176	0.978522	0.678991
Smechr0102320.1	Smechr0102320.1	11	4	6	1	432	47.4	6.87	108	1.05051	0.925987	0.910935	0.975597	1.05609	1.07667	0.965576	1.07154	0.954482	0.580709	1.07906	0.299977	1.03067	0.663491	1.13052	0.0267952	1.07982	0.264415	0.955156	0.413155
Smechr1101888.1	Smechr1101888.1	48	14	47	4	363	41.1	6.54	249	1.00242	0.948869	0.989025	1.03787	1.01721	1.0305	0.965683	1.03913	1.03874	0.586572	1.04942	0.50124	1.02743	0.696714	1.01027	0.828768	0.989105	0.857651	0.979048	0.685586
Smechr0203171.1	Smechr0203171.1	5	3	4	3	590	64.4	7.91	47	1.1016	1.06022	1.01518	0.972782	0.964819	0.955843	0.965787	0.985245	0.919576	0.317952	0.888446	0.227619	0.902494	0.198343	0.966147	0.608937	0.981424	0.754341	1.01581	0.869769
Smechr0100697.1	Smechr0100697.1	5	4	5	4	1049	115	5.01	104	1.01075	1.01706	0.951759	1.01464	1.00854	1.02168	0.965789	1.03809	0.969716	0.716868	1.00119	0.953811	0.988202	0.88194	1.03246	0.546994	1.01906	0.77971	0.987025	0.787915
Smechr1002471.1	Smechr1002471.1	50	32	98	3	812	90.3	5.26	1027	0.979699	0.928847	1.00317	1.03987	1.03382	1.04837	0.965794	1.03224	1.07047	0.332609	1.09098	0.237964	1.04689	0.509389	1.01916	0.709952	0.977968	0.708889	0.959581	0.4587
Smechr0201849.1	Smechr0201849.1	3	2	3	2	859	96.3	6.68	31	1.04714	1.01287	1.04239	0.981599	0.973242	1.02371	0.965835	0.977593	0.982512	0.837105	0.969386	0.770218	0.943405	0.465205	0.98664	0.856317	0.960197	0.491767	0.973198	0.613455
Smechr0602969.1	Smechr0602969.1	41	9	76	6	207	22.1	9.13	201	1.02218	0.946402	0.969968	1.01898	1.03439	1.03132	0.965859	1.0417	1.01035	0.87899	1.04934	0.501838	1.0198	0.777519	1.03859	0.479257	1.00936	0.887498	0.971851	0.597263
Smechr0702622.1	Smechr0702622.1	8	2	2	2	329	36.8	8.4	0	1.01414	1.02298	0.980331	1.01464	1.10065	1.04185	0.965968	0.884431	0.979305	0.806636	1.05173	0.483134	0.908338	0.22807	1.07395	0.192784	0.927533	0.200409	0.863664	0.0122916
Smechr0401482.1	Smechr0401482.1	56	19	135	5	274	30.1	10.24	1144	0.989808	0.941766	0.98129	1.01229	1.04143	1.0557	0.96597	1.04345	1.0321	0.650412	1.08571	0.2641	1.0403	0.56936	1.05194	0.350101	1.00795	0.90346	0.95818	0.444003
Smechr0501265.1	Smechr0501265.1	21	4	5	4	226	24.9	9.51	35	1.11478	1.06043	1.01016	0.910312	0.934357	1.05374	0.965997	0.971296	0.882892	0.137178	0.913978	0.363156	0.890623	0.146406	1.03521	0.51599	1.00876	0.894277	0.974447	0.628608
Smechr0700267.1	Smechr0700267.1	8	8	8	8	1081	117.9	7.99	57	1.03931	0.985402	0.972781	1.00055	1.02579	1.04018	0.965997	0.997811	0.974622	0.762503	1.02038	0.759662	0.969918	0.701928	1.04695	0.395385	0.995174	0.940546	0.950548	0.36849
Smechr0500019.1	Smechr0500019.1	14	2	4	1	134	14.6	8.03	29	0.962876	0.93565	0.874139	0.900446	1.17023	1.26707	0.965997	0.957954	0.934717	0.421956	1.28379	0.000945452	1.01339	0.847888	1.37345	1.40132e-08	1.08417	0.240371	0.789377	6.09669e-05
Smechr0902098.1	Smechr0902098.1	9	2	3	2	178	19.3	8.07	21	1.09843	1.06399	0.935614	0.960466	1.03289	1.00285	0.96612	0.962693	0.876834	0.116679	0.941417	0.549083	0.891971	0.151752	1.07365	0.194462	1.01726	0.799364	0.947477	0.340354
Smechr0302852.1	Smechr0302852.1	35	13	36	13	505	55.8	5.63	333	0.978732	0.998927	1.02967	1.01454	1.01335	1.00663	0.966331	1.0197	1.03365	0.635238	1.0214	0.749694	1.00423	0.951246	0.988151	0.875263	0.971538	0.626721	0.983188	0.73822
Smechr0600160.1	Smechr0600160.1	50	4	10	3	136	15.1	5	141	1.00583	0.955665	0.986671	1.00681	1.01769	1.04288	0.966351	1.04865	1.01631	0.813975	1.05051	0.492643	1.02728	0.698262	1.03365	0.533434	1.0108	0.87126	0.977889	0.671075
Smechr0902564.1	Smechr0902564.1	4	2	3	2	892	99.7	6.51	68	1.05866	1.06816	0.956949	0.961086	0.962501	1.06802	0.966398	0.981911	0.901836	0.21793	0.954725	0.651326	0.91607	0.27175	1.05865	0.294943	1.01578	0.815645	0.959512	0.457967
Smechr1002711.1	Smechr1002711.1	3	1	2	1	223	25.6	8.15	0	1.00095	1.06649	0.952828	0.90181	1.03542	1.04516	0.966415	1.05783	0.897072	0.195145	1.00636	0.900414	0.97911	0.791454	1.12182	0.0377724	1.09145	0.203823	0.972926	0.610173
Smechr0201514.1	Smechr0201514.1	7	6	6	6	1024	114	9.17	65	0.971422	1.02963	1.06954	1.02246	1.00149	0.979596	0.966416	0.984633	1.04545	0.525641	0.99002	0.943246	0.97501	0.751207	0.946983	0.408192	0.932625	0.235386	0.984839	0.759497
Smechr0600026.1	Smechr0600026.1	31	10	19	5	340	38.6	11.52	105	1.14028	0.970335	0.950641	0.987566	1.01323	0.995151	0.966417	1.00261	0.918314	0.310045	0.951562	0.626453	0.932916	0.384016	1.0362	0.505011	1.0159	0.814357	0.980405	0.70271
Smechr0601887.1	Smechr0601887.1	4	1	3	1	312	34.9	6.99	0	1.09977	1.06612	0.982606	0.972946	0.93461	0.938393	0.966435	1.0623	0.90289	0.2232	0.864776	0.1363	0.93668	0.412201	0.957788	0.516709	1.03742	0.590866	1.08315	0.320163
Smechr0202377.1	Smechr0202377.1	16	8	9	8	478	57.1	8.72	45	0.966389	1.15784	1.01009	0.983676	0.97367	0.974936	0.966453	0.988033	0.938583	0.451101	0.917325	0.383741	0.920094	0.296449	0.977351	0.741382	0.980301	0.739486	1.00302	1
Smechr0900579.1	Smechr0900579.1	14	8	11	8	760	85	8.29	88	1.11788	0.953571	0.985083	0.988442	1.00314	1.01324	0.966494	0.998877	0.952727	0.565701	0.973416	0.803686	0.948791	0.509952	1.02172	0.677112	0.995868	0.950059	0.974702	0.631719
Smechr0201611.1	Smechr0201611.1	3	2	3	1	688	77.2	7.18	0	0.991928	0.993852	0.983987	1.02473	1.0517	0.979154	0.966529	1.03724	1.01155	0.865782	1.0227	0.737177	1.00906	0.89645	1.01102	0.81853	0.997538	0.972925	0.986664	0.783196
Smechr0702330.1	Smechr0702330.1	20	13	35	9	674	75.6	7.24	147	0.955479	0.931564	1.07692	1.03711	1.01569	1.0375	0.966553	1.00943	1.12028	0.107092	1.08804	0.252276	1.04713	0.507255	0.971222	0.667861	0.934701	0.250757	0.962397	0.488963
Smechr0802221.1	Smechr0802221.1	25	9	14	6	405	44	5.22	141	1.04027	0.953729	0.976863	1.00181	1.03751	1.02568	0.966573	1.02716	0.992316	0.93095	1.0347	0.625541	0.999867	0.998932	1.04271	0.436668	1.00761	0.907282	0.966337	0.53291
Smechr0900439.1	Smechr0900439.1	9	2	2	2	297	32.4	4.84	35	0.960141	0.94623	1.00016	1.00642	1.06724	1.03138	0.966582	1.05394	1.05256	0.465083	1.10085	0.194395	1.05988	0.402442	1.04587	0.405596	1.00695	0.914764	0.962784	0.493207
Smechr0101681.1	Smechr0101681.1	7	4	7	4	818	90.3	7.12	47	0.963214	0.892921	1.06044	1.05611	1.03827	1.04305	0.966632	1.01152	1.1403	0.0626588	1.12132	0.123934	1.06574	0.359373	0.983357	0.815334	0.934609	0.250059	0.950426	0.367352
Smechr0303502.1	Smechr0303502.1	42	6	20	6	95	10.8	11.87	45	0.962238	0.925944	1.089	1.03987	0.96838	1.03872	0.966633	1.03963	1.12747	0.0888087	1.06298	0.400732	1.06254	0.382497	0.942801	0.369838	0.942409	0.313543	0.999585	0.954241
Smechr0602399.1	Smechr0602399.1	14	4	8	4	258	27.3	7.42	45	1.0161	0.951695	0.982143	1.02281	1.02819	1.01661	0.966725	1.0462	1.01888	0.786355	1.03913	0.586526	1.02293	0.743931	1.01988	0.700703	1.00398	0.948741	0.98441	0.753955
Smechr0100212.1	Smechr0100212.1	24	9	23	8	398	44.7	8.18	208	1.00006	1.06115	1.08206	0.996431	0.982506	0.955261	0.966731	0.978383	1.00838	0.900745	0.940112	0.539424	0.943677	0.467414	0.932297	0.283185	0.935832	0.259406	1.00379	0.992046
Smechr0102998.1	Smechr0102998.1	15	3	4	3	282	31.4	5.76	62	0.967192	0.948608	1.08684	1.05695	1.0404	0.982996	0.966737	0.978675	1.11901	0.110641	1.05617	0.449467	1.01546	0.825006	0.943839	0.379166	0.907461	0.0978899	0.961457	0.478751
Smechr0101210.1	Smechr0101210.1	3	1	2	1	228	24.7	7.84	0	1.02727	1.03823	0.872848	0.868361	1.05633	1.05031	0.96676	1.15074	0.842997	0.0413162	1.01992	0.764161	1.02517	0.720215	1.20987	0.000626428	1.21611	0.00461831	1.00515	0.978038
Smechr0500603.1	Smechr0500603.1	35	7	37	2	144	16.2	9.95	324	0.985065	0.932771	1.01776	1.03675	1.01747	1.02453	0.966766	1.05027	1.07126	0.327429	1.06474	0.388716	1.05172	0.467768	0.99391	0.9478	0.98176	0.758809	0.987776	0.797727
Smechr0602471.1	Smechr0602471.1	1	1	1	1	1649	176.2	6.86	0	1.1911	1.11527	1.18306	0.868809	1.08386	0.797786	0.966769	0.803319	0.88965	0.163004	0.815846	0.0356782	0.767476	0.000904659	0.917042	0.182534	0.862672	0.0116607	0.940712	0.283089
Smechr0401514.1	Smechr0401514.1	9	3	3	3	351	38	4.93	58	1.00035	1.01616	1.02138	0.98355	1.00036	1.00977	0.96679	1.0285	0.99426	0.9496	0.996836	0.999244	0.989476	0.8947	1.00259	0.935714	0.995188	0.940747	0.992616	0.86149
Smechr0401458.1	Smechr0401458.1	7	5	7	3	810	91.1	5.58	59	1.03571	0.956094	1.02035	1.03263	1.01102	1.02751	0.966802	0.977573	1.03072	0.664154	1.02346	0.729822	0.976189	0.762727	0.992964	0.935867	0.947098	0.356115	0.95381	0.399807
Smechr0100967.1	Smechr0100967.1	12	3	4	3	211	23.1	7.39	41	1.05028	0.994022	0.986164	1.0119	1.00553	0.997174	0.966869	1.01507	0.977378	0.788421	0.979649	0.855864	0.969492	0.697848	1.00232	0.939496	0.991931	0.89618	0.989632	0.822082
Smechr0202324.1	Smechr0202324.1	43	7	15	7	223	24.7	5.94	205	1.01176	0.916639	1.05873	1.00469	0.994556	1.01198	0.966899	1.06538	1.07002	0.335609	1.04052	0.574558	1.05387	0.44997	0.972434	0.682208	0.984909	0.800894	1.01283	0.899805
Smechr0102048.1	Smechr0102048.1	14	10	29	4	762	82.3	7.31	217	1.0262	0.990954	0.948352	0.957549	1.03806	1.03869	0.966903	1.06292	0.944845	0.500359	1.02954	0.672496	1.00628	0.927945	1.08964	0.118738	1.06502	0.359307	0.977404	0.665037
Smechr0303641.1	Smechr0303641.1	7	3	3	3	417	45.6	6.74	33	1.06559	1.01303	0.947624	1.02544	0.961545	1.01	0.967015	1.03663	0.949221	0.536207	0.94849	0.602622	0.963931	0.64525	0.99923	0.983257	1.0155	0.818817	1.01628	0.865094
Smechr1000337.1	Smechr1000337.1	4	1	3	1	290	32.6	8.76	27	1.11486	1.08521	0.989346	1.02	0.981936	0.939997	0.967105	0.921022	0.913309	0.279873	0.873578	0.166509	0.858213	0.0552094	0.956498	0.503084	0.939674	0.290233	0.982411	0.728253
Smechr0100789.1	Smechr0100789.1	13	1	1	1	140	15.1	7.47	0	1.00177	1.10127	1.05292	1.05424	0.980709	0.89505	0.96715	0.968012	1.00197	0.972445	0.891931	0.243836	0.920177	0.296973	0.89018	0.0716815	0.918371	0.146935	1.03167	0.715642
Smechr1000881.1	Smechr1000881.1	9	5	8	5	624	70.6	8.28	29	1.0155	0.905058	1.08605	1.05387	1.01012	1.013	0.967294	0.978058	1.11421	0.124869	1.05339	0.470299	1.01291	0.853282	0.945415	0.393564	0.909078	0.104231	0.961565	0.479918
Smechr0302109.1	Smechr0302109.1	12	2	4	2	253	28.4	4.84	55	1.0082	0.974371	1.04448	0.990625	1.00268	1.07184	0.967299	0.967495	1.0265	0.706705	1.04638	0.52562	0.975903	0.759932	1.01937	0.707261	0.95071	0.391116	0.932646	0.223404
Smechr0202291.1	Smechr0202291.1	2	1	1	1	643	70.6	9.33	0	1.07966	1.13338	0.893061	0.907071	1.02141	1.03989	0.967518	0.979791	0.813419	0.0135784	0.931434	0.477114	0.879924	0.108733	1.14508	0.0146066	1.08176	0.253488	0.944698	0.316041
Smechr0201647.1	Smechr0201647.1	24	3	3	3	160	18.7	8.75	24	0.938835	0.980101	1.21604	1.01033	1.01744	0.954573	0.967529	0.939317	1.16021	0.0351929	1.02766	0.690026	0.9937	0.937083	0.885752	0.060153	0.856482	0.00815433	0.966955	0.53996
Smechr1002903.1	Smechr1002903.1	48	16	106	16	411	44.4	6.67	1237	1.01121	0.985796	0.959874	1.00767	1.0276	1.02706	0.967551	1.0428	0.985245	0.863185	1.02887	0.678692	1.00668	0.923351	1.04428	0.421061	1.02176	0.750611	0.978432	0.677861
Smechr0602578.1	Smechr0602578.1	62	18	77	6	261	29.8	9.69	413	0.966791	0.942684	1.02647	1.04967	1.02687	1.02932	0.967593	1.02137	1.08728	0.234447	1.07683	0.312742	1.04163	0.557012	0.990388	0.903402	0.95801	0.467496	0.967308	0.544008
Smechr0802113.1	Smechr0802113.1	5	1	1	1	187	21.3	5.36	33	0.982519	0.855766	0.975117	1.10558	1.02984	1.05959	0.9676	1.05991	1.13187	0.0789574	1.13662	0.0862615	1.10293	0.158456	1.00419	0.913179	0.974434	0.663304	0.970365	0.579618
Smechr0101893.1	Smechr0101893.1	33	10	20	10	261	29	9.6	140	1.00347	1.08378	1.05603	0.972334	1.01436	0.948797	0.967608	0.975731	0.971787	0.736043	0.940549	0.542649	0.931054	0.370477	0.967856	0.628554	0.958084	0.468311	0.989904	0.825659
Smechr0203011.1	Smechr0203011.1	28	11	30	11	487	53.6	8.15	306	0.957239	1.01423	1.07211	0.986609	1.01331	1.01374	0.967758	1.00153	1.04426	0.536174	1.02819	0.685021	0.998897	0.989222	0.984616	0.831009	0.956561	0.451758	0.971507	0.593159
Smechr1001621.1	Smechr1001621.1	42	9	18	9	242	26.4	10.07	275	1.06023	0.983523	0.965728	0.989757	0.999289	1.03974	0.96787	1.02164	0.956808	0.600844	0.997688	0.990333	0.973455	0.736067	1.04273	0.436517	1.0174	0.797882	0.975711	0.644088
Smechr1102482.1	Smechr1102482.1	32	25	75	24	952	104.4	5.76	884	1.02908	0.959526	0.995367	1.01315	1.02176	1.02192	0.967879	1.02032	1.01001	0.882704	1.02769	0.689705	0.999797	0.99823	1.01751	0.731576	0.989885	0.868271	0.972856	0.60932
Smechr0601934.1	Smechr0601934.1	20	17	27	17	941	102.3	6.74	225	1.029	1.03577	1.04813	0.963735	0.987818	0.997974	0.967898	0.993653	0.974376	0.760194	0.96175	0.707637	0.95001	0.520348	0.987043	0.861358	0.974994	0.670453	0.987793	0.797944
Smechr0500352.1	Smechr0500352.1	21	2	4	2	90	10.2	8.34	26	1.00613	0.838966	0.970531	0.991846	1.01149	1.09023	0.967986	1.1607	1.06357	0.380259	1.13909	0.0811911	1.1537	0.0396003	1.07101	0.209981	1.08475	0.237296	1.01283	0.89979
Smechr0302230.1	Smechr0302230.1	7	7	9	6	871	96.3	4.7	66	1.02685	1.05015	0.999734	0.998832	1.02522	0.988658	0.968009	0.966632	0.962234	0.648792	0.969607	0.772046	0.931457	0.373387	1.00766	0.86477	0.968015	0.583288	0.960654	0.470114
Smechr0101047.1	Smechr0101047.1	30	23	56	13	863	97.9	5.69	381	1.04227	0.986034	1.00278	1.01854	0.994129	0.984475	0.968023	1.03113	0.996555	0.971614	0.975497	0.82106	0.985629	0.856201	0.978869	0.759924	0.989036	0.856709	1.01039	0.924578
Smechr0702498.1	Smechr0702498.1	42	14	63	4	260	28.2	10.81	546	0.988183	0.981007	1.02679	1.02394	1.02017	1.03954	0.968118	0.980045	1.04141	0.561906	1.04597	0.528969	0.989322	0.893162	1.00438	0.910568	0.949983	0.383923	0.945841	0.32591
Smechr0100752.1	Smechr0100752.1	4	2	3	2	569	63.1	8.48	57	1.03421	0.94577	0.987202	1.02634	1.07106	1.06452	0.968168	0.931046	1.01695	0.807041	1.07859	0.302648	0.959209	0.601704	1.06061	0.280025	0.943222	0.320681	0.88932	0.0440413
Smechr0300330.1	Smechr0300330.1	22	11	20	11	696	75.7	8.69	166	1.00617	1.04298	1.01573	0.982864	1.00427	1.0206	0.968173	0.984096	0.975327	0.769118	0.988151	0.927479	0.952719	0.543784	1.01315	0.789643	0.976819	0.693968	0.964143	0.508221
Smechr0302193.1	Smechr0302193.1	29	9	11	9	299	33.6	5.95	81	0.971471	0.96647	0.982165	1.02639	1.04898	1.02785	0.968207	1.03941	1.03644	0.608382	1.07167	0.343799	1.03596	0.610948	1.03399	0.52958	0.999536	0.999764	0.966677	0.536781
Smechr0500293.1	Smechr0500293.1	9	5	6	5	501	56.3	7.15	27	1.0237	1.10564	0.997157	0.953603	0.963572	1.00421	0.968444	1.00603	0.916133	0.296664	0.924127	0.427457	0.927272	0.343834	1.00873	0.850062	1.01216	0.85596	1.0034	0.996032
Smechr0802215.1	Smechr0802215.1	43	23	42	23	576	64.8	6.52	451	1.03235	1.00736	0.961117	0.995703	1.0035	1.0372	0.968468	1.02191	0.959365	0.623272	1.00048	0.961176	0.975819	0.759105	1.04286	0.435157	1.01715	0.8006	0.975346	0.63961
Smechr0201759.1	Smechr0201759.1	18	12	25	12	615	68.8	7.83	128	0.979555	0.953171	1.0167	1.04559	1.03012	1.04021	0.96849	0.995901	1.06704	0.355761	1.0712	0.346737	1.01638	0.814798	1.0039	0.917348	0.952528	0.409447	0.948831	0.352597
Smechr1201167.1	Smechr1201167.1	1	1	1	1	675	73.2	8.06	0	1.04966	1.16254	0.997348	0.841945	1.00169	0.973757	0.968504	1.02418	0.83143	0.0273943	0.892978	0.248847	0.900767	0.190089	1.07403	0.19236	1.08339	0.244536	1.00872	0.941523
Smechr1200169.1	Smechr1200169.1	2	1	1	1	679	74.7	6.67	44	1.11845	1.04456	1.04874	0.955896	1.0164	0.876192	0.968547	0.992245	0.92678	0.365365	0.874982	0.171729	0.906511	0.218475	0.944109	0.381609	0.978129	0.710995	1.03603	0.675279
Smechr0100664.1	Smechr0100664.1	6	2	4	2	424	48.3	4.84	27	1.01629	0.992914	0.974755	1.01341	1.05417	1.00297	0.968561	1.00508	0.989531	0.904233	1.02386	0.72602	0.982301	0.823052	1.03469	0.521753	0.992693	0.906594	0.95941	0.45689
Smechr0900205.1	Smechr0900205.1	2	1	1	1	477	53.7	4.93	0	1.00484	0.99796	1.05283	0.997128	1.01924	1.03259	0.968586	0.952382	1.02355	0.737192	1.02448	0.720117	0.95914	0.601073	1.00091	0.959461	0.937076	0.269142	0.936224	0.248732
Smechr0301801.1	Smechr0301801.1	4	2	3	2	634	70.1	6.05	0	1.04421	1.03454	1.02643	1.12088	0.953342	0.95106	0.968597	0.923566	1.03297	0.641853	0.916125	0.37629	0.910238	0.238344	0.886881	0.0629417	0.881182	0.0308832	0.993574	0.874186
Smechr0402536.1	Smechr0402536.1	5	1	1	1	147	16.9	9.95	25	0.991245	0.91571	0.926059	0.994488	1.08306	1.07248	0.968624	1.08311	1.00713	0.914689	1.13035	0.100329	1.07592	0.292126	1.12235	0.0370044	1.06831	0.336438	0.951846	0.380781
Smechr1102704.1	Smechr1102704.1	30	12	33	11	409	46.2	6.33	245	1.05421	0.987073	1.01818	1.02137	0.978071	0.986864	0.968789	1.01171	0.999151	0.996475	0.962598	0.71452	0.970225	0.704875	0.963416	0.578098	0.97105	0.620628	1.00792	0.949678
Smechr0301936.1	Smechr0301936.1	2	1	1	1	342	39.2	7.66	0	1.10705	0.989822	0.948799	0.956988	0.957635	1.09639	0.968823	1.00071	0.908872	0.254726	0.979568	0.855187	0.939275	0.432262	1.07778	0.172033	1.03345	0.629687	0.958866	0.451167
Smechr0902585.1	Smechr0902585.1	48	23	224	1	485	53.1	5.99	1971	0.977449	0.976843	0.997359	1.04204	1.0318	1.0099	0.968871	1.02538	1.04355	0.54252	1.04473	0.53919	1.02045	0.77053	1.00113	0.956364	0.977864	0.707531	0.976761	0.657056
Smechr0602654.1	Smechr0602654.1	44	6	13	5	135	15.6	10.45	136	0.996659	0.934946	1.02426	1.02303	1.00532	1.03418	0.968914	1.04333	1.05989	0.407381	1.05585	0.451779	1.04175	0.5559	0.996191	0.976579	0.982882	0.773741	0.98664	0.782886
Smechr0400087.1	Smechr0400087.1	8	3	5	3	422	47	12.38	106	1.01795	0.929558	1.0133	1.03362	1.00793	1.02335	0.968946	1.03574	1.05104	0.477657	1.04301	0.55349	1.02936	0.676869	0.992357	0.928223	0.979367	0.727192	0.986909	0.7864
Smechr0802045.1	Smechr0802045.1	5	1	1	1	422	48.7	5.17	0	0.964031	0.947688	1.0677	0.958978	1.00319	1.0498	0.969046	1.07007	1.06013	0.405552	1.07389	0.330159	1.06664	0.352999	1.01298	0.791913	1.00614	0.924013	0.993247	0.869852
Smechr0900234.1	Smechr0900234.1	15	4	8	4	279	29.7	8.29	67	0.96023	0.947224	1.01727	1.03701	1.02383	0.999017	0.969082	1.07815	1.07698	0.291679	1.06049	0.418093	1.07328	0.308636	0.984694	0.831987	0.996568	0.959648	1.01206	0.907602
Smechr0500481.1	Smechr0500481.1	1	1	1	1	810	89.7	6.11	0	0.983137	1.01534	1.04878	1.02399	0.959485	1.02632	0.969107	0.999908	1.03718	0.601354	0.993656	0.973874	0.985255	0.852474	0.95804	0.519398	0.949941	0.383504	0.991546	0.84732
Smechr0702526.1	Smechr0702526.1	8	6	14	2	547	60.5	6.38	58	0.939411	0.9341	0.981279	0.816308	1.1399	1.25923	0.969115	0.993808	0.959475	0.624243	1.28055	0.00106293	1.04772	0.502044	1.33464	2.4188e-07	1.09198	0.201361	0.818181	0.000651631
Smechr0100998.1	Smechr0100998.1	44	14	40	13	423	47.4	5.07	546	1.03071	0.988481	0.995289	1.01756	0.999605	0.997075	0.969131	1.02988	0.996858	0.974514	0.98885	0.933375	0.990003	0.899991	0.991967	0.923301	0.993124	0.912487	1.00117	0.975329
Smechr0702602.1	Smechr0702602.1	2	1	1	1	546	61.5	6.86	0	1.04638	1.04278	1.02924	0.960639	1.00469	1.00633	0.96917	0.963913	0.952482	0.563615	0.962599	0.714531	0.925295	0.330359	1.01062	0.823985	0.971456	0.625701	0.961246	0.476478
Smechr0201270.1	Smechr0201270.1	2	2	6	1	1001	112	8.18	19	0.972036	0.98501	0.938237	1.02342	0.985759	1.09871	0.969258	1.05889	1.00236	0.968042	1.06511	0.38622	1.03633	0.607282	1.0626	0.265427	1.03389	0.62529	0.972982	0.610845
Smechr0502657.1	Smechr0502657.1	6	1	1	1	237	25.8	5.34	0	1.00989	1.55475	1.15599	0.854694	0.874228	0.803845	0.969259	0.772584	0.784005	0.00362054	0.654312	1.01192e-05	0.679177	1.22578e-06	0.834576	0.00485019	0.866292	0.014265	1.038	0.657434
Smechr1200946.1	Smechr1200946.1	4	2	2	2	926	100.3	6.86	0	1.00165	0.908994	0.959501	1.03951	1.01879	1.03753	0.969275	1.09877	1.04625	0.518595	1.07624	0.316181	1.08238	0.254468	1.02867	0.591346	1.03453	0.618997	1.0057	0.972418
Smechr0902250.1	Smechr0902250.1	12	5	7	3	466	52.2	7.46	77	0.977384	1.00738	1.11331	1.03522	0.996071	0.977565	0.969305	0.948048	1.08251	0.259822	0.994392	0.98007	0.966035	0.664992	0.9186	0.191465	0.892404	0.0521629	0.971483	0.592871
Smechr0400580.1	Smechr0400580.1	18	7	9	7	507	57.3	7.84	116	1.05739	0.956636	1.01448	1.01123	1.02137	1.04129	0.969317	0.955103	1.0058	0.929463	1.02414	0.723294	0.955509	0.568386	1.01824	0.721991	0.949997	0.384055	0.932982	0.225706
Smechr0102119.1	Smechr0102119.1	6	7	10	7	1588	181.1	5.54	79	0.949539	0.96852	1.03242	1.0414	1.02762	1.03291	0.969318	1.00798	1.08121	0.267075	1.07428	0.327851	1.03089	0.661303	0.99359	0.943766	0.953458	0.419007	0.959609	0.458996
Smechr1000203.1	Smechr1000203.1	6	4	7	1	657	74.1	6.6	104	0.928576	0.951535	1.30316	1.027	0.917873	0.970938	0.969352	0.955258	1.23937	0.00237694	1.00463	0.918226	1.02367	0.736111	0.810593	0.00105303	0.825957	0.00108582	1.01895	0.838441
Smechr0800601.1	Smechr0800601.1	16	2	3	2	130	14.8	9.35	46	0.989743	1.00723	1.00328	1	1.03014	0.981628	0.969362	1.04681	1.00316	0.959048	1.00741	0.889601	1.00962	0.890164	1.00424	0.91256	1.00644	0.920621	1.00219	0.988974
Smechr1000567.1	Smechr1000567.1	5	2	3	2	392	43.7	6.54	35	1.12451	1.04009	0.992593	0.97476	0.960616	0.974834	0.969369	0.985371	0.908877	0.254755	0.894138	0.254482	0.90305	0.201051	0.983783	0.820633	0.993588	0.918841	1.00997	0.928841
Smechr0700070.1	Smechr0700070.1	9	3	6	3	427	47.5	6.95	90	0.968464	0.934993	1.01235	1.06084	1.01816	1.02205	0.969513	1.0453	1.08917	0.224937	1.07184	0.342712	1.0585	0.413059	0.98409	0.824455	0.97184	0.630494	0.987551	0.794786
Smechr0702430.1	Smechr0702430.1	20	3	3	3	182	19.6	9.1	31	0.998387	0.950477	0.927568	0.975507	1.05276	1.12127	0.96958	1.03666	0.976505	0.780189	1.11554	0.141319	1.02944	0.675984	1.14238	0.0163966	1.05421	0.441665	0.92282	0.163074
Smechr1100278.1	Smechr1100278.1	35	17	45	14	594	67.3	6.14	436	1.0006	0.974423	0.993646	1.03429	1.00428	1.00191	0.969651	1.05074	1.02679	0.703706	1.01578	0.804945	1.02298	0.74347	0.989277	0.889421	0.996282	0.955723	1.00708	0.958301
Smechr0300147.1	Smechr0300147.1	5	1	1	1	318	35.8	6.86	0	1.43646	1.12228	0.944777	0.900269	0.909666	0.903942	0.969725	0.821094	0.721075	9.15885e-05	0.708789	0.000349071	0.699882	7.64763e-06	0.982962	0.810419	0.97061	0.615155	0.987434	0.793249
Smechr0201314.1	Smechr0201314.1	14	5	8	3	379	43.2	5.59	62	0.976872	1.00596	1.01516	1.04282	0.987015	0.991735	0.969727	1.03878	1.0379	0.594514	0.997944	0.987664	1.01295	0.852793	0.961504	0.556901	0.975963	0.682905	1.01504	0.877537
Smechr0302072.1	Smechr0302072.1	31	9	28	9	313	33	10.08	173	0.972879	1.01085	1.04245	1.03473	1.01791	1.00943	0.969741	0.968261	1.04711	0.51111	1.02198	0.744059	0.976947	0.770162	0.976006	0.72506	0.932995	0.238076	0.955931	0.420945
Smechr0500435.1	Smechr0500435.1	48	21	169	7	471	52	7.27	1836	0.995574	0.953361	0.990949	1.03287	1.01462	1.00832	0.969763	1.06548	1.03842	0.589579	1.03797	0.596628	1.04428	0.532673	0.999563	0.978537	1.00564	0.92968	1.00608	0.968524
Smechr0103834.1	Smechr0103834.1	45	3	13	3	111	11.3	4.7	163	1.02012	0.998494	0.98854	0.959609	1.03032	1.02875	0.969768	1.03233	0.965095	0.674576	1.02004	0.762921	0.991818	0.918199	1.05694	0.308383	1.02769	0.688103	0.972329	0.602987
Smechr0602319.1	Smechr0602319.1	2	1	1	1	578	63.9	5.58	0	0.978359	1.02365	1.02397	1.03365	1.02061	1.00328	0.969771	0.972753	1.02777	0.693726	1.01093	0.853714	0.970285	0.705451	0.983612	0.818499	0.944065	0.328203	0.959795	0.46096
Smechr0500310.1	Smechr0500310.1	58	9	35	1	143	16.1	10.2	157	1.02425	0.933469	1.00703	1.01108	1.01035	0.980654	0.96982	1.09447	1.03085	0.662799	1.017	0.792815	1.05444	0.445357	0.986567	0.855404	1.02288	0.738622	1.03681	0.668251
Smechr0900272.1	Smechr0900272.1	27	7	27	6	324	36.8	7.2	364	1.18742	1.11899	0.906651	0.930268	0.945493	0.963995	0.969828	0.99643	0.796441	0.00650986	0.827905	0.0515724	0.852519	0.0454251	1.03951	0.469586	1.07041	0.322356	1.02973	0.733877
Smechr0203118.1	Smechr0203118.1	22	7	14	7	320	35.9	9.44	45	0.933009	1.00662	1.09591	1.03167	1.0099	1.01071	0.969868	0.968639	1.0969	0.189061	1.04175	0.564131	0.99942	0.994458	0.949722	0.43445	0.911134	0.112746	0.959369	0.45646
Smechr1001949.1	Smechr1001949.1	28	13	22	13	494	54.4	6.74	311	1.03302	0.982381	0.987638	1.0054	1.00735	1.022	0.969879	1.02032	0.988905	0.898222	1.00692	0.894601	0.987494	0.87485	1.01822	0.72221	0.998573	0.987105	0.980705	0.706517
Smechr0104106.1	Smechr0104106.1	2	1	1	1	456	52.1	5.87	0	0.967308	0.988141	1.17521	1.07503	0.958542	0.988021	0.969886	0.900939	1.15075	0.0465368	0.995456	0.989012	0.956724	0.579246	0.865048	0.0243144	0.83139	0.00160512	0.961092	0.474816
Smechr0700465.1	Smechr0700465.1	18	5	5	5	326	36.7	5.41	57	1.0623	0.997938	1.02823	1.057	1.04773	0.937911	0.969933	0.922884	1.01213	0.859386	0.963792	0.72425	0.918739	0.287981	0.95224	0.459356	0.907726	0.0989088	0.953254	0.394367
Smechr0302811.1	Smechr0302811.1	36	29	111	6	956	104.9	6.98	1022	1.07042	0.999306	0.99738	0.994115	1.01641	1.02347	0.970005	0.953823	0.962204	0.648522	0.985581	0.905806	0.929511	0.359468	1.02429	0.644652	0.966022	0.559298	0.94311	0.302638
Smechr1201884.1	Smechr1201884.1	7	5	7	4	849	93.9	4.65	50	1.03664	0.922766	0.975555	1.02427	1.0021	1.0451	0.970043	1.05486	1.02063	0.767787	1.04481	0.53852	1.03343	0.635825	1.02369	0.652204	1.01254	0.851713	0.989107	0.815171
Smechr0100091.1	Smechr0100091.1	20	11	22	11	539	61.4	6.92	102	0.991369	0.921146	0.988542	1.02774	1.02983	1.07874	0.970054	1.02452	1.05426	0.451328	1.10251	0.187702	1.04291	0.545188	1.04577	0.406575	0.989238	0.859454	0.94594	0.32677
Smechr0302885.1	Smechr0302885.1	14	2	3	2	184	19.9	8.18	55	1.02191	0.985941	1.00618	0.959536	1.00699	1.05474	0.970076	1.02244	0.979012	0.803863	1.02684	0.697749	0.992362	0.923654	1.04885	0.377699	1.01364	0.839464	0.966426	0.533926
Smechr1000351.1	Smechr1000351.1	27	9	16	8	383	42.8	5.95	137	1.01071	0.980839	1.0224	1.04289	1.00543	0.969996	0.970089	1.0255	1.03702	0.602793	0.991902	0.959108	1.00203	0.976474	0.956489	0.502995	0.966251	0.562029	1.01021	0.926414
Smechr1002504.1	Smechr1002504.1	28	5	33	1	166	19.2	10.51	314	0.940645	0.853453	0.954614	1.0483	1.12042	1.1321	0.970174	1.0175	1.11639	0.118244	1.25551	0.00256709	1.1079	0.14024	1.12462	0.0338727	0.992394	0.902507	0.882425	0.0320342
Smechr0100310.1	Smechr0100310.1	7	4	5	4	940	101.8	6.33	40	1.04013	1.09203	1.0013	0.969505	0.988076	0.990128	0.970366	0.970245	0.924322	0.348754	0.927792	0.452027	0.91016	0.237917	1.00375	0.919351	0.984679	0.797798	0.980996	0.710213
Smechr0502804.1	Smechr0502804.1	12	7	17	1	601	65.2	8.47	99	0.87449	0.966824	0.997825	1.10653	1.01449	1.04013	0.970378	1.06274	1.14285	0.058335	1.11584	0.140359	1.10417	0.153766	0.976367	0.729428	0.966149	0.560816	0.989535	0.8208
Smechr1002098.1	Smechr1002098.1	33	4	23	2	122	14	11.6	75	0.960397	0.977084	1.01328	1.03458	1.03919	1.02886	0.970385	1.00563	1.05697	0.429775	1.06739	0.371067	1.01989	0.77658	1.00986	0.834449	0.964914	0.546149	0.955494	0.416545
Smechr0102728.1	Smechr0102728.1	17	8	35	7	552	61.3	5.29	244	0.987734	0.978702	1.03673	1.01362	1.01518	1.02814	0.970387	0.997396	1.04267	0.550424	1.0391	0.586791	1.00069	0.991836	0.996575	0.981419	0.959731	0.486552	0.963029	0.495898
Smechr1000432.1	Smechr1000432.1	3	1	1	1	366	39.5	8.27	0	1.04363	0.928312	0.997075	1.00415	1.03631	0.988661	0.970412	1.06202	1.01485	0.829741	1.0269	0.697195	1.03068	0.663432	1.01187	0.806967	1.01559	0.817737	1.00368	0.993179
Smechr0302700.1	Smechr0302700.1	8	4	8	1	524	55.8	10.17	80	1.04438	1.00657	0.976268	0.954294	1.04899	0.967902	0.970419	1.05876	0.9413	0.472171	0.983391	0.887354	0.989385	0.89379	1.04472	0.416805	1.05108	0.467547	1.00609	0.968399
Smechr0402025.1	Smechr0402025.1	23	7	16	7	476	52.2	5.57	106	1.08008	1.08148	0.968213	0.951789	0.981527	1.0076	0.970429	0.980991	0.88825	0.15739	0.920227	0.402085	0.902784	0.199754	1.036	0.507259	1.01636	0.809256	0.981046	0.710839
Smechr1000480.1	Smechr1000480.1	21	11	16	11	568	62.8	6.62	81	1.03066	1.00417	0.991145	0.963467	1.01233	1.02596	0.970431	1.02904	0.960578	0.634014	1.0017	0.948533	0.982622	0.826239	1.04281	0.435666	1.02295	0.737882	0.980954	0.709677
Smechr1201159.1	Smechr1201159.1	2	3	3	3	3252	352.9	5.38	65	0.942641	1.01459	1.53054	0.966241	0.899813	0.841606	0.970445	0.847566	1.27567	0.000568105	0.889735	0.233534	0.928868	0.354942	0.697464	1.67135e-08	0.728141	5.74474e-08	1.04398	0.604613
Smechr0104128.1	Smechr0104128.1	13	2	9	2	157	17.3	5.49	121	1.00798	1.04184	0.96387	1.00025	1.04647	1.01544	0.970469	0.979684	0.958193	0.612957	1.0059	0.905139	0.951378	0.532124	1.04978	0.369195	0.992887	0.909242	0.9458	0.325554
Smechr1002520.1	Smechr1002520.1	1	1	1	1	1824	201.6	6.65	0	1.02529	0.883444	0.915793	0.976475	1.04513	1.15112	0.970471	1.06746	0.991373	0.921896	1.15063	0.0607204	1.06769	0.345744	1.16064	0.00732365	1.07698	0.28106	0.927916	0.192702
Smechr0101234.1	Smechr0101234.1	1	1	1	1	1170	130.6	6.09	0	1.03443	1.00718	0.978343	0.966977	1.03986	1.11327	0.970667	0.914779	0.952838	0.566639	1.05463	0.46097	0.92351	0.318475	1.10683	0.0660372	0.969221	0.598022	0.875676	0.0230572
Smechr0400079.1	Smechr0400079.1	1	2	3	1	1254	138.9	6.55	0	0.954304	1.00554	1.25453	0.991437	0.966925	0.941865	0.97067	0.936214	1.14599	0.0533637	0.973951	0.808142	0.972978	0.731434	0.849873	0.0113802	0.849025	0.00518318	0.999001	0.946454
Smechr0202346.1	Smechr0202346.1	3	1	1	1	302	33.4	6.64	27	1.05163	1.08571	0.941595	0.983975	0.990176	0.989185	0.970682	1.0108	0.900918	0.213406	0.926085	0.4405	0.927077	0.342487	1.02794	0.600106	1.02904	0.674241	1.00107	0.974051
Smechr0502800.1	Smechr0502800.1	3	1	1	1	403	45.8	5.14	0	1.07005	1.05669	1.05997	1.0026	0.965663	0.942811	0.970714	0.952226	0.969826	0.717883	0.897368	0.270585	0.90417	0.206579	0.925287	0.233246	0.932301	0.233041	1.00758	0.953198
Smechr0800252.1	Smechr0800252.1	4	1	1	1	431	48.4	8.79	0	0.997161	1.04264	1.05784	0.980112	1.04363	0.956513	0.970769	0.975345	0.999095	0.995942	0.980559	0.863513	0.954072	0.555661	0.981447	0.791647	0.954936	0.434442	0.972988	0.610918
Smechr0600108.1	Smechr0600108.1	15	7	16	7	658	73.6	5.72	189	0.955604	0.923223	1.15688	1.17205	0.936969	0.946894	0.970772	0.965108	1.23956	0.00235969	1.00268	0.938364	1.03037	0.666568	0.808897	0.000936471	0.831232	0.00158732	1.02761	0.754027
Smechr0502685.1	Smechr0502685.1	46	23	168	10	608	65.6	7.02	1745	0.956263	0.964341	1.04018	1.06713	1.00897	0.992831	0.970791	1.02921	1.09721	0.187702	1.04228	0.55965	1.04134	0.55969	0.949933	0.436508	0.949078	0.375063	0.9991	0.947772
Smechr0303602.1	Smechr0303602.1	3	1	1	1	369	38.7	6.7	27	1.01855	0.997677	0.955219	0.970266	1.06719	1.00451	0.970973	1.04459	0.954996	0.585134	1.02751	0.691377	0.999675	0.997005	1.07594	0.18181	1.04678	0.504587	0.972905	0.609921
Smechr0100411.1	Smechr0100411.1	11	3	4	3	276	30.7	5.97	70	0.979895	0.990343	0.983341	1.05202	1.04052	0.987124	0.971107	1.02487	1.03305	0.641067	1.02914	0.676246	1.01306	0.85155	0.996207	0.976781	0.980648	0.744073	0.984381	0.753587
Smechr0202137.1	Smechr0202137.1	30	11	48	11	431	47.2	8.06	410	0.996209	0.983479	1.00305	1.0285	1.04237	1.00565	0.971181	0.997785	1.0262	0.709775	1.03451	0.62719	0.994584	0.94596	1.0081	0.858676	0.969191	0.597654	0.961402	0.47816
Smechr0201253.1	Smechr0201253.1	1	1	1	1	704	81.3	5.88	18	0.949208	0.908438	1.01251	0.987924	1.12547	1.11019	0.971283	0.967409	1.07686	0.292358	1.20349	0.0138013	1.04363	0.538615	1.11759	0.0444213	0.969137	0.596986	0.867169	0.0148553
Smechr1001524.1	Smechr1001524.1	4	2	3	2	422	46	6.73	0	1.06688	1.01902	0.969492	0.992831	0.99419	1.01196	0.971292	0.99978	0.940756	0.467913	0.961768	0.707781	0.944951	0.477843	1.02234	0.669249	1.00446	0.943209	0.982514	0.729572
Smechr0902343.1	Smechr0902343.1	33	7	31	6	224	24.4	8.25	277	0.980734	0.986699	0.991721	1.04615	1.03495	1.0569	0.971352	0.959638	1.0358	0.614427	1.06324	0.398958	0.981477	0.814867	1.02648	0.617683	0.94755	0.360391	0.923103	0.16463
Smechr0302600.1	Smechr0302600.1	59	10	67	6	173	19.8	10.11	318	0.953491	0.939176	1.02729	1.04072	1.05123	1.01357	0.971469	1.03446	1.09264	0.208235	1.09095	0.238132	1.05984	0.402737	0.998452	0.994297	0.969981	0.607377	0.971485	0.592899
Smechr0802314.1	Smechr0802314.1	14	6	10	6	596	66.1	4.83	31	0.977407	0.959387	1.04874	1.01128	1.00256	1.00624	0.971492	1.05248	1.06362	0.379846	1.03717	0.603588	1.04501	0.526125	0.975134	0.714522	0.982499	0.768637	1.00755	0.953465
Smechr0303189.1	Smechr0303189.1	33	7	16	2	248	27.2	6.24	85	1.12457	0.991958	1.13318	1.02145	0.927361	0.884817	0.971538	0.965563	1.018	0.795726	0.856204	0.110892	0.915226	0.266739	0.841061	0.00704022	0.899039	0.0695407	1.06893	0.410347
Smechr0601894.1	Smechr0601894.1	25	4	10	1	128	14.4	5.66	0	0.990449	0.983369	1.00984	1.029	1.01423	1.00194	0.971542	1.02828	1.03294	0.642159	1.02146	0.749142	1.01317	0.850322	0.988883	0.884471	0.980861	0.746886	0.991887	0.851836
Smechr0402558.1	Smechr0402558.1	31	14	40	7	492	56.9	7.27	264	0.950732	1.01068	1.09273	0.987342	0.999799	0.966206	0.971568	1.0479	1.06049	0.402836	1.00234	0.9419	1.0296	0.67441	0.945162	0.391231	0.970864	0.618315	1.02719	0.758034
Smechr0700809.1	Smechr0700809.1	34	5	43	5	162	17.5	5.86	284	1.0001	0.977586	1.00017	1.02307	1.04287	0.997916	0.971571	1.01544	1.02304	0.742517	1.03191	0.650733	1.00472	0.945702	1.00867	0.850766	0.982095	0.763255	0.973649	0.618912
Smechr0100853.1	Smechr0100853.1	49	30	54	30	750	82.1	4.45	536	1.16034	1.05153	0.895519	0.960152	0.972259	0.987908	0.971579	1.0242	0.838958	0.0359168	0.886202	0.217561	0.902301	0.197409	1.05631	0.313399	1.0755	0.289994	1.01817	0.846255
Smechr0402126.1	Smechr0402126.1	2	2	2	2	1016	111.1	6.04	37	0.86014	0.998001	0.918722	1.31896	0.998278	0.978734	0.971599	0.988187	1.20426	0.00847407	1.06397	0.393917	1.0547	0.4432	0.883507	0.054905	0.875809	0.0236145	0.991287	0.843899
Smechr0402488.1	Smechr0402488.1	46	36	139	35	811	93.2	5.02	974	0.952525	0.978046	1.03521	1.02825	1.02313	1.00161	0.971611	1.03917	1.06884	0.343518	1.04878	0.506306	1.04155	0.557763	0.981235	0.789024	0.974469	0.663741	0.993105	0.867963
Smechr1001310.1	Smechr1001310.1	62	20	302	1	377	41.7	5.49	3847	1.04767	0.985725	0.965138	1.00405	0.995743	1.02548	0.971612	1.03266	0.968423	0.704957	0.994013	0.976882	0.985676	0.856679	1.02642	0.618402	1.01782	0.79331	0.991613	0.848208
Smechr0700992.1	Smechr0700992.1	10	1	1	1	161	19	8.65	0	1.15645	1.07094	1.13052	1.00987	0.930157	0.851642	0.971625	0.893756	0.960941	0.637243	0.79995	0.0210581	0.837474	0.0261488	0.832465	0.00428069	0.871515	0.0188976	1.04691	0.579599
Smechr1000765.1	Smechr1000765.1	25	9	32	9	368	40.9	9.06	209	0.985765	0.983803	1.04343	1.02196	1.03658	1.02393	0.971632	0.959846	1.04865	0.497821	1.04617	0.527306	0.980661	0.806782	0.997637	0.994792	0.935163	0.254267	0.937378	0.25729
Smechr0801689.1	Smechr0801689.1	20	9	15	9	446	51.2	9.2	167	0.971654	0.979308	1.02682	1.03897	1.02902	1.01607	0.971647	0.994958	1.05886	0.415216	1.04825	0.510563	1.00802	0.908206	0.989977	0.898227	0.951986	0.403933	0.961624	0.480565
Smechr0900441.1	Smechr0900441.1	6	4	6	2	1050	116.6	7.47	55	0.960148	0.944316	1.02643	0.98526	1.02594	1.0711	0.971664	1.0464	1.0563	0.435027	1.10112	0.193286	1.05965	0.404201	1.04243	0.439506	1.00317	0.957997	0.962337	0.488316
Smechr0702705.1	Smechr0702705.1	7	14	17	14	1813	203.7	7.08	172	0.969089	0.966018	1.03602	1.06093	1.02158	1.02079	0.971702	0.982523	1.08363	0.253658	1.05543	0.454956	1.00988	0.887199	0.97397	0.700535	0.931937	0.230434	0.956844	0.430225
Smechr0700218.1	Smechr0700218.1	2	1	1	1	462	51.4	6.67	0	1.09157	1.21866	0.847718	0.958723	0.912422	0.980006	0.971731	1.03839	0.781931	0.00326944	0.819151	0.0395732	0.870093	0.0810192	1.0476	0.389256	1.11275	0.121184	1.06219	0.45845
Smechr1101213.1	Smechr1101213.1	38	19	52	16	563	62.9	4.81	418	0.980489	0.939806	0.994376	1.0207	1.03198	1.03608	0.971742	1.05656	1.04936	0.491815	1.07695	0.312053	1.05625	0.430783	1.02629	0.62	1.00656	0.91917	0.980776	0.707415
Smechr1200148.1	Smechr1200148.1	44	18	135	18	504	54.7	6.4	1428	0.996535	0.975454	0.990511	1.01748	1.02305	1.02177	0.971763	1.03283	1.01826	0.793044	1.03694	0.605682	1.01653	0.813181	1.01835	0.720552	0.998307	0.983459	0.980321	0.701652
Smechr0100381.1	Smechr0100381.1	2	1	1	1	572	62.2	8.43	36	0.978415	0.915281	0.990619	1.07479	1.01563	1.00617	0.971812	1.0805	1.09068	0.217562	1.06765	0.3694	1.08376	0.246909	0.978885	0.76012	0.993656	0.919762	1.01509	0.877029
Smechr0100538.1	Smechr0100538.1	25	10	31	10	537	57.8	7.84	477	0.98113	0.989504	0.97897	1.03299	1.0449	1.02769	0.971817	1.00199	1.02097	0.764174	1.05174	0.48304	1.00161	0.981232	1.03013	0.573972	0.981036	0.749198	0.952338	0.385498
Smechr0202370.1	Smechr0202370.1	20	10	36	10	629	69.2	6.77	336	0.960438	1.01829	1.00549	1.00894	1.02516	1.02564	0.971878	1.01199	1.01804	0.795342	1.03642	0.610205	1.0026	0.969946	1.01806	0.724329	0.984829	0.799814	0.967361	0.544614
Smechr0302549.1	Smechr0302549.1	35	10	64	3	297	32.2	5.17	911	1.06649	0.921875	0.949019	0.983524	0.993253	1.05174	0.971892	1.09398	0.971926	0.737337	1.02848	0.68233	1.03898	0.581877	1.05819	0.298486	1.06899	0.331834	1.01021	0.926413
Smechr0202851.1	Smechr0202851.1	21	7	13	7	410	46.6	5.19	92	1.05431	1.13279	1.00412	0.986453	0.972695	0.929032	0.97192	0.96802	0.910144	0.261783	0.86952	0.152046	0.886992	0.132692	0.955365	0.491258	0.974562	0.664937	1.02009	0.827148
Smechr0601004.1	Smechr0601004.1	6	1	1	1	361	40.3	9.36	35	0.972884	1.02374	0.989549	1.00822	1.05509	0.985227	0.971958	1.02113	1.00058	0.988077	1.02188	0.745036	0.998232	0.98256	1.02129	0.682482	0.997656	0.974552	0.976855	0.658217
Smechr0303326.1	Smechr0303326.1	24	17	57	5	759	85.6	7.09	636	0.955381	0.968723	1.08083	1.05504	1.01391	0.975361	0.971977	1.00701	1.11006	0.138378	1.03387	0.632983	1.02852	0.685424	0.931364	0.276173	0.926547	0.19408	0.994828	0.890849
Smechr0303392.1	Smechr0303392.1	1	1	2	1	1821	202.2	6.76	0	0.955257	0.940647	0.986089	1.05646	1.03394	1.04508	0.971981	1.04286	1.07735	0.289464	1.09659	0.212385	1.06274	0.381035	1.01786	0.726921	0.986437	0.821485	0.969129	0.565098
Smechr1000141.1	Smechr1000141.1	31	10	20	9	462	48.5	8.57	164	0.992958	1.02844	1.06084	0.982091	1.01114	0.991457	0.972024	0.985822	1.01066	0.875613	0.990699	0.948966	0.968562	0.688964	0.980254	0.776924	0.95835	0.471233	0.977656	0.668167
Smechr0500009.1	Smechr0500009.1	25	7	12	7	279	30.6	7.17	37	1.02774	0.979204	0.989742	0.992791	0.989757	1.03447	0.972026	1.04277	0.987835	0.887972	1.00861	0.877303	1.00391	0.954888	1.02103	0.685826	1.01628	0.810222	0.995341	0.897674
Smechr0502440.1	Smechr0502440.1	32	15	28	7	617	67.2	7.34	168	1.02076	0.981635	0.977606	1.00704	1.00059	1.00775	0.972056	1.06172	0.991135	0.919615	1.00297	0.935361	1.01567	0.822646	1.01194	0.805995	1.02476	0.718741	1.01266	0.90148
Smechr0800060.1	Smechr0800060.1	21	6	12	6	350	37.7	6.46	40	1.02037	0.959166	0.971954	1.00189	1.01837	1.02825	0.972065	1.05823	0.997126	0.977082	1.03389	0.632809	1.02564	0.715321	1.03687	0.497771	1.0286	0.678734	0.992024	0.853642
Smechr0502053.1	Smechr0502053.1	68	38	205	38	623	68.6	5.4	2116	1.0069	1.0056	0.979375	1.01275	1.02043	1.02529	0.97207	1.00518	0.989878	0.907554	1.01651	0.797738	0.982488	0.824912	1.0269	0.612584	0.992535	0.904432	0.966533	0.53514
Smechr1200301.1	Smechr1200301.1	34	8	131	7	359	38.8	8.12	3144	0.925948	0.81199	0.901097	0.975095	1.16168	1.23343	0.972078	1.06024	1.07955	0.276525	1.37814	2.30775e-05	1.16938	0.0243098	1.27658	1.22206e-05	1.08321	0.245505	0.848527	0.00511636
Smechr1100174.1	Smechr1100174.1	34	6	10	5	231	24.9	7.06	40	0.993155	0.966916	0.999159	0.999754	1.02416	1.02498	0.972354	1.04947	1.01982	0.776405	1.04544	0.533317	1.03151	0.65504	1.02513	0.634351	1.01146	0.863766	0.986672	0.783303
Smechr0900398.1	Smechr0900398.1	16	7	7	7	464	50.3	7.78	53	1.00462	1.00667	1.13604	1.0582	0.972575	0.918415	0.97244	0.953944	1.09096	0.216203	0.940187	0.539973	0.957784	0.588782	0.861798	0.0208109	0.877928	0.026286	1.01872	0.840793
Smechr0601265.1	Smechr0601265.1	50	7	19	6	239	25.6	4.59	216	1.04275	1.01796	0.969562	0.994874	1.00373	1.0108	0.972443	1.01425	0.953279	0.570402	0.977589	0.838575	0.96408	0.646639	1.0255	0.629715	1.01133	0.86525	0.986181	0.776914
Smechr0100852.1	Smechr0100852.1	3	1	2	1	273	30	9.35	35	1.02496	0.912221	0.988346	0.961746	1.00566	1.09225	0.972524	1.07448	1.00667	0.919831	1.08297	0.278451	1.05669	0.427224	1.0758	0.182531	1.0497	0.479305	0.975734	0.644366
Smechr1200306.1	Smechr1200306.1	7	2	24	1	329	35.2	6.8	222	0.814827	0.964672	1.12443	1.09818	1.06947	1.02955	0.972567	0.956874	1.24901	0.00164392	1.17955	0.027813	1.08426	0.244197	0.944392	0.38418	0.868097	0.0157415	0.919213	0.144193
Smechr0400586.1	Smechr0400586.1	15	6	8	6	488	55.6	8.4	80	1.02324	0.964995	1.01779	1.0181	1.02016	1.03217	0.972579	0.978552	1.02397	0.732818	1.03224	0.647733	0.981339	0.8135	1.00808	0.859006	0.95837	0.471451	0.95069	0.369826
Smechr0202599.1	Smechr0202599.1	18	5	11	2	276	29.3	8.84	117	1.01623	1.00413	0.919023	1.00927	1.05276	1.03447	0.9726	1.02059	0.954424	0.580212	1.0331	0.639947	0.986549	0.8654	1.08243	0.14927	1.03366	0.627627	0.954944	0.411031
Smechr0800350.1	Smechr0800350.1	4	3	3	1	770	85.4	6.83	22	1.09482	0.930249	1.0214	1.074	1.0406	0.9948	0.972674	0.897113	1.03473	0.62479	1.0051	0.913367	0.923318	0.31721	0.971365	0.669545	0.89233	0.0519895	0.918635	0.141323
Smechr0201562.1	Smechr0201562.1	17	4	6	4	346	37.7	5.83	79	1.00538	0.976554	0.989487	0.999557	1.03104	1.02716	0.972701	1.02716	1.00359	0.95426	1.03848	0.592176	1.00905	0.896599	1.03477	0.52087	1.00544	0.931991	0.971655	0.594931
Smechr0902501.1	Smechr0902501.1	3	1	1	1	505	55.1	7.96	0	1.07756	0.880965	0.881451	1.0437	1.06944	1.06045	0.97274	1.04782	0.98296	0.841374	1.08749	0.255027	1.03168	0.653324	1.10635	0.0671828	1.04956	0.480474	0.948673	0.351157
Smechr0102029.1	Smechr0102029.1	26	8	12	8	367	39.7	9.04	128	1.09861	1.09153	1.00408	0.971946	0.958594	0.977989	0.972754	0.944037	0.902234	0.21991	0.884225	0.20895	0.875189	0.0946074	0.98004	0.774293	0.970024	0.607908	0.989781	0.82403
Smechr1000246.1	Smechr1000246.1	32	26	97	14	982	107.3	7.33	895	0.984458	0.947828	1.03824	1.02832	1.00432	1.01739	0.972768	1.0365	1.06949	0.339133	1.04628	0.526465	1.03984	0.573732	0.978296	0.752912	0.972277	0.635977	0.993847	0.877811
Smechr1002369.1	Smechr1002369.1	16	4	5	3	221	25.3	5.59	25	1.02455	0.954254	1.01634	1.02735	0.993078	1.02361	0.972797	1.01662	1.03279	0.64366	1.01915	0.771709	1.00536	0.938355	0.98679	0.858188	0.973443	0.650704	0.986475	0.780743
Smechr0202778.1	Smechr0202778.1	5	3	3	3	646	70.6	6.52	27	1.07583	1.09077	1.02626	0.9714	0.985817	0.972187	0.972818	0.924355	0.922026	0.333643	0.903724	0.304093	0.875647	0.0959097	0.98015	0.77565	0.949699	0.381124	0.968932	0.562801
Smechr1201498.1	Smechr1201498.1	31	23	31	23	847	92.4	5.43	282	0.93448	0.940104	1.01289	1.05245	1.02035	1.03633	0.972914	1.06305	1.10176	0.168854	1.09714	0.209991	1.08609	0.234522	0.995803	0.971677	0.985773	0.812519	0.989928	0.825968
Smechr0303614.1	Smechr0303614.1	7	4	5	4	432	49.7	7.58	24	0.92639	1.01251	1.07586	1.03994	0.970258	1.03079	0.972921	0.998347	1.09124	0.214874	1.03205	0.649438	1.01669	0.811391	0.945762	0.396781	0.93169	0.22867	0.98512	0.76314
Smechr0802445.1	Smechr0802445.1	26	7	25	2	231	26.5	6.8	121	1.03494	0.982378	0.978546	0.993947	1.04182	1.00117	0.972929	1.02242	0.977781	0.792221	1.01273	0.835548	0.989111	0.89105	1.03574	0.510115	1.01159	0.862357	0.976681	0.656059
Smechr0400052.1	Smechr0400052.1	14	6	9	6	482	52.7	4.92	48	1.04332	1.05188	0.964271	0.996045	1.00597	0.998671	0.97302	0.991404	0.935621	0.428679	0.956778	0.66764	0.937581	0.419114	1.02261	0.66573	1.0021	0.970308	0.979936	0.696777
Smechr0201288.1	Smechr0201288.1	7	2	2	2	361	40.3	6.44	39	1.0131	0.907601	0.984677	1.03591	1.07012	1.01872	0.973031	1.02887	1.05201	0.469654	1.08754	0.254779	1.04228	0.551019	1.03378	0.531979	0.990749	0.880045	0.958376	0.446039
Smechr0100250.1	Smechr0100250.1	7	2	2	2	377	40.9	7.46	26	0.941923	1.02387	1.09869	0.974163	0.981527	0.999099	0.973041	1.03391	1.05446	0.44967	1.00755	0.888195	1.02094	0.765261	0.955509	0.492752	0.968208	0.585643	1.01329	0.895138
Smechr0100527.1	Smechr0100527.1	3	3	3	3	1254	140.8	6.34	47	1.09608	0.849496	0.967487	0.951907	0.960589	1.1846	0.973049	1.04983	0.986542	0.875591	1.1026	0.187359	1.03973	0.574756	1.11764	0.0443359	1.05391	0.444081	0.942983	0.301585
Smechr0101634.1	Smechr0101634.1	16	8	17	3	516	55.4	7.88	139	0.98744	0.944151	0.987065	1.0354	1.01981	1.00838	0.973232	1.07625	1.04705	0.511639	1.05001	0.496546	1.06103	0.393701	1.00283	0.932367	1.01336	0.84257	1.0105	0.923433
Smechr0502022.1	Smechr0502022.1	49	12	73	4	250	27.4	6.28	272	1.02065	0.938364	0.934606	1.00384	1.05133	1.04365	0.973267	1.06654	0.9895	0.903932	1.0694	0.35808	1.04124	0.560631	1.08075	0.157211	1.05229	0.45748	0.973664	0.619089
Smechr1200546.1	Smechr1200546.1	3	1	1	1	384	42.5	5.1	0	0.998438	1.01674	1.07661	0.98955	0.952177	1.01264	0.973282	1.0055	1.0253	0.719019	0.975009	0.816979	0.981943	0.819494	0.95095	0.446505	0.957712	0.464242	1.00711	0.957983
Smechr0502402.1	Smechr0502402.1	8	2	3	2	227	25.7	7.09	28	1.0896	1.09255	0.985898	0.909135	0.949416	1.01301	0.973338	1.00834	0.868425	0.0921216	0.899308	0.280557	0.908133	0.226982	1.03556	0.51209	1.04572	0.513976	1.00981	0.930399
Smechr0801875.1	Smechr0801875.1	21	1	1	1	86	9.6	8.18	0	0.959702	1.00522	0.976124	0.980839	1.04404	1.03487	0.973384	1.05568	0.995948	0.965795	1.05801	0.435944	1.03264	0.64362	1.06231	0.267541	1.03685	0.596444	0.976029	0.647999
Smechr0302480.1	Smechr0302480.1	6	3	4	3	423	46.4	7.66	38	1.02385	1.08548	0.959226	1.01628	0.979851	1.0043	0.973405	0.981113	0.93656	0.435727	0.940658	0.543453	0.926608	0.339273	1.00438	0.910628	0.989373	0.861301	0.985064	0.762411
Smechr0801169.1	Smechr0801169.1	6	1	1	1	185	21.3	8.25	0	1.14684	1.28344	1.00689	0.900713	0.964827	0.859824	0.97341	0.872558	0.784929	0.00378729	0.750796	0.00295847	0.759568	0.000563703	0.956515	0.503263	0.96769	0.579351	1.01168	0.911406
Smechr0201802.1	Smechr0201802.1	6	2	2	2	385	42.3	5.68	38	1.0493	0.884615	0.955431	1.02782	1.00346	1.06881	0.973447	1.0704	1.02551	0.716864	1.07154	0.344589	1.05684	0.426046	1.04489	0.415147	1.03055	0.658763	0.986283	0.778246
Smechr1000467.1	Smechr1000467.1	6	4	4	4	609	68.5	6.84	64	1.17699	1.03658	0.955409	0.934243	0.974217	1.00595	0.973452	0.964488	0.853667	0.0588041	0.894558	0.256539	0.875481	0.0954382	1.0479	0.386459	1.02555	0.710348	0.978675	0.68091
Smechr0902276.1	Smechr0902276.1	32	14	22	14	548	60.7	8.81	195	1.03273	0.984214	0.961298	0.988788	1.03202	1.04371	0.973455	1.01214	0.966851	0.690553	1.02915	0.676143	0.984455	0.844486	1.06443	0.252538	1.01821	0.789031	0.956573	0.427458
Smechr0303471.1	Smechr0303471.1	23	6	11	6	394	43.4	6.92	116	1.03074	1.00831	0.997057	1.03397	0.990416	0.991495	0.973492	1.00067	0.996064	0.966908	0.971977	0.791702	0.968177	0.68529	0.975817	0.722771	0.972002	0.632533	0.996091	0.907654
Smechr0400437.1	Smechr0400437.1	14	8	9	6	554	61.9	8.79	97	1.02544	1.01592	0.99771	1.01917	1.0143	0.987527	0.973533	0.992272	0.988008	0.889632	0.980634	0.864148	0.962987	0.636457	0.992536	0.93048	0.974675	0.666376	0.982004	0.723053
Smechr1201784.1	Smechr1201784.1	31	5	15	5	274	30.1	7.03	128	1.0088	0.932924	0.990834	1.01659	1.0451	1.03187	0.973607	1.03117	1.03384	0.633434	1.06965	0.356493	1.03247	0.645349	1.03464	0.522304	0.99868	0.988558	0.965242	0.520517
Smechr0401954.1	Smechr0401954.1	4	1	1	1	183	20	8.41	30	0.969284	0.832017	0.964608	0.997961	1.0336	1.05536	0.973617	1.21359	1.08953	0.223174	1.15969	0.047921	1.21424	0.00520867	1.0644	0.252764	1.11446	0.115946	1.04703	0.578552
Smechr1000173.1	Smechr1000173.1	7	2	4	2	461	50.8	9.42	24	1.03297	1.00398	1.00893	0.970067	1.0133	1.02663	0.973663	0.996562	0.971555	0.733889	1.00147	0.950967	0.967246	0.676445	1.03079	0.566326	0.995565	0.945905	0.96583	0.527157
Smechr0502702.1	Smechr0502702.1	19	11	18	11	729	79.9	8.98	87	1.01314	1.05091	1.00025	0.99453	0.999094	1.0112	0.973685	0.981646	0.966441	0.686812	0.973955	0.80818	0.947327	0.497594	1.00778	0.8632	0.980222	0.738452	0.97266	0.60696
Smechr0103879.1	Smechr0103879.1	20	11	17	11	746	83.5	8.6	194	1.00045	1.0421	1.00537	1.0744	1.00436	0.973178	0.973749	0.95085	1.01823	0.793361	0.96817	0.760175	0.942254	0.455905	0.950841	0.445432	0.925389	0.186824	0.973232	0.613862
Smechr0202691.1	Smechr0202691.1	10	4	4	4	490	56.8	8.53	15	0.992547	0.992409	1.04052	1.00067	0.986532	1.01995	0.973816	1.02084	1.02833	0.68807	1.01084	0.854575	1.00489	0.94375	0.982995	0.810834	0.977203	0.69894	0.994108	0.881279
Smechr1001735.1	Smechr1001735.1	7	1	1	1	170	19.1	9.26	31	0.940768	1.03136	1.14371	1.07404	1.01088	0.923713	0.973819	0.924666	1.12454	0.0959091	0.98097	0.866973	0.962659	0.633409	0.872327	0.0339923	0.856044	0.00794543	0.981333	0.714498
Smechr0301989.1	Smechr0301989.1	36	5	11	4	228	25	4.58	142	0.966237	0.994074	1.055	1.05307	1.00083	1.02535	0.97384	0.958157	1.07537	0.301415	1.0336	0.635396	0.985556	0.855477	0.961154	0.553067	0.916477	0.137331	0.953517	0.396939
Smechr1100081.1	Smechr1100081.1	12	2	3	2	253	26.8	9.19	33	1.03693	0.991377	0.979167	0.992236	0.998751	1.03557	0.973949	1.01955	0.971943	0.737492	1.00296	0.935426	0.982838	0.82839	1.03192	0.553223	1.01121	0.866598	0.979934	0.696754
Smechr0202974.1	Smechr0202974.1	38	5	13	5	142	15.6	6.79	128	0.993934	0.895665	1.01356	1.03796	1.03556	1.03414	0.974065	1.04775	1.08569	0.242701	1.09531	0.218013	1.06997	0.330227	1.00886	0.848137	0.985524	0.809166	0.976864	0.658332
Smechr0103893.1	Smechr0103893.1	62	11	48	1	149	16.9	4.27	204	1.02486	0.97201	0.987177	1.00096	1.00368	1.01654	0.974065	1.04973	0.995627	0.962715	1.01169	0.845998	1.01348	0.846854	1.01614	0.749652	1.01794	0.791994	1.00177	0.983403
Smechr1201916.1	Smechr1201916.1	31	16	46	13	588	61.8	5.2	584	1.02784	1.00128	0.985562	1.00401	1.01424	0.974814	0.974096	1.04576	0.980506	0.818025	0.980251	0.860921	0.995435	0.954501	0.999739	0.976032	1.01523	0.821814	1.01549	0.873001
Smechr1102405.1	Smechr1102405.1	24	6	19	6	141	16.1	10.01	72	0.922837	0.993009	1.07882	0.979244	1.01676	1.02714	0.974107	1.03674	1.07423	0.308483	1.06684	0.374686	1.04959	0.485899	0.99312	0.937839	0.977057	0.69705	0.983826	0.746425
Smechr0501950.1	Smechr0501950.1	7	2	3	1	271	29	6.79	51	0.998979	1.0772	0.986477	1.02659	0.957053	0.952326	0.974164	1.05218	0.9696	0.715797	0.919659	0.398459	0.975995	0.760828	0.948493	0.422561	1.00659	0.918821	1.06126	0.465362
Smechr0800639.1	Smechr0800639.1	11	2	2	2	219	24.7	8.69	0	0.990555	1.02274	1.05604	1.03516	1.02171	0.924563	0.974175	1.00032	1.0387	0.587031	0.966709	0.748141	0.980728	0.807449	0.930695	0.271214	0.944192	0.329342	1.0145	0.882933
Smechr0502688.1	Smechr0502688.1	7	3	5	3	593	65.4	7.74	46	0.993876	1.00532	0.99687	1.02376	1.0388	0.99932	0.974232	0.99514	1.01072	0.874889	1.01947	0.768533	0.985082	0.850741	1.00866	0.851018	0.974632	0.66583	0.966268	0.532127
Smechr0401632.1	Smechr0401632.1	2	1	1	1	646	70.4	5.87	0	0.97725	0.880803	0.943582	1.07411	1.04492	1.03685	0.974262	1.10448	1.08591	0.241517	1.12041	0.126573	1.11877	0.106205	1.03176	0.555013	1.03026	0.661752	0.998544	0.940357
Smechr0201622.1	Smechr0201622.1	4	2	3	2	414	47	6.13	0	0.952844	0.970583	1.00924	0.989787	1.08058	1.01755	0.974271	1.03565	1.0393	0.581347	1.09083	0.238691	1.04497	0.52647	1.04958	0.371054	1.00545	0.93185	0.957958	0.441692
Smechr0500748.1	Smechr0500748.1	15	5	8	5	417	44.6	6.55	124	0.970262	1.01526	1.00347	1.0348	1.01666	1.02816	0.974333	0.98422	1.02657	0.705987	1.02987	0.669467	0.98642	0.864104	1.00321	0.926955	0.960889	0.499577	0.957811	0.440178
Smechr1102621.1	Smechr1102621.1	64	16	122	4	256	28.9	4.78	990	0.959892	0.983926	1.06781	1.03275	0.99664	0.992528	0.974381	1.01995	1.08063	0.270328	1.02333	0.731094	1.02599	0.711713	0.946974	0.408109	0.949432	0.378511	1.0026	0.994372
Smechr0102053.1	Smechr0102053.1	11	2	3	2	187	21.1	7.84	58	0.992067	0.925745	1.09187	1.01679	1.04535	0.983144	0.974442	0.999357	1.09951	0.17797	1.05772	0.438065	1.02919	0.678531	0.961984	0.562192	0.936043	0.261044	0.973034	0.611477
Smechr0101732.1	Smechr0101732.1	21	6	11	5	356	38.9	8.82	68	0.985586	1.00997	0.984156	1.00684	1.01357	1.0288	0.974486	1.02468	0.997712	0.982702	1.02346	0.729836	1.00181	0.978961	1.02581	0.625946	1.00411	0.947251	0.978843	0.683021
Smechr1002790.1	Smechr1002790.1	5	2	2	1	482	53	6.67	27	1.02213	0.991932	1.00415	1.019	0.985063	0.971901	0.974518	1.05917	1.00451	0.943867	0.97165	0.788984	1.00974	0.888732	0.967284	0.621963	1.00521	0.934661	1.03921	0.646635
Smechr0401844.1	Smechr0401844.1	1	1	1	1	1373	153	7.05	0	0.941946	1.01619	1.4363	0.993122	0.868048	0.940989	0.974618	0.844125	1.24068	0.00226205	0.923855	0.425664	0.928812	0.354542	0.744636	3.98009e-06	0.748631	7.37697e-07	1.00536	0.975884
Smechr0100096.1	Smechr0100096.1	7	2	2	2	441	48.5	8.21	28	1.03142	1.03534	1.01639	0.992264	1.06381	0.981261	0.974649	0.928355	0.971883	0.736938	0.989503	0.938885	0.920766	0.300706	1.01813	0.723384	0.947404	0.359004	0.930533	0.209303
Smechr0501262.1	Smechr0501262.1	3	1	1	1	273	29.8	9.32	0	0.94237	1.07137	0.980679	1.03325	1.08322	0.962308	0.97471	0.978061	1.00009	0.993536	1.01578	0.80493	0.969724	0.700064	1.01569	0.755569	0.969634	0.60309	0.954655	0.408158
Smechr0303584.1	Smechr0303584.1	4	2	3	1	847	94.2	8.43	48	1.10107	1.03888	1.01234	0.955282	0.989272	1.04852	0.974734	0.900888	0.919475	0.317311	0.952265	0.631956	0.876482	0.0983179	1.03566	0.510976	0.953242	0.416773	0.920418	0.150311
Smechr0102635.1	Smechr0102635.1	14	3	5	3	253	27.1	8.84	62	1.12247	0.974567	0.917909	0.977883	1.00596	1.02922	0.974738	1.02467	0.904036	0.229028	0.970504	0.779478	0.953445	0.550145	1.07352	0.195207	1.05465	0.438069	0.982422	0.728398
Smechr0301023.1	Smechr0301023.1	18	10	18	9	585	64.3	9.38	172	0.956427	0.976677	1.02696	1.05747	1.01313	0.993167	0.974749	1.03081	1.07828	0.283927	1.03786	0.597566	1.03748	0.596163	0.962516	0.568078	0.962165	0.514124	0.999635	0.95491
Smechr0402520.1	Smechr0402520.1	3	1	1	1	428	46.2	5.35	0	1.00179	0.96026	1.05672	1.06048	0.983268	1.04813	0.974798	0.941238	1.07908	0.279266	1.03535	0.619761	0.976549	0.766255	0.959473	0.534773	0.904985	0.0887603	0.94321	0.303475
Smechr0602450.1	Smechr0602450.1	13	5	9	5	388	43.6	5.69	74	0.997649	1.00974	0.978143	0.980431	1.0272	1.04482	0.974844	1.01499	0.975684	0.772466	1.0322	0.648073	0.991258	0.912575	1.05793	0.300553	1.01596	0.813676	0.960334	0.466693
Smechr0301490.1	Smechr0301490.1	25	18	32	9	727	83.8	7.69	369	0.923862	0.980604	1.08644	1.06705	1.06382	0.954546	0.974854	0.97677	1.13076	0.081361	1.0598	0.422987	1.02476	0.724556	0.937253	0.322319	0.906263	0.0933864	0.966935	0.539734
Smechr1201247.1	Smechr1201247.1	19	8	19	5	487	54.7	5.96	189	1.14955	1.04165	0.957738	0.964366	0.979931	0.985443	0.97492	0.968184	0.877191	0.117821	0.896939	0.268408	0.886775	0.131901	1.02251	0.667015	1.01093	0.869802	0.988668	0.809415
Smechr1200591.1	Smechr1200591.1	3	1	1	1	410	45.8	6.52	0	1.01916	1.03586	0.90669	1.03122	0.991725	1.02935	0.974954	1.03899	0.943014	0.4857	0.983481	0.888114	0.980015	0.800389	1.04291	0.434632	1.03924	0.573574	0.996475	0.912777
Smechr0900406.1	Smechr0900406.1	57	35	391	10	649	71.1	5.25	5028	0.96735	0.976886	1.03672	1.03743	1.02526	1.00743	0.975038	1.00234	1.06682	0.357273	1.04549	0.532885	1.01705	0.807532	0.980009	0.77391	0.953344	0.417825	0.972791	0.608546
Smechr1100452.1	Smechr1100452.1	40	14	71	7	421	46.6	6.38	723	0.985823	0.96667	1.02414	1.05937	1.01298	1.01129	0.975085	0.993115	1.0671	0.35534	1.03676	0.607218	1.00804	0.907906	0.97157	0.671972	0.944658	0.333552	0.972301	0.602651
Smechr0500576.1	Smechr0500576.1	3	1	1	1	476	52.3	7.05	45	0.966806	1.00841	1.1005	0.97635	1.03297	1.00641	0.975235	0.958288	1.05145	0.474236	1.03249	0.64549	0.97889	0.789283	0.98196	0.797999	0.930988	0.223721	0.948092	0.34588
Smechr0103847.1	Smechr0103847.1	5	3	4	1	510	58.1	8.92	47	1.02121	0.976089	1.04038	0.994802	1.00893	1.06355	0.975254	0.945821	1.01897	0.785412	1.03765	0.599447	0.961839	0.625817	1.01833	0.720773	0.943932	0.327011	0.926942	0.186765
Smechr0801851.1	Smechr0801851.1	52	3	9	3	98	10.2	9.61	76	1.01325	1.01736	0.972953	1.0161	0.997912	0.999355	0.975294	1.03512	0.979537	0.808833	0.98358	0.888945	0.990053	0.900495	1.00413	0.914102	1.01074	0.871928	1.00658	0.96341
Smechr0202145.1	Smechr0202145.1	5	1	1	1	388	42.6	5.24	65	1.10259	0.956885	0.980993	0.92293	0.969387	0.951789	0.975375	1.16961	0.924468	0.349728	0.932845	0.487013	1.04152	0.558006	1.00906	0.845416	1.12662	0.0838699	1.1165	0.165628
Smechr0500614.1	Smechr0500614.1	53	3	7	3	81	8.6	6.6	217	1.01602	1.02371	1.02681	0.981112	0.993395	0.970099	0.975442	1.03924	0.984402	0.855129	0.962623	0.714724	0.987718	0.877095	0.977876	0.747776	1.00337	0.955694	1.02607	0.76883
Smechr0302134.1	Smechr0302134.1	8	1	1	1	117	13	4.91	18	0.971855	1.0505	1.11586	0.99506	0.970325	1.00116	0.975454	0.941984	1.0438	0.540318	0.974848	0.815635	0.948123	0.504298	0.933946	0.295852	0.908342	0.101309	0.972585	0.606069
Smechr0600651.1	Smechr0600651.1	29	2	4	2	105	10.6	11.65	0	1.08623	1.3033	0.962988	0.887768	0.90676	0.9746	0.975481	0.913773	0.774524	0.00224897	0.787332	0.0133726	0.790635	0.00322149	1.01654	0.744352	1.0208	0.760896	1.0042	0.987888
Smechr0100007.1	Smechr0100007.1	16	6	9	6	445	49.3	6.05	56	1.0125	0.993767	1.00708	0.987843	1.00041	0.980683	0.975521	1.07042	0.994342	0.950393	0.987448	0.921554	1.01977	0.777849	0.993066	0.937166	1.02557	0.710139	1.03273	0.705691
Smechr1002753.1	Smechr1002753.1	6	1	1	1	348	37.9	9.26	0	0.985737	0.980304	1.06231	1.08142	0.975585	1.04707	0.975535	0.917697	1.09038	0.218998	1.0288	0.679391	0.962967	0.636268	0.943521	0.376292	0.883146	0.03397	0.936011	0.247174
Smechr0801237.1	Smechr0801237.1	17	15	20	15	1034	113.1	7.2	174	1.01846	1.01277	0.986725	0.985525	1.02152	1.01969	0.975547	1.00647	0.970963	0.728401	1.00491	0.915258	0.975773	0.758662	1.03497	0.518681	1.00495	0.937543	0.971001	0.587147
Smechr0201047.1	Smechr0201047.1	32	13	26	5	480	52.9	6.24	176	0.971068	0.9698	1.00806	1.04563	1.03223	1.01233	0.975595	1.01478	1.05813	0.420792	1.05343	0.47003	1.02551	0.716704	0.995557	0.96858	0.96917	0.597393	0.973495	0.617045
Smechr1201645.1	Smechr1201645.1	16	4	4	4	245	27.2	5.34	32	1.06724	0.972188	0.937588	0.949633	1.02069	1.04558	0.975623	1.06069	0.92537	0.35578	1.01316	0.831143	0.998475	0.984989	1.09488	0.0999151	1.079	0.26914	0.985501	0.768078
Smechr0900866.1	Smechr0900866.1	22	22	37	16	1094	121.5	5.16	276	0.980704	0.962236	1.00952	1.02357	1.02733	1.0176	0.975753	1.03314	1.0464	0.517298	1.05249	0.477204	1.03395	0.630674	1.00583	0.89033	0.988101	0.844006	0.982378	0.727829
Smechr0500020.1	Smechr0500020.1	25	7	21	4	325	35.5	8	286	0.981422	0.980553	0.983259	1.04501	1.03999	1.01035	0.975781	1.01293	1.03379	0.63388	1.04504	0.53664	1.01363	0.845252	1.01088	0.820485	0.980497	0.742083	0.969946	0.574682
Smechr0303026.1	Smechr0303026.1	4	1	1	1	178	20.1	9.42	0	1.32998	0.961504	0.964399	0.952076	0.912052	0.895375	0.975813	1.02975	0.836346	0.0327425	0.788758	0.0140997	0.875222	0.0947018	0.943099	0.372507	1.04648	0.507245	1.10962	0.191392
Smechr0502531.1	Smechr0502531.1	6	2	3	2	494	54.8	5.48	38	0.987197	0.999242	1.00512	1.02783	1.033	1.00132	0.975816	0.998028	1.02342	0.738524	1.02411	0.723644	0.99366	0.936684	1.00067	0.962794	0.970923	0.619047	0.970269	0.578479
Smechr0500151.1	Smechr0500151.1	1	1	2	1	890	100.5	8.1	0	1.06096	0.954181	0.920494	0.979512	0.967454	1.08309	0.975816	1.08943	0.942866	0.484527	1.01757	0.787233	1.02486	0.723486	1.07923	0.164678	1.08697	0.225795	1.00717	0.957399
Smechr0102595.1	Smechr0102595.1	10	1	1	1	147	16.6	4.7	46	1.13334	0.995464	0.988265	1.01046	0.96767	0.927558	0.975834	1.02576	0.938899	0.453521	0.89028	0.236063	0.940245	0.439886	0.948217	0.41992	1.00143	0.977916	1.05612	0.504573
Smechr0303635.1	Smechr0303635.1	10	2	2	2	218	25.3	9.01	26	1.04465	1.10484	1.06172	1.00099	1.01755	0.915228	0.975837	0.897504	0.959631	0.62562	0.89918	0.279895	0.87153	0.0846874	0.937007	0.320298	0.908193	0.100725	0.969249	0.566509
Smechr0302888.1	Smechr0302888.1	39	21	72	15	537	58.4	7.93	636	0.99303	0.979411	0.9928	0.99968	1.05258	1.04493	0.975962	0.990148	1.01016	0.881087	1.06341	0.397784	0.99679	0.968101	1.05271	0.343404	0.986765	0.825921	0.937355	0.257119
Smechr0100589.1	Smechr0100589.1	13	7	16	2	528	58.2	8.46	122	1.02092	1.05521	0.948191	0.991582	1.01729	1.03266	0.97607	0.983332	0.934318	0.419008	0.987386	0.921029	0.943773	0.468198	1.0568	0.309487	1.01012	0.878877	0.95583	0.419922
Smechr0101812.1	Smechr0101812.1	3	2	2	2	629	73	8	0	1.01568	0.917966	1.03042	1.04995	1.0756	0.97836	0.976077	0.985557	1.07588	0.29832	1.06222	0.40595	1.01448	0.83586	0.987307	0.864679	0.942926	0.318076	0.955048	0.412077
Smechr0800257.1	Smechr0800257.1	9	2	3	2	311	34.7	7.01	45	0.96864	0.959117	1.03215	1.03211	0.994008	1.01959	0.976086	1.04826	1.07081	0.330393	1.04453	0.540812	1.0501	0.481497	0.975458	0.718436	0.980661	0.744241	1.00533	0.976206
Smechr0502141.1	Smechr0502141.1	51	16	192	2	377	41.7	5.4	1801	1.06931	0.936331	0.97921	0.968107	1.00423	1.09094	0.976089	1.00463	0.970921	0.728008	1.04464	0.539924	0.987574	0.875652	1.07593	0.181869	1.01715	0.800585	0.945374	0.321856
Smechr0100045.1	Smechr0100045.1	4	1	1	1	231	26.5	9.38	0	1.10805	0.890948	0.962703	1.01868	1.09882	1.00159	0.976103	0.972793	0.99119	0.920143	1.05073	0.490856	0.974936	0.750481	1.06007	0.284042	0.983602	0.783356	0.927862	0.192367
Smechr1100245.1	Smechr1100245.1	32	8	14	3	279	30.6	8.85	62	1.01613	0.957422	0.99579	1.0214	0.994786	1.03985	0.976148	1.02773	1.02211	0.75219	1.03095	0.659479	1.01536	0.826026	1.00865	0.851087	0.9934	0.916261	0.98488	0.760029
Smechr0301798.1	Smechr0301798.1	17	6	17	6	394	45.3	9.33	97	0.963994	1.00044	1.02579	1.03001	1.05035	1.00328	0.976166	0.977336	1.04651	0.516345	1.0454	0.533642	0.994433	0.944442	0.998943	0.987334	0.95024	0.386455	0.951246	0.375068
Smechr0104189.1	Smechr0104189.1	20	13	23	13	918	98.1	7.33	167	0.996	0.959891	0.958185	1.0062	1.01683	1.05748	0.97622	1.06037	1.00434	0.945774	1.06055	0.417716	1.04126	0.560449	1.05596	0.316246	1.03675	0.597323	0.981812	0.7206
Smechr0301517.1	Smechr0301517.1	4	2	3	2	584	64.5	6.86	45	0.968688	1.28006	1.01499	0.95177	0.983289	0.963302	0.976232	0.875084	0.874605	0.109739	0.865635	0.139059	0.823267	0.0147456	0.989744	0.895299	0.941302	0.30397	0.951056	0.37327
Smechr0902493.1	Smechr0902493.1	34	12	43	11	465	49	8	469	1.02632	0.993522	0.979514	0.997394	0.995105	1.02859	0.976237	1.03115	0.978746	0.801341	1.00191	0.946365	0.993837	0.938461	1.02367	0.652495	1.01542	0.819678	0.991943	0.852576
Smechr0101274.1	Smechr0101274.1	26	3	28	3	123	13.7	9.63	279	0.939593	0.940315	0.972992	1.04407	1.08159	1.015	0.976281	1.06352	1.07296	0.31651	1.11526	0.142198	1.08505	0.23997	1.03943	0.470432	1.01127	0.865926	0.972912	0.61
Smechr0500566.1	Smechr0500566.1	12	4	15	4	304	34.4	10.08	67	0.998672	0.96243	0.970081	1.0036	1.0219	1.03661	0.976316	1.06111	1.00641	0.922633	1.04967	0.499201	1.03892	0.582432	1.04298	0.433933	1.0323	0.641178	0.989756	0.823706
Smechr0402443.1	Smechr0402443.1	4	3	3	3	814	88.9	4.84	32	1.02598	1.02749	1.04606	0.991356	0.979538	1.02867	0.976415	0.947912	0.992183	0.929676	0.977956	0.841652	0.937109	0.415489	0.985661	0.844055	0.944492	0.332048	0.958233	0.444551
Smechr1200625.1	Smechr1200625.1	4	2	3	2	477	53.1	5.5	47	1.00431	1.12502	0.999178	1.01631	1.00473	0.943731	0.97664	0.95088	0.946539	0.514104	0.915057	0.369726	0.905225	0.211885	0.96674	0.615721	0.956352	0.449513	0.989255	0.817116
Smechr0700665.1	Smechr0700665.1	14	4	8	4	321	36.2	6.71	29	1.03486	1.02617	1.01896	1.01945	1.00076	0.975557	0.976704	0.971747	0.989025	0.899371	0.958898	0.684613	0.945378	0.48137	0.969539	0.64811	0.955869	0.444344	0.9859	0.773265
Smechr0100135.1	Smechr0100135.1	13	4	6	4	269	28.3	4.84	69	1.05099	0.972118	1.05113	0.97904	0.995404	0.989217	0.976763	1.01144	1.00349	0.955354	0.980975	0.867013	0.982746	0.827475	0.977565	0.743987	0.97933	0.726709	1.00181	0.983848
Smechr0101798.1	Smechr0101798.1	28	5	12	2	208	23.1	7.9	140	0.992972	0.988766	1.05072	1.09639	1.02294	0.962443	0.976844	0.934537	1.08345	0.254677	1.00184	0.94709	0.964498	0.650548	0.924677	0.2292	0.890212	0.0472649	0.962727	0.492579
Smechr1200302.1	Smechr1200302.1	8	1	1	1	101	10.5	10.83	0	0.954502	1.02627	1.18476	0.940775	0.944429	0.984485	0.976872	1.01116	1.07308	0.315729	0.97382	0.807056	1.00367	0.957711	0.907498	0.1342	0.93531	0.255392	1.03065	0.725225
Smechr0500583.1	Smechr0500583.1	10	3	3	2	325	36.7	5.73	33	1.04902	1.04255	0.954687	0.958593	1.00313	0.976538	0.97688	1.06475	0.914755	0.288393	0.946498	0.587342	0.976122	0.762075	1.0347	0.521642	1.06709	0.344816	1.0313	0.7191
Smechr0902538.1	Smechr0902538.1	1	1	1	1	1053	114.2	5.26	0	0.955566	1.02116	1.07187	1.0321	0.996677	1.0119	0.976904	0.959013	1.06437	0.374504	1.01611	0.801666	0.979353	0.793849	0.954663	0.483999	0.920126	0.15627	0.963823	0.504669
Smechr0502179.1	Smechr0502179.1	3	1	3	1	467	51.1	8.66	18	1.01243	0.949801	1.06799	1.02472	0.970894	0.9767	0.976916	1.04879	1.0665	0.359514	0.99254	0.964477	1.03235	0.646575	0.930655	0.270913	0.967982	0.582887	1.04011	0.638585
Smechr0302270.1	Smechr0302270.1	8	7	9	7	853	93.7	6.05	39	1.0302	0.997595	1.02893	1.00574	0.96978	0.993325	0.976918	1.02369	1.00339	0.956432	0.9681	0.759592	0.986592	0.865831	0.964827	0.593953	0.983257	0.778747	1.0191	0.836971
Smechr1201395.1	Smechr1201395.1	54	32	380	3	648	70.9	5.25	4826	0.987925	0.970725	1.02854	1.03641	1.02064	1.00038	0.977015	1.0067	1.05427	0.451209	1.03184	0.651359	1.0128	0.854495	0.978725	0.758155	0.960663	0.497024	0.981546	0.717204
Smechr0901941.1	Smechr0901941.1	10	5	8	2	554	62.2	7.64	51	1.09537	1.06503	0.953954	0.921595	0.988589	1.04351	0.977072	0.977434	0.868152	0.0913961	0.940615	0.543135	0.9047	0.209233	1.08347	0.144523	1.0421	0.546845	0.961817	0.482655
Smechr0101120.1	Smechr0101120.1	13	4	4	4	336	36.6	6.44	31	1.03281	1.03496	1.02888	0.979213	1.03484	0.957404	0.977124	0.978621	0.971138	0.730024	0.963472	0.721634	0.945821	0.485036	0.992105	0.925045	0.973931	0.656887	0.981681	0.718922
SmeSca00666.1	SmeSca00666.1	4	1	1	1	181	20.5	11.3	0	1.00021	0.935423	0.962942	1.09143	1.02967	0.998403	0.977127	1.03628	1.06134	0.396511	1.04776	0.514452	1.04018	0.570532	0.987202	0.863359	0.980059	0.736299	0.992764	0.863451
Smechr1102183.1	Smechr1102183.1	3	1	1	1	474	53.7	6.4	31	0.896078	1.01348	1.02613	1.00825	1.03313	1.10069	0.97714	0.973747	1.06536	0.367456	1.11744	0.135396	1.02164	0.757709	1.04889	0.377373	0.958962	0.477992	0.914268	0.12099
Smechr0602115.1	Smechr0602115.1	39	17	37	11	540	59.3	6.84	503	0.981665	1.02582	1.02059	1.00738	0.98038	1.04105	0.977145	0.991959	1.01021	0.88054	1.00695	0.894347	0.980881	0.808965	0.996771	0.983884	0.970969	0.619618	0.974114	0.624554
Smechr0802169.1	Smechr0802169.1	2	1	1	1	540	60	9.09	0	0.990902	0.932703	1.02983	1.07284	1.02397	1.00668	0.977238	0.995512	1.09308	0.206167	1.05565	0.453302	1.02555	0.716291	0.965752	0.604443	0.938215	0.278263	0.971486	0.592912
Smechr0100171.1	Smechr0100171.1	14	5	7	5	309	34.8	6.35	32	0.929517	1.02248	1.05477	1.0115	1.04776	1.01236	0.977306	0.970886	1.05854	0.417676	1.05539	0.455251	0.99805	0.980733	0.997025	0.987089	0.942858	0.317476	0.945671	0.324431
Smechr0600246.1	Smechr0600246.1	5	3	3	3	587	66.4	6.89	0	1.01865	1.16609	1.04503	0.957076	0.956506	0.931788	0.977382	0.965191	0.916407	0.298322	0.864312	0.134825	0.889157	0.14075	0.943154	0.372992	0.970264	0.610875	1.02874	0.743226
Smechr0600843.1	Smechr0600843.1	9	2	2	2	256	29.2	5.48	22	1.02263	0.964192	0.995389	0.993921	1.013	1.03721	0.977424	1.02501	1.00125	0.980454	1.0319	0.650773	1.00786	0.909986	1.03061	0.568367	1.0066	0.918781	0.9767	0.656291
Smechr0104253.1	Smechr0104253.1	13	3	10	3	287	33.2	10.98	137	0.971494	1.05853	1.08274	0.99426	0.971176	0.992054	0.977513	0.975318	1.02314	0.74141	0.967097	0.751332	0.961975	0.627076	0.945224	0.391799	0.940217	0.294772	0.994704	0.889197
Smechr1000474.1	Smechr1000474.1	3	3	7	2	951	105.3	6.02	19	0.987317	0.993953	0.9681	1.0377	1.00572	1.00135	0.977572	1.05779	1.01238	0.856658	1.01302	0.832594	1.0273	0.698036	1.00063	0.963393	1.01474	0.827232	1.0141	0.887021
Smechr0101227.1	Smechr0101227.1	32	12	30	11	490	52.8	4.89	379	1.00643	1.04074	0.993208	0.997934	1.00111	1.009	0.97759	0.999399	0.972628	0.743876	0.981895	0.874753	0.965715	0.661981	1.00953	0.83901	0.992892	0.909317	0.983522	0.74251
Smechr1101007.1	Smechr1101007.1	5	2	2	2	328	36.4	9.09	16	1.08496	0.954408	1.12478	0.99469	1.16117	0.870481	0.977614	0.853783	1.03928	0.581618	0.996214	0.995388	0.898019	0.177459	0.958567	0.525021	0.864083	0.0126219	0.901432	0.0738905
Smechr0300554.1	Smechr0300554.1	12	3	5	3	349	39.7	9.63	61	0.984312	1.02113	0.957594	1.02021	0.988402	1.05506	0.977644	1.02374	0.986217	0.872477	1.01895	0.773594	0.997972	0.97995	1.03319	0.538602	1.01192	0.858638	0.979408	0.690126
Smechr0802072.1	Smechr0802072.1	4	1	1	1	283	32.3	8.13	27	0.989672	0.919063	0.841561	0.996044	0.973808	1.09909	0.977654	1.24181	0.962734	0.653274	1.08601	0.26257	1.16279	0.0299447	1.12804	0.0295879	1.2078	0.00626599	1.0707	0.398295
Smechr0201937.1	Smechr0201937.1	29	10	29	10	293	32.9	6.19	135	0.992331	0.964444	0.944181	1.0104	1.04647	1.06226	0.977708	1.03317	0.998881	0.993893	1.07766	0.307964	1.02765	0.694446	1.07886	0.166513	1.0288	0.676682	0.953593	0.397684
Smechr0301762.1	Smechr0301762.1	5	2	2	1	359	42.1	9.1	0	0.990101	1.072	1.01004	0.967519	1.04861	0.966941	0.977723	0.991142	0.958999	0.620041	0.977423	0.837185	0.954784	0.561949	1.01921	0.709283	0.995605	0.94645	0.976837	0.657999
Smechr0700201.1	Smechr0700201.1	14	10	27	2	765	80	5.21	252	0.947673	0.922778	0.980155	1.01865	1.04209	1.02926	0.977749	1.11618	1.06862	0.34497	1.10741	0.169041	1.11948	0.104265	1.0363	0.504011	1.04759	0.49751	1.0109	0.919364
Smechr0902147.1	Smechr0902147.1	4	1	1	1	182	19.4	8.12	26	1.01599	0.913959	0.96146	0.9879	1.09453	1.09066	0.977749	0.989327	1.01006	0.882232	1.13225	0.095881	1.01924	0.783655	1.12098	0.0390262	1.00909	0.890517	0.900186	0.0702277
Smechr0101466.1	Smechr0101466.1	2	3	3	3	2235	250.2	8.97	30	0.92943	1.12851	1.1819	0.989844	0.940315	0.90773	0.977849	0.962975	1.0553	0.442956	0.898009	0.273853	0.943092	0.462667	0.85095	0.0120435	0.893671	0.0551764	1.0502	0.552096
Smechr0601797.1	Smechr0601797.1	4	1	1	1	257	27.2	7.74	0	0.99109	0.936468	0.988431	1.04251	0.967636	1.06095	0.977858	1.06661	1.05363	0.456363	1.05241	0.477827	1.06065	0.396565	0.998843	0.988752	1.00666	0.918035	1.00783	0.950633
Smechr0600472.1	Smechr0600472.1	63	15	130	7	250	27.4	6.23	1314	0.983599	0.948609	0.961037	1.01611	1.03572	1.04744	0.977914	1.06151	1.02326	0.7402	1.07812	0.305287	1.05549	0.436868	1.05362	0.335661	1.0315	0.649233	0.979003	0.685023
Smechr0401955.1	Smechr0401955.1	55	13	59	9	251	28.6	4.91	216	0.955847	1.02877	0.998013	1.01744	1.00641	1.01749	0.977943	1.02574	1.01554	0.82229	1.0198	0.765327	1.00961	0.890262	1.0042	0.913147	0.994161	0.926681	0.990007	0.827019
Smechr1101627.1	Smechr1101627.1	8	2	2	2	394	43.4	8.95	0	1.04081	1.00747	1.05706	0.95344	1.00125	0.993523	0.977982	0.992858	0.98155	0.827944	0.973874	0.807502	0.96219	0.629063	0.99218	0.925982	0.980276	0.739159	0.988002	0.800686
Smechr1100392.1	Smechr1100392.1	5	2	2	2	384	42.6	6	29	1.17948	1.12721	1.05514	0.945031	0.918749	0.909599	0.978003	0.900365	0.867116	0.0886833	0.792628	0.0162445	0.814313	0.0100033	0.914097	0.166466	0.939105	0.285524	1.02736	0.756455
Smechr0101237.1	Smechr0101237.1	5	4	4	4	949	104.9	7.52	42	0.99758	1.01436	0.998367	1.03264	0.975873	1.02653	0.97802	1.00331	1.00948	0.888618	0.995258	0.987353	0.984786	0.847796	0.985914	0.847225	0.975541	0.677469	0.989478	0.820057
Smechr1002865.1	Smechr1002865.1	13	2	4	2	160	17	9.36	68	1.00291	1.10445	1.0249	0.986664	0.961224	0.977436	0.978065	0.985992	0.954541	0.581218	0.919945	0.400281	0.931996	0.377298	0.963756	0.581904	0.976382	0.688304	1.0131	0.897063
Smechr0900392.1	Smechr0900392.1	18	16	24	16	959	111.6	9.25	195	0.986993	0.966364	0.992942	1.05962	1.00378	1.03055	0.978292	1.01081	1.05078	0.479807	1.04145	0.566633	1.0183	0.793811	0.991119	0.912611	0.969087	0.596375	0.977771	0.669601
Smechr1002298.1	Smechr1002298.1	4	1	1	1	201	21.7	4.53	0	1.10568	1.22657	0.973441	0.910851	0.889298	0.983901	0.978335	0.945809	0.807928	0.0107916	0.803171	0.0235256	0.825015	0.0158667	0.994113	0.950363	1.02115	0.75714	1.0272	0.757998
Smechr1201182.1	Smechr1201182.1	0	1	1	1	1773	192.4	4.82	0	0.891833	1.21	1.4615	0.96232	0.901205	0.783849	0.978396	0.817949	1.15319	0.0433372	0.801708	0.0223761	0.854657	0.0489196	0.695206	1.24057e-08	0.741121	2.99302e-07	1.06605	0.430533
Smechr1002870.1	Smechr1002870.1	20	7	39	4	392	41.6	9.13	453	1.03146	1.03128	0.974216	0.974585	1.01975	1.02482	0.978408	0.990986	0.944764	0.499705	0.991189	0.953096	0.954747	0.561622	1.04914	0.375047	1.01057	0.873833	0.963234	0.49815
Smechr0303588.1	Smechr0303588.1	8	2	2	2	459	50.6	5.99	0	0.932175	1.0628	1.08489	0.981008	0.939765	0.993417	0.978415	1.05266	1.03555	0.616856	0.969027	0.767249	1.0181	0.796053	0.93576	0.310194	0.983144	0.777238	1.05064	0.548536
Smechr0200269.1	Smechr0200269.1	2	2	2	2	624	68.6	5.47	0	1.20667	1.00489	1.00924	0.987119	0.935644	0.983647	0.978538	0.913765	0.902696	0.222226	0.867847	0.146352	0.855644	0.050604	0.961394	0.555701	0.947876	0.363487	0.985938	0.77376
Smechr0303580.1	Smechr0303580.1	26	7	9	7	278	31.3	7.77	57	0.996442	1.03313	0.994409	1.01219	0.993801	1.00543	0.978562	1.01219	0.988683	0.896099	0.985051	0.901339	0.980875	0.808906	0.996326	0.978274	0.992103	0.898525	0.995761	0.90327
Smechr0500871.1	Smechr0500871.1	9	3	8	2	528	57.8	7.87	63	1.01073	1.11114	1.03464	0.990118	1.02143	0.92694	0.978575	0.946767	0.954237	0.578603	0.918236	0.389451	0.907382	0.223013	0.962273	0.56539	0.950897	0.392986	0.988179	0.802992
Smechr0802029.1	Smechr0802029.1	20	4	4	4	251	27.7	5.31	32	1.04491	0.958645	0.97733	1.01417	1.00672	1.01788	0.978581	1.03058	0.99398	0.946919	1.0105	0.858046	1.0028	0.967632	1.01662	0.743203	1.00887	0.89298	0.992375	0.858291
Smechr0401792.1	Smechr0401792.1	5	2	2	2	518	57.4	5.22	28	1.05171	1.0514	0.942122	0.971374	1.00548	1.02922	0.978625	0.994894	0.909843	0.260101	0.967474	0.75443	0.938383	0.425307	1.06334	0.260178	1.03137	0.650535	0.969931	0.5745
Smechr1000362.1	Smechr1000362.1	19	7	7	7	391	42.8	8.54	86	1.03385	0.98934	0.959547	0.978731	0.986709	1.03708	0.978626	1.06486	0.95803	0.61152	1.0003	0.963135	1.01003	0.88547	1.04412	0.422666	1.05428	0.441088	1.00973	0.931209
Smechr0800079.1	Smechr0800079.1	2	2	2	2	754	80.2	7.06	45	0.847888	0.875867	0.946034	1.03978	1.0797	1.16872	0.978629	1.10344	1.15203	0.0448432	1.30438	0.000441158	1.20787	0.00656467	1.13225	0.0249851	1.04847	0.489837	0.926012	0.181218
Smechr0302928.1	Smechr0302928.1	21	9	16	8	503	53.8	6.38	130	1.02459	1.01646	1.01769	0.995569	0.992304	0.987468	0.978634	1.01287	0.986386	0.874094	0.96998	0.77513	0.975729	0.758229	0.983367	0.815462	0.989196	0.858891	1.00593	0.970113
Smechr0701646.1	Smechr0701646.1	36	9	24	6	339	36	8.7	118	0.987967	1.07241	1.0132	1.01036	1.00659	0.969074	0.97866	0.98552	0.982133	0.83349	0.958887	0.684519	0.953312	0.548981	0.976331	0.72899	0.970655	0.615724	0.994187	0.88233
Smechr0500412.1	Smechr0500412.1	6	4	5	3	806	90.6	6.68	40	0.983108	0.973324	0.991626	1.01929	0.996348	1.01861	0.978721	1.06912	1.02785	0.692983	1.02992	0.669019	1.04672	0.510857	1.00201	0.943852	1.01836	0.787322	1.01632	0.864712
Smechr0900514.1	Smechr0900514.1	16	4	9	2	226	26.3	7.75	47	0.918532	0.966309	1.22386	1.05364	0.943794	0.98064	0.978778	0.959377	1.20833	0.00735794	1.02101	0.753547	1.02829	0.687849	0.844975	0.00874618	0.851	0.00585818	1.00713	0.957798
Smechr0101278.1	Smechr0101278.1	18	3	4	3	186	20.9	4.46	27	0.977189	1.05042	1.05716	1.03003	0.992505	0.953184	0.978855	0.984612	1.02938	0.677508	0.959596	0.690229	0.968365	0.687081	0.932208	0.282512	0.940727	0.299068	1.00914	0.937288
Smechr0201814.1	Smechr0201814.1	4	1	3	1	523	57.5	8.97	98	1.08885	0.999811	0.960689	0.998778	1.0232	1.006	0.978902	0.968959	0.938143	0.447734	0.971529	0.787983	0.932587	0.381604	1.03559	0.511805	0.994077	0.92553	0.959916	0.462248
Smechr0802289.1	Smechr0802289.1	13	9	20	8	846	95.6	7.33	241	0.948107	1.10091	1.00652	1.00912	1.01534	0.976318	0.978924	0.988617	0.983712	0.848544	0.972007	0.791952	0.960238	0.611098	0.988101	0.874635	0.976137	0.685153	0.987893	0.79925
Smechr0100985.1	Smechr0100985.1	36	7	61	5	187	20.9	10.92	622	0.955675	0.962849	1.04311	1.03197	1.03343	1.00304	0.978979	1.02038	1.0816	0.264851	1.06148	0.411169	1.04214	0.552309	0.981391	0.790961	0.96351	0.529681	0.981779	0.720184
Smechr0501762.1	Smechr0501762.1	14	4	12	4	318	35.1	5.05	53	1.02688	0.976346	0.932913	1.02784	1.0182	1.05174	0.978994	1.01643	0.978797	0.801827	1.0333	0.638095	0.996106	0.961231	1.05569	0.318487	1.01768	0.794763	0.964003	0.506658
Smechr0801848.1	Smechr0801848.1	8	2	3	2	309	33.8	5.3	94	1.13714	1.01308	0.953126	0.978007	0.990133	0.997597	0.979014	0.975391	0.898107	0.199949	0.924428	0.429451	0.908929	0.231236	1.02931	0.583721	1.01205	0.857169	0.983234	0.738809
Smechr1101358.1	Smechr1101358.1	2	1	1	1	314	35.8	5.17	0	0.93591	0.924389	0.905176	0.877068	1.22174	1.04914	0.979164	1.14492	0.958042	0.611625	1.22071	0.00809779	1.1418	0.0563068	1.27417	1.42505e-05	1.19181	0.0110535	0.93536	0.242447
Smechr1100587.1	Smechr1100587.1	5	2	3	2	564	61.5	7.78	64	1.03625	1.10477	0.960624	0.978675	0.954034	0.94641	0.979186	1.06345	0.905786	0.238121	0.887638	0.223964	0.954051	0.555479	0.979965	0.773368	1.05329	0.449223	1.07482	0.371156
Smechr0700025.1	Smechr0700025.1	17	2	3	2	182	20.3	5.38	0	1.01373	1.0386	1.04453	1.01875	0.961594	0.988818	0.979219	0.978373	1.00534	0.934658	0.950341	0.616944	0.95384	0.553616	0.945296	0.392471	0.948776	0.372142	1.00368	0.993175
Smechr0700308.1	Smechr0700308.1	12	1	1	1	129	14.3	10.07	0	1.24431	1.00081	0.992342	0.909439	0.953399	0.98197	0.979274	0.958334	0.847072	0.0474163	0.862033	0.127748	0.86303	0.0647424	1.01766	0.729525	1.01884	0.782155	1.00116	0.9752
Smechr0100814.1	Smechr0100814.1	24	17	26	17	883	96.9	6.43	197	1.01151	0.964418	1.01195	1.01072	1.00849	1.01973	0.979337	1.02238	1.02365	0.736073	1.02646	0.70127	1.01305	0.85168	1.00274	0.933552	0.989643	0.864966	0.986934	0.786723
Smechr0601737.1	Smechr0601737.1	54	25	126	24	497	55.8	5.02	1278	1.01036	0.961051	0.989496	1.01679	1.00719	1.01594	0.97936	1.04947	1.01769	0.799066	1.02624	0.703399	1.02912	0.679233	1.0084	0.854606	1.01123	0.86634	1.00281	0.997275
Smechr1200256.1	Smechr1200256.1	19	12	15	10	777	85.6	8.44	187	0.984553	0.987795	1.01213	1.00053	0.997201	1.01565	0.979386	1.05147	1.02044	0.7698	1.02053	0.758151	1.02966	0.673721	1.00009	0.971042	1.00904	0.891072	1.00895	0.939232
Smechr0902526.1	Smechr0902526.1	24	9	21	9	495	53.7	6.8	116	1.02006	0.946126	0.999566	0.992645	0.998026	1.07709	0.979404	1.01643	1.01324	0.847287	1.0554	0.45513	1.01508	0.829185	1.04162	0.447756	1.00182	0.973514	0.961791	0.482375
Smechr0101820.1	Smechr0101820.1	5	2	3	2	492	55.2	6.02	23	1.01487	1.05568	1.0567	0.983797	1.01797	0.974566	0.979437	0.93903	0.985485	0.86548	0.962325	0.712304	0.92655	0.338876	0.976498	0.731022	0.940196	0.294597	0.962824	0.493645
Smechr1002739.1	Smechr1002739.1	18	8	20	4	505	55.2	7.97	174	1.00593	1.00084	0.970819	1.03535	1.00469	0.996667	0.97948	1.03438	0.999701	0.997953	0.997303	0.994364	1.00353	0.959216	0.997601	0.99434	1.00383	0.950361	1.00625	0.966827
Smechr0100601.1	Smechr0100601.1	3	2	2	2	963	101.9	8.5	0	0.974828	0.922543	1.00811	1.04025	1.04757	0.986854	0.979537	1.07263	1.07958	0.276356	1.07223	0.340302	1.08159	0.258889	0.993194	0.938778	1.00186	0.973023	1.00872	0.941505
Smechr0802204.1	Smechr0802204.1	21	7	11	7	397	43.6	6.8	37	0.951919	1.06948	1.01205	1.01898	1.0007	1.01137	0.979609	0.980728	1.00476	0.941077	0.995382	0.98839	0.969791	0.700711	0.990663	0.90687	0.965194	0.549457	0.974291	0.626706
Smechr0300583.1	Smechr0300583.1	5	1	1	1	218	24.3	4.89	0	1.08171	0.987698	0.913252	0.99532	0.896638	1.07943	0.979612	1.09518	0.922277	0.335276	0.954892	0.652649	1.0026	0.969891	1.03536	0.514278	1.08709	0.225155	1.04996	0.554093
Smechr1201862.1	Smechr1201862.1	16	10	29	10	862	94.2	7.62	424	1.01458	0.934486	0.973111	1.00638	1.03597	1.06614	0.979612	1.02045	1.01561	0.82152	1.07852	0.303006	1.02616	0.709875	1.06195	0.270164	1.01039	0.875808	0.95145	0.37701
Smechr0400219.1	Smechr0400219.1	2	1	1	1	626	68.9	6.71	0	1.04711	1.03657	0.944737	0.988894	0.982295	1.08279	0.979673	0.962887	0.92799	0.373699	0.991079	0.952174	0.932275	0.379327	1.06799	0.228817	1.00462	0.941387	0.940666	0.282728
Smechr1200361.1	Smechr1200361.1	22	6	13	1	318	34	6.64	114	1.20539	0.983958	1.00257	1.05795	0.953528	0.909269	0.979692	0.928357	0.941154	0.471021	0.850844	0.0969033	0.871514	0.0846443	0.904044	0.119284	0.926006	0.190663	1.02429	0.786015
Smechr0700256.1	Smechr0700256.1	2	2	2	2	794	85.7	9.01	0	1.07105	1.03765	1.00631	0.934708	1.04347	0.959349	0.979705	0.991163	0.920484	0.323716	0.949793	0.612685	0.934641	0.396796	1.03184	0.554108	1.01538	0.820117	0.984047	0.749271
Smechr0800801.1	Smechr0800801.1	40	18	33	17	462	51	8.06	294	0.993902	1.03651	0.987824	0.979998	1.0224	1.00502	0.979749	1.02102	0.969173	0.711856	0.998524	0.981603	0.985401	0.853933	1.03028	0.572196	1.01674	0.805058	0.986858	0.785729
Smechr0201161.1	Smechr0201161.1	43	4	28	4	123	13.6	6.11	238	0.999137	1.04567	0.998299	1.0108	0.996628	1.00059	0.979781	0.994192	0.982539	0.837363	0.97673	0.83138	0.965361	0.658644	0.994088	0.950048	0.982516	0.76886	0.988359	0.805362
Smechr0201409.1	Smechr0201409.1	22	7	14	6	409	45.5	6.11	103	0.984623	1.01487	1.04397	1.04732	0.996288	0.995344	0.979814	0.963033	1.04591	0.521591	0.99607	0.994178	0.971671	0.718795	0.95235	0.460468	0.929022	0.21024	0.975505	0.641554
Smechr0101395.1	Smechr0101395.1	15	2	3	2	144	16.5	5.15	0	1.00463	0.977361	1.22418	1.00784	0.942485	0.896672	0.979922	0.989413	1.12615	0.0919554	0.927934	0.452995	0.993614	0.936226	0.823989	0.0025456	0.882311	0.0326277	1.07078	0.397773
Smechr0902356.1	Smechr0902356.1	51	17	164	17	332	35.4	6.54	1460	1.05041	0.935346	0.978094	1.01863	0.999542	0.98517	0.979994	1.08325	1.00552	0.932591	0.999473	0.971703	1.03902	0.581457	0.993985	0.948748	1.03332	0.63102	1.03957	0.643375
Smechr0202615.1	Smechr0202615.1	28	14	35	12	647	67.4	6.23	404	1.06232	1.06345	0.98531	0.985958	0.988565	0.976163	0.980011	0.980865	0.927322	0.369088	0.924245	0.428241	0.922434	0.31143	0.996682	0.982758	0.994728	0.934444	0.99804	0.933632
Smechr0104159.1	Smechr0104159.1	12	4	6	4	361	39.5	7.05	25	1.0011	0.955579	0.985298	1.00631	1.05399	1.02001	0.98002	1.0277	1.01785	0.797383	1.05996	0.421887	1.02608	0.710696	1.04137	0.450256	1.00809	0.901835	0.968041	0.552456
Smechr0300244.1	Smechr0300244.1	5	1	1	1	289	32.1	8.5	20	0.948693	0.969491	1.05848	0.965926	1.01543	1.06465	0.980027	1.02644	1.05538	0.442357	1.0844	0.270885	1.04603	0.51703	1.0275	0.605317	0.99114	0.885375	0.964611	0.513436
Smechr1102779.1	Smechr1102779.1	9	3	10	3	362	39.2	6.65	42	1.00981	0.997663	0.999986	0.999131	1.00939	0.9784	0.980093	1.0534	0.99584	0.964761	0.990197	0.944737	1.01296	0.852663	0.994333	0.953147	1.01719	0.800122	1.02299	0.798693
Smechr0600181.1	Smechr0600181.1	30	7	23	4	311	34.4	7.84	132	1.00935	1.00952	0.977823	1.00872	1.01671	1.01122	0.980106	1.0138	0.983986	0.851153	1.00448	0.919711	0.987635	0.87626	1.02083	0.688406	1.00371	0.951798	0.983227	0.738712
Smechr0902362.1	Smechr0902362.1	11	6	16	2	618	70.4	6.3	80	0.981881	1.0063	1.04438	1.00198	0.989045	1.00907	0.980184	1.01372	1.02926	0.678685	1.00499	0.914429	1.00287	0.96675	0.976422	0.730098	0.974362	0.662386	0.99789	0.931638
Smechr1100457.1	Smechr1100457.1	12	4	9	4	293	31.9	5.54	39	0.94992	1.00265	0.966107	1.04284	1.01265	1.02965	0.980274	1.04585	1.02887	0.682598	1.04596	0.529083	1.03767	0.59438	1.0166	0.743455	1.00855	0.896629	0.992077	0.854342
Smechr0901454.1	Smechr0901454.1	9	5	9	1	564	62.8	5.45	66	0.900931	0.916003	0.931905	1.05904	1.05763	1.08827	0.980326	1.10284	1.09577	0.193983	1.18106	0.0266528	1.14653	0.0490536	1.07783	0.171799	1.04632	0.508707	0.970764	0.584327
Smechr0100731.1	Smechr0100731.1	10	4	4	4	394	43.1	6.99	65	1.02468	0.975495	1.05551	0.961993	0.997159	1.02699	0.980352	1.00422	1.00866	0.897663	1.01199	0.84302	0.992198	0.922009	1.0033	0.925768	0.983679	0.784386	0.980446	0.703226
Smechr0101195.1	Smechr0101195.1	8	3	3	3	288	30.6	7.05	24	1.09444	1.08152	0.949974	1.00283	0.957378	0.974484	0.980416	0.98061	0.897444	0.196865	0.887819	0.224782	0.901223	0.192244	0.989276	0.889402	1.00421	0.94605	1.0151	0.876952
Smechr0203122.1	Smechr0203122.1	38	10	16	10	274	30.9	8.34	56	1.02333	0.953467	0.928195	0.976436	1.03073	1.05992	0.980428	1.07913	0.963493	0.660095	1.05759	0.438979	1.04187	0.55479	1.09766	0.0909445	1.08134	0.255803	0.985133	0.76331
Smechr0302769.1	Smechr0302769.1	11	8	10	8	897	98.8	6.01	0	0.967768	1.01631	1.13315	1.00665	0.960312	0.972001	0.980507	0.98724	1.07849	0.282702	0.973911	0.807815	0.991771	0.917726	0.903033	0.115163	0.919593	0.153388	1.01834	0.844554
Smechr1001967.1	Smechr1001967.1	39	17	45	16	530	59.2	6.55	348	1.00946	0.992476	0.999147	0.996456	1.01204	1.02001	0.98065	1.01732	0.996839	0.974334	1.01504	0.812303	0.998023	0.980459	1.01826	0.721635	1.00119	0.980744	0.98323	0.738759
Smechr1002511.1	Smechr1002511.1	4	2	2	1	507	57.5	8.32	34	1.03713	0.973497	1.02282	0.980032	0.969943	1.07544	0.98066	0.987043	0.99613	0.967542	1.01728	0.79007	0.978649	0.786905	1.02123	0.683254	0.982451	0.767996	0.962024	0.484898
Smechr0103434.1	Smechr0103434.1	34	15	46	12	507	54.9	7.18	373	0.966983	0.966351	1.00017	1.02159	1.02664	1.0031	0.980699	1.06509	1.04574	0.523095	1.04987	0.497669	1.05817	0.415657	1.00395	0.916593	1.01189	0.859017	1.0079	0.949877
Smechr0701388.1	Smechr0701388.1	34	8	12	5	254	26.5	8.16	114	0.992379	1.05386	0.978402	1.02629	0.984601	0.989007	0.980701	1.02049	0.979696	0.81034	0.964506	0.730078	0.977986	0.780373	0.984495	0.829503	0.998255	0.982741	1.01398	0.888226
Smechr0502554.1	Smechr0502554.1	20	4	7	4	232	24.9	7.8	27	0.863602	0.950161	1.06115	1.04021	1.12019	1.02973	0.980787	0.985874	1.15856	0.0369737	1.18534	0.0235851	1.0843	0.243992	1.02311	0.659474	0.9359	0.259933	0.91476	0.123163
Smechr0801363.1	Smechr0801363.1	9	2	2	2	294	33.9	7.24	27	0.913877	1.1686	1.06427	1.00863	1.04047	0.928161	0.980809	0.914418	0.995401	0.960553	0.945333	0.578478	0.910084	0.237499	0.9497	0.434235	0.914288	0.126819	0.962713	0.492426
Smechr0100332.1	Smechr0100332.1	11	10	13	10	1072	120.5	5.69	84	0.983728	0.991592	1.00578	0.982921	1.05143	1.05865	0.980847	0.972595	1.00678	0.918607	1.06822	0.365654	0.988924	0.889174	1.06104	0.276858	0.982269	0.765567	0.925764	0.179761
Smechr0401140.1	Smechr0401140.1	34	9	16	4	276	30.2	8.82	73	0.901698	1.29585	1.12121	0.997763	0.904358	0.907982	0.980922	0.902369	0.964245	0.666877	0.824709	0.0468944	0.856995	0.0529872	0.85529	0.0150676	0.888774	0.0442603	1.03915	0.647141
Smechr0301533.1	Smechr0301533.1	20	3	4	3	178	19.6	9.55	0	0.947165	1.00541	1.03765	1.01669	1.06276	0.996524	0.980939	0.980134	1.05212	0.468749	1.05465	0.46079	1.00435	0.949883	1.00241	0.938301	0.9546	0.430911	0.952308	0.385204
Smechr0800004.1	Smechr0800004.1	7	3	3	2	444	48.9	9.28	34	1.00731	1.03916	1.00769	0.990319	0.974404	1.04885	0.980947	0.975948	0.976319	0.778434	0.988655	0.931735	0.956229	0.574815	1.01264	0.796564	0.979424	0.72794	0.967202	0.542794
Smechr0100762.1	Smechr0100762.1	4	1	2	1	514	54.5	5.66	52	1.053	0.931414	0.945256	1.0229	1.03035	1.09494	0.981086	0.970621	0.991803	0.926026	1.07099	0.348042	0.983516	0.835134	1.07984	0.16165	0.991644	0.892261	0.918326	0.139807
Smechr0400720.1	Smechr0400720.1	32	9	41	1	239	26.8	10.02	287	0.976009	0.888791	1.02668	1.03866	1.02026	1.01425	0.981089	1.08778	1.10754	0.147111	1.091	0.23788	1.10943	0.134965	0.985065	0.836616	1.0017	0.974799	1.01689	0.858967
Smechr0303683.1	Smechr0303683.1	25	13	61	11	589	64.4	9.26	458	1.00116	1.01293	0.955443	0.988414	1.06853	1.00759	0.981094	1.01276	0.965129	0.674887	1.0308	0.660904	0.989952	0.899478	1.06804	0.22846	1.02572	0.708612	0.960375	0.467129
Smechr0202877.1	Smechr0202877.1	26	12	20	4	511	56.3	6.37	104	0.988146	0.946656	0.980573	1.01942	1.03498	1.08183	0.981142	0.997573	1.0337	0.6348	1.09407	0.223605	1.0227	0.746434	1.05841	0.296802	0.989359	0.861107	0.934763	0.238169
Smechr0303567.1	Smechr0303567.1	49	8	17	4	143	15.9	10.52	56	0.977223	0.976979	0.981883	1.01299	1.03512	0.998059	0.981166	1.06692	1.02081	0.765878	1.04041	0.575493	1.04804	0.499286	1.0192	0.709399	1.02667	0.698638	1.00733	0.955745
Smechr0202598.1	Smechr0202598.1	36	8	31	4	146	16.7	10.81	140	0.972444	0.886932	0.993694	1.02408	1.04471	1.0737	0.981229	1.05728	1.08519	0.245329	1.13931	0.0807442	1.09634	0.185498	1.04987	0.368408	1.01028	0.877106	0.962285	0.487746
Smechr0202204.1	Smechr0202204.1	4	1	1	1	207	22.7	6.73	46	0.972802	0.976156	1.10447	0.967398	1.01472	1.02805	0.981249	0.981472	1.06307	0.383875	1.04813	0.511447	1.00706	0.919041	0.985954	0.847731	0.947318	0.358191	0.960813	0.471823
Smechr0202555.1	Smechr0202555.1	2	2	2	2	937	108.5	5.92	0	0.993275	0.958217	1.04229	1.05042	1.02031	1.00029	0.981267	0.981788	1.07236	0.320317	1.03541	0.619167	1.00593	0.931944	0.965542	0.602055	0.938045	0.276888	0.971521	0.593332
Smechr1000041.1	Smechr1000041.1	53	22	358	3	557	59.6	6.34	5352	0.990255	1.00162	0.972294	1.015	1.02498	1.01134	0.981287	1.03175	0.997704	0.982625	1.02231	0.740894	1.01062	0.878826	1.02466	0.640052	1.01295	0.847113	0.988567	0.808084
Smechr0200165.1	Smechr0200165.1	34	12	26	12	394	44.3	7.08	205	1.02575	0.98995	0.987875	0.989779	1.00041	1.00439	0.981352	1.04843	0.981125	0.823902	0.99459	0.981735	1.00699	0.919893	1.01372	0.781869	1.02636	0.701921	1.01246	0.903495
Smechr1102445.1	Smechr1102445.1	5	2	4	2	580	63.8	5.64	0	0.969907	1.07664	0.975401	0.995603	1.01487	1.02338	0.981374	0.987828	0.96309	0.656467	0.995944	0.993113	0.962209	0.629244	1.03411	0.528226	0.999086	0.994117	0.966128	0.530539
Smechr0302670.1	Smechr0302670.1	30	16	39	12	602	63.4	6.64	308	0.967428	0.954729	0.982355	1.01691	1.04776	1.05632	0.981423	1.02401	1.04011	0.573833	1.09465	0.220992	1.04332	0.5414	1.05243	0.345821	1.00309	0.958937	0.953113	0.392992
Smechr0202001.1	Smechr0202001.1	3	1	2	1	754	81	6.19	45	0.997959	0.936041	0.955402	1.01028	1.00342	1.06688	0.981433	1.08096	1.01638	0.813148	1.07048	0.351264	1.06639	0.35477	1.05322	0.339055	1.0492	0.483571	0.996182	0.908879
Smechr0602980.1	Smechr0602980.1	8	14	18	14	2174	247.1	5.78	112	1.00112	0.978159	1.05821	1.00217	0.99501	1.01844	0.981454	0.992019	1.04097	0.565914	1.01726	0.790266	0.997065	0.970859	0.977223	0.73982	0.957821	0.465427	0.980146	0.699434
Smechr0902092.1	Smechr0902092.1	20	3	9	1	146	16.5	9.73	74	0.948898	0.929735	0.999288	1.03564	1.06499	1.01691	0.981458	1.05573	1.0832	0.256042	1.1082	0.16615	1.0844	0.243449	1.02309	0.659782	1.00111	0.981626	0.978522	0.678987
Smechr0500759.1	Smechr0500759.1	7	5	6	3	813	90.7	5.55	36	0.934572	0.931187	1.0457	1.06533	1.04228	1.02183	0.981466	1.0087	1.13146	0.0798384	1.10631	0.173075	1.06668	0.352729	0.977776	0.746561	0.942748	0.316503	0.964175	0.508578
Smechr0303001.1	Smechr0303001.1	58	9	38	1	143	16.1	10.2	161	0.987799	0.929394	1.01675	1.0521	1.05053	1.01757	0.981486	0.994519	1.0791	0.279114	1.07871	0.301946	1.03068	0.66343	0.999636	0.977501	0.955122	0.436408	0.95547	0.416302
Smechr0502246.1	Smechr0502246.1	16	5	13	3	449	47.7	7.66	88	1.0847	1.11392	0.941841	0.931917	1.01056	0.953807	0.981489	1.00297	0.852244	0.0561797	0.893456	0.251161	0.902595	0.198832	1.04836	0.382227	1.05908	0.40319	1.01023	0.926179
Smechr1100398.1	Smechr1100398.1	28	14	41	14	644	68.8	6.44	317	1.03012	0.969439	0.981294	1.01817	1.01615	1.00213	0.981497	1.02975	0.999952	0.99512	1.00936	0.869648	1.00584	0.93288	1.00941	0.840616	1.00589	0.926838	0.996514	0.913293
Smechr1001024.1	Smechr1001024.1	13	11	12	11	1352	149.7	5.35	73	1.01312	0.970138	0.992253	1.00936	1.02391	1.04803	0.98151	0.989817	1.00925	0.891089	1.04472	0.539272	0.993982	0.939914	1.03514	0.516778	0.984867	0.800333	0.951436	0.376873
Smechr0101782.1	Smechr0101782.1	9	10	12	10	1809	196.3	7.33	177	1.00001	0.997997	1.00301	1.01858	1.00895	1.02898	0.98153	0.987895	1.0118	0.862992	1.01998	0.763526	0.985696	0.856871	1.00808	0.858938	0.974197	0.660274	0.966385	0.53346
Smechr0802569.1	Smechr0802569.1	9	5	7	4	609	68.7	6.7	44	1.02962	1.0368	1.08245	0.98452	0.981631	0.950615	0.981554	0.975129	1.00026	0.991601	0.93507	0.502802	0.946896	0.493985	0.934823	0.302732	0.946645	0.35186	1.01265	0.901645
Smechr0101244.1	Smechr0101244.1	8	9	13	9	1178	131	8.68	105	0.998578	0.994448	1.03928	1.00479	1.00663	0.998877	0.981576	1.00237	1.02561	0.715832	1.00626	0.901391	0.995442	0.954572	0.981134	0.787787	0.970585	0.614854	0.989248	0.817028
Smechr0701455.1	Smechr0701455.1	16	6	7	6	431	47.7	8.07	46	1.02738	1.03244	0.970913	1.00839	1.01365	1.01854	0.981806	0.972044	0.960906	0.636938	0.986581	0.914243	0.948551	0.507922	1.02672	0.614813	0.987142	0.831019	0.961453	0.47871
Smechr0702116.1	Smechr0702116.1	34	7	13	3	217	24.2	5.95	96	1.04341	1.07242	0.983452	0.972476	1.01605	0.954012	0.981863	0.999425	0.924426	0.349445	0.931106	0.47483	0.936412	0.410159	1.00723	0.870817	1.01297	0.846931	1.0057	0.972461
Smechr0402453.1	Smechr0402453.1	11	5	8	5	525	56.3	8.12	118	1.02748	1.13993	0.980688	0.97437	0.962083	0.987549	0.981872	0.966024	0.902023	0.21886	0.89952	0.281662	0.898719	0.180616	0.997225	0.989605	0.996337	0.956476	0.999109	0.947892
Smechr0401605.1	Smechr0401605.1	7	2	3	2	345	37.8	7.42	29	0.997688	0.986363	1.01511	1.037	1.01823	0.938629	0.981914	1.0533	1.0343	0.628915	0.986294	0.911817	1.02579	0.713791	0.953584	0.472948	0.991768	0.893952	1.04004	0.639167
Smechr0203137.1	Smechr0203137.1	35	17	30	16	511	58.6	7.01	183	0.994271	0.944752	1.02367	1.02416	0.999961	1.04763	0.981955	1.01297	1.05611	0.436529	1.05599	0.450779	1.02883	0.682238	0.999882	0.974005	0.974168	0.659915	0.974283	0.62661
Smechr0303235.1	Smechr0303235.1	1	1	1	1	992	112.1	8.79	0	0.925442	0.857169	1.06845	1.06842	1.03846	1.0761	0.981956	1.01824	1.19873	0.0102409	1.18621	0.0229966	1.12206	0.0973818	0.989556	0.892936	0.936037	0.260994	0.945916	0.326558
Smechr0201392.1	Smechr0201392.1	46	6	34	2	150	16.3	10.7	232	0.994527	1.01097	1.0043	1.02058	1.00455	0.997656	0.98206	1.01219	1.00966	0.88656	0.99836	0.983317	0.994392	0.944035	0.988804	0.883479	0.984874	0.800428	0.996026	0.906788
Smechr0902418.1	Smechr0902418.1	13	6	8	6	521	56.5	6.64	151	0.986059	1.03501	1.01699	1.0329	0.99956	0.976225	0.982113	0.996569	1.01426	0.836159	0.977593	0.838609	0.979027	0.790627	0.96385	0.582953	0.965263	0.550272	1.00147	0.979329
Smechr0101889.1	Smechr0101889.1	17	4	9	2	312	35.6	5.24	95	1.04291	0.987694	0.97331	0.970079	1.00272	1.03448	0.982151	1.03434	0.95705	0.602947	1.00325	0.932462	0.99305	0.930558	1.04827	0.382995	1.03762	0.589028	0.989833	0.824716
Smechr1201827.1	Smechr1201827.1	16	4	7	4	296	34	8.72	144	0.94311	1.05988	1.01084	1.02909	0.978949	1.05535	0.982227	0.965723	1.01844	0.791035	1.01563	0.806499	0.972519	0.726984	0.997235	0.989727	0.954907	0.434138	0.957555	0.43753
Smechr0100922.1	Smechr0100922.1	5	1	1	1	294	32	8.29	0	0.91281	0.96089	1.0593	1.06521	1.07492	1.01625	0.982282	0.957603	1.13386	0.0748189	1.11606	0.139678	1.03532	0.617128	0.984301	0.827088	0.913096	0.121353	0.927659	0.191122
Smechr1201872.1	Smechr1201872.1	9	6	8	6	740	81.8	6.27	94	1.01639	1.03346	1.06433	1.01228	0.965423	0.983568	0.982292	0.965264	1.01306	0.849271	0.950796	0.620481	0.950096	0.521088	0.938542	0.333012	0.937851	0.275329	0.999264	0.949958
Smechr0201371.1	Smechr0201371.1	3	1	1	1	292	31.7	8.63	0	0.992463	0.974252	1.04716	1.14693	1.00091	0.922497	0.982383	0.959842	1.11561	0.120567	0.977978	0.841835	0.987548	0.875393	0.876627	0.041078	0.885205	0.0374761	1.00979	0.930683
Smechr1200207.1	Smechr1200207.1	38	7	10	4	252	26.6	7.47	37	0.997589	0.952225	0.963867	0.982113	1.01765	1.07683	0.982386	1.0585	0.998034	0.98578	1.0742	0.328334	1.04671	0.51098	1.07631	0.179785	1.04877	0.487263	0.974411	0.628167
Smechr0500160.1	Smechr0500160.1	19	2	3	2	171	18.7	9.04	0	1.00891	1.01605	0.962447	0.973664	1.03047	1.03808	0.982397	1.01535	0.956124	0.594893	1.02153	0.74848	0.986564	0.865543	1.06841	0.226126	1.03184	0.645814	0.965772	0.526501
Smechr0201200.1	Smechr0201200.1	9	10	12	10	1410	154.2	5.43	62	0.999991	1.00469	1.03134	0.979161	1.00345	1.01975	0.982401	1.00551	1.0029	0.961908	1.00924	0.870881	0.991633	0.916344	1.00632	0.883447	0.988762	0.852984	0.982553	0.730075
Smechr0500456.1	Smechr0500456.1	10	5	21	1	523	59	5.53	222	0.952716	0.922635	1.00907	1.01801	1.06625	1.0716	0.982427	1.00921	1.08091	0.268749	1.13997	0.0794365	1.06201	0.386419	1.05464	0.327095	0.982512	0.768805	0.931608	0.216398
Smechr0303144.1	Smechr0303144.1	15	2	3	2	212	23.6	7.33	85	0.959884	1.06053	1.00579	0.993211	1.02319	0.993288	0.982447	1.00722	0.989399	0.902958	0.998051	0.986541	0.984778	0.847712	1.00875	0.849782	0.99533	0.942687	0.986701	0.783683
Smechr0901995.1	Smechr0901995.1	2	1	1	1	478	51.5	7.55	0	0.976499	0.978978	1.0151	0.983885	0.941105	1.1084	0.982495	1.04253	1.02225	0.750736	1.04808	0.511859	1.03556	0.614773	1.02527	0.632547	1.01302	0.846279	0.988055	0.801372
Smechr0800496.1	Smechr0800496.1	29	9	19	9	436	48.5	6.84	146	0.959505	0.956094	0.995028	1.01285	1.07784	1.04069	0.982558	1.00597	1.04817	0.501935	1.10593	0.174493	1.03807	0.590545	1.05511	0.323228	0.990362	0.874758	0.938636	0.266836
Smechr1102379.1	Smechr1102379.1	5	1	1	1	222	25.8	7.87	0	0.954566	0.965167	1.11926	0.976351	1.01659	1.02089	0.982574	0.991685	1.09162	0.213067	1.06133	0.412163	1.0284	0.68664	0.97226	0.680143	0.942093	0.310786	0.968972	0.56327
Smechr0100513.1	Smechr0100513.1	10	3	3	3	321	34.6	5.74	44	1.07736	1.02412	0.967763	0.975218	0.991002	1.01662	0.982587	0.989791	0.924575	0.350443	0.955337	0.656173	0.938564	0.426714	1.03327	0.537731	1.01513	0.822873	0.982443	0.72866
Smechr1002633.1	Smechr1002633.1	21	7	12	7	351	40.7	5.01	135	1.05258	0.999758	0.994402	0.984957	0.969058	1.03864	0.982622	1.00379	0.964442	0.668661	0.978249	0.844112	0.96788	0.682463	1.01432	0.773917	1.00356	0.95345	0.9894	0.819024
Smechr1201803.1	Smechr1201803.1	10	2	2	2	206	23.6	9.92	34	1.10703	1.16641	0.912111	0.951519	1.00315	0.961323	0.98273	0.933471	0.81974	0.0175254	0.864096	0.134141	0.842864	0.0320692	1.05411	0.331529	1.02821	0.682738	0.975429	0.640621
Smechr0602016.1	Smechr0602016.1	2	1	1	1	593	65.2	6.84	0	1.11294	0.969915	1.00842	0.949609	1.04192	0.940433	0.982737	1.01953	0.940071	0.462578	0.951748	0.627907	0.961309	0.620933	1.01242	0.799471	1.02259	0.741683	1.01005	0.928035
Smechr0702418.1	Smechr0702418.1	33	19	31	19	635	72	9.1	238	1.0022	0.976448	1.00531	1.02271	0.999228	1.02859	0.982855	1.01075	1.02495	0.722636	1.02485	0.716543	1.00756	0.913423	0.999904	0.973693	0.983031	0.77573	0.983125	0.737406
Smechr0202390.1	Smechr0202390.1	4	2	3	2	554	61.9	7.33	57	1.02316	0.935988	0.98693	1.01876	1.04468	1.01088	0.982941	1.02673	1.02375	0.73504	1.04921	0.502886	1.02578	0.713826	1.02486	0.637576	1.00198	0.971586	0.977675	0.668406
Smechr0302987.1	Smechr0302987.1	42	12	25	12	323	35.4	8.9	222	1.01787	1.06539	1.06384	1.00684	0.990452	0.941121	0.982988	0.952869	0.993965	0.946768	0.927188	0.44793	0.929244	0.357583	0.932818	0.287145	0.934886	0.252161	1.00222	0.989341
Smechr0402455.1	Smechr0402455.1	9	1	1	1	128	14.6	7.84	0	0.8556	1.3087	0.870551	1.0146	1.03058	1.04604	0.983016	0.909955	0.871022	0.0992425	0.959486	0.689342	0.874635	0.0930515	1.10156	0.0795213	1.00415	0.94677	0.911566	0.109559
Smechr0702133.1	Smechr0702133.1	4	1	3	1	359	42	8.88	63	1.03096	1.05188	1.10861	1.01571	0.958606	0.958601	0.983054	0.912437	1.01991	0.775369	0.920478	0.403692	0.910051	0.237321	0.902505	0.113054	0.892282	0.05188	0.988673	0.809475
Smechr1002719.1	Smechr1002719.1	24	6	22	2	164	18.6	10.58	64	0.897163	1.0489	1.29041	1.03032	0.967129	0.876814	0.983101	0.925828	1.19253	0.0126229	0.947524	0.595193	0.980917	0.809323	0.794552	0.000329778	0.822555	0.000843825	1.03524	0.682517
Smechr0602813.1	Smechr0602813.1	15	6	8	5	530	57.4	9.07	75	1.0046	1.00588	0.996656	1.00535	0.999214	1.00391	0.983148	1.02844	0.995783	0.964214	0.996336	0.996412	1.00055	0.993405	1.00056	0.964473	1.00479	0.93947	1.00423	0.987561
Smechr0201800.1	Smechr0201800.1	7	1	4	1	224	25.2	4.98	72	1.01391	0.916856	0.932	0.976333	1.033	1.11839	0.983158	1.05941	0.988381	0.893203	1.11427	0.145386	1.0579	0.417693	1.12737	0.0303927	1.07034	0.322823	0.949415	0.357956
Smechr0302652.1	Smechr0302652.1	12	3	3	3	320	35.1	4.54	36	1.03039	1.03692	1.02807	0.994448	0.980198	0.95936	0.983226	1.01145	0.978332	0.797428	0.938203	0.525427	0.964864	0.653981	0.958982	0.529483	0.986234	0.818737	1.02842	0.746346
Smechr1000108.1	Smechr1000108.1	9	6	8	6	790	90.3	6.62	109	0.974461	0.965027	1.05525	1.04128	1.00857	0.9876	0.983242	1.01278	1.08097	0.26842	1.02922	0.675431	1.02915	0.679008	0.952131	0.458272	0.95206	0.40468	0.999925	0.958769
Smechr0202718.1	Smechr0202718.1	10	13	18	13	1612	175.6	8.28	109	1.00454	0.982637	1.00919	0.996853	1.02067	1.00293	0.983282	1.02789	1.00949	0.88846	1.01833	0.779737	1.01207	0.862583	1.00875	0.849663	1.00256	0.964998	0.993858	0.877955
Smechr0801150.1	Smechr0801150.1	25	20	45	20	875	98.9	5.69	355	0.992849	0.990272	1.00916	0.999247	1.00871	1.0232	0.983285	1.02114	1.01275	0.852625	1.0246	0.718938	1.01074	0.877516	1.0117	0.809251	0.998016	0.979482	0.986473	0.780716
Smechr0801672.1	Smechr0801672.1	20	4	7	1	184	20.7	11.22	68	0.942683	0.983138	0.997593	0.985414	1.01521	1.07167	0.983316	1.05136	1.02969	0.674356	1.08363	0.27495	1.05653	0.42856	1.05238	0.346249	1.02606	0.705072	0.974986	0.635195
Smechr0801152.1	Smechr0801152.1	22	5	7	4	262	29.4	5.02	98	1.00776	1.08396	1.01808	0.965399	0.988435	0.963873	0.98338	1.01202	0.948251	0.528163	0.933349	0.490568	0.953951	0.554591	0.984285	0.826882	1.00601	0.925479	1.02207	0.807679
Smechr0602529.1	Smechr0602529.1	16	5	11	5	319	33.6	9	121	1.01993	1.00458	0.95733	1.01004	1.02179	1.01073	0.983438	1.01979	0.971772	0.735905	1.00395	0.925173	0.989481	0.894759	1.03312	0.539475	1.01822	0.788852	0.985584	0.769153
Smechr0702617.1	Smechr0702617.1	2	1	1	1	419	43.8	6.64	0	0.968993	1.05724	1.10945	1.01595	0.977026	0.938144	0.983446	0.972054	1.04894	0.495351	0.945188	0.577382	0.965092	0.656119	0.901087	0.107534	0.920062	0.155921	1.02106	0.817645
Smechr0302174.1	Smechr0302174.1	5	1	1	1	346	38.8	7.52	0	0.921934	1.15768	1.00132	1.03055	0.984472	0.953805	0.983504	0.98867	0.977037	0.785199	0.932035	0.48132	0.948335	0.506086	0.953941	0.476589	0.970623	0.615326	1.01749	0.853017
Smechr0500891.1	Smechr0500891.1	2	2	2	1	891	100.6	7.36	38	1.02099	1.15528	1.01347	0.924339	0.918195	0.925484	0.983551	1.07917	0.890429	0.166189	0.847177	0.0881294	0.947829	0.501821	0.951427	0.451235	1.06446	0.363264	1.11881	0.157618
Smechr0800656.1	Smechr0800656.1	7	3	4	3	408	44.4	6.8	30	0.998941	1.06671	0.960845	0.98751	1.03687	0.990179	0.983585	1.00049	0.943216	0.48731	0.981312	0.869851	0.960507	0.613559	1.04039	0.460366	1.01833	0.787675	0.978798	0.682457
Smechr0401101.1	Smechr0401101.1	26	8	14	8	458	50.9	8.15	134	1.03341	0.924556	0.929597	0.989733	1.01949	1.05633	0.983588	1.09603	0.980268	0.815761	1.06019	0.420246	1.06213	0.385484	1.08153	0.153477	1.08351	0.24389	1.00183	0.984221
Smechr0401874.1	Smechr0401874.1	13	4	9	2	254	29.6	11.43	67	1.01079	1.02667	0.995256	0.996613	1.00519	1.01237	0.983632	0.99511	0.977625	0.790745	0.990231	0.945024	0.971182	0.714072	1.0129	0.793054	0.99341	0.916394	0.980762	0.707242
Smechr1100328.1	Smechr1100328.1	3	3	3	3	852	98.1	5.58	21	1.01888	1.04729	1.04727	0.965241	0.985193	1.01064	0.983658	0.964623	0.974034	0.756996	0.965959	0.741978	0.942945	0.461473	0.99171	0.920059	0.968082	0.584109	0.976175	0.649804
Smechr0100657.1	Smechr0100657.1	47	24	134	11	389	44.4	10.11	483	0.94862	0.952562	1.01212	1.04789	1.03582	1.04036	0.983661	1.00944	1.08354	0.254155	1.09205	0.232936	1.04835	0.496591	1.00785	0.862173	0.96752	0.577293	0.959985	0.462973
Smechr0502322.1	Smechr0502322.1	34	18	67	17	663	72.1	7.5	740	0.935541	0.972293	1.03711	1.06152	1.01561	1.00046	0.983689	1.02331	1.10001	0.175937	1.05673	0.445263	1.05198	0.465663	0.96066	0.547657	0.956335	0.449325	0.995498	0.899762
Smechr0303292.1	Smechr0303292.1	13	16	20	16	1396	150.1	6.29	90	1.00003	1.00103	0.973163	0.985935	1.04219	1.01286	0.983691	1.02931	0.97903	0.80403	1.02698	0.696402	1.00597	0.931474	1.04898	0.376534	1.02751	0.689918	0.979539	0.691778
Smechr0901455.1	Smechr0901455.1	30	5	57	2	224	25.3	10.32	635	1.01867	1.0385	1.00492	1.0021	1.03029	0.977129	0.983705	0.968931	0.975626	0.77192	0.975815	0.823714	0.949186	0.51331	1.00019	0.969596	0.9729	0.643824	0.972711	0.607583
Smechr1100109.1	Smechr1100109.1	7	4	5	4	621	69.9	5.54	95	0.956784	0.96293	1.02242	1.00688	1.03908	1.03323	0.98371	1.02482	1.05708	0.428922	1.07949	0.297533	1.04627	0.514887	1.0212	0.683688	0.989769	0.86668	0.969221	0.56618
Smechr1002525.1	Smechr1002525.1	63	18	100	9	358	38.5	7.9	650	0.966805	0.949574	1.00394	1.0365	0.995982	1.02364	0.983746	1.07103	1.06473	0.371892	1.05387	0.466658	1.07222	0.315453	0.989799	0.895992	1.00703	0.913874	1.01741	0.853816
Smechr0700208.1	Smechr0700208.1	14	5	6	4	477	54.8	8.81	54	1.01937	1.09871	0.986522	0.986559	1.01156	0.970602	0.983804	0.96477	0.931541	0.39878	0.93583	0.508249	0.919971	0.295675	1.0046	0.907423	0.987579	0.836936	0.983053	0.736487
Smechr0700102.1	Smechr0700102.1	22	3	11	3	157	17.8	5.31	78	0.958781	0.982656	1.11447	1.16028	0.910245	0.91391	0.983804	1.00173	1.17168	0.0247578	0.93959	0.53558	1.02271	0.746249	0.801914	0.000570031	0.872858	0.0202776	1.08847	0.290275
Smechr0303537.1	Smechr0303537.1	14	6	13	5	500	54.3	5.99	195	1.0114	1.03125	0.967446	0.995422	1.00991	1.04368	0.983817	0.982947	0.960942	0.63725	1.00536	0.91071	0.962849	0.635172	1.04622	0.402292	1.00198	0.97158	0.957719	0.439226
Smechr1102609.1	Smechr1102609.1	24	6	18	4	356	39.3	6.3	137	0.916893	0.874915	0.99854	1.06068	1.03446	1.04487	0.983858	1.1227	1.14924	0.0486161	1.16047	0.0469444	1.17566	0.0198483	1.00977	0.835684	1.02299	0.737486	1.01309	0.897176
Smechr1200415.1	Smechr1200415.1	48	6	19	2	108	11.9	10.73	148	0.943949	0.984419	1.04457	1.02205	1.00914	1.02039	0.983946	1.02012	1.07169	0.324657	1.05246	0.477436	1.03926	0.579242	0.982059	0.79922	0.969735	0.60434	0.987451	0.793475
Smechr0102087.1	Smechr0102087.1	2	1	1	1	454	50.2	9.1	0	1.0559	0.967584	1.2555	1.03489	0.883775	0.947947	0.984064	0.889244	1.1319	0.0788869	0.905231	0.312392	0.925783	0.333659	0.799742	0.000486304	0.817899	0.000592029	1.0227	0.801504
Smechr1201008.1	Smechr1201008.1	4	2	2	2	443	51	5.95	14	1.01164	1.04211	1.0763	0.957631	0.952428	1.00353	0.984086	0.995244	0.990345	0.912035	0.952382	0.632868	0.96376	0.643658	0.961667	0.558695	0.973156	0.647069	1.01195	0.908724
Smechr0702768.1	Smechr0702768.1	45	18	73	11	482	50.4	8.16	1024	1.02206	0.979471	0.951515	0.999961	1.02335	1.02465	0.984207	1.044	0.974992	0.765968	1.02322	0.732159	1.01333	0.848576	1.04946	0.372091	1.03932	0.572775	0.990335	0.831336
Smechr1001422.1	Smechr1001422.1	17	5	11	2	344	38.7	5.34	84	1.02039	1.01913	1.04238	1.01199	0.982129	0.987889	0.984209	0.976076	1.00728	0.913023	0.965921	0.741665	0.961149	0.619455	0.958942	0.529052	0.954205	0.426767	0.99506	0.893932
Smechr0800066.1	Smechr0800066.1	16	6	7	3	390	42.4	4.98	71	1.10513	0.964201	1.00055	0.993957	0.973019	1.03394	0.984271	0.970096	0.963838	0.663206	0.969859	0.774134	0.944442	0.473667	1.00625	0.884446	0.979876	0.733892	0.973793	0.620651
Smechr0101217.1	Smechr0101217.1	9	4	4	4	464	50.1	5.4	30	1.03275	0.95009	0.979664	0.985249	0.989999	1.04266	0.984275	1.0652	0.990959	0.917926	1.02512	0.713959	1.0336	0.634073	1.03448	0.524153	1.04303	0.538257	1.00827	0.94612
Smechr0502481.1	Smechr0502481.1	14	4	5	4	492	54.2	7.3	56	1.02284	1.1127	0.938106	0.975558	0.997745	0.994577	0.984284	0.997009	0.896104	0.190723	0.932936	0.487653	0.927772	0.347288	1.0411	0.453	1.03534	0.611079	0.994464	0.886015
Smechr0402529.1	Smechr0402529.1	22	12	37	10	539	59.9	9.16	155	1.04105	1.07799	0.969782	0.952085	1.03738	1.00899	0.984311	0.950903	0.906954	0.24432	0.965709	0.739929	0.913252	0.255256	1.06478	0.250123	1.00694	0.914838	0.945681	0.324513
Smechr0100580.1	Smechr0100580.1	6	3	5	3	577	61.6	9.57	54	0.982328	0.9128	0.978886	1.01804	1.01562	1.08492	0.984339	1.0559	1.05372	0.45569	1.10839	0.165477	1.07657	0.288192	1.05189	0.350545	1.02169	0.751358	0.971291	0.590583
Smechr0202312.1	Smechr0202312.1	2	1	1	1	506	55.7	7.36	0	0.980059	1.6892	1.0711	0.787414	0.910971	0.77351	0.984352	0.795521	0.696267	1.48244e-05	0.631068	1.63514e-06	0.666805	3.7351e-07	0.906359	0.129137	0.957686	0.463951	1.05663	0.500614
Smechr0902119.1	Smechr0902119.1	2	1	1	1	480	52.2	5.53	41	1.05034	1.0885	0.884466	0.960754	0.986582	1.0904	0.984353	0.978726	0.862719	0.077852	0.971076	0.784224	0.917823	0.282346	1.1256	0.0325959	1.06387	0.367516	0.945161	0.320013
Smechr0901965.1	Smechr0901965.1	8	1	2	1	239	25.8	5.6	35	1.0772	1.03762	0.919357	1.0078	0.940119	1.07743	0.98436	0.980797	0.911266	0.268105	0.954005	0.645635	0.929232	0.357501	1.0469	0.395824	1.01972	0.772623	0.974033	0.623566
Smechr0203201.1	Smechr0203201.1	37	14	71	10	358	38.4	9.17	577	0.989837	0.968034	1.01343	1.05387	1.03118	0.99862	0.984377	0.988872	1.05589	0.438287	1.03674	0.607425	1.00785	0.910059	0.981863	0.796791	0.954507	0.429931	0.972139	0.600715
Smechr0101104.1	Smechr0101104.1	22	4	5	4	312	33.5	8.34	41	1.07697	0.962226	0.979165	1.00835	1.00585	1.04042	0.98447	0.969096	0.974655	0.76281	1.00347	0.930183	0.958006	0.59079	1.02956	0.580679	0.982919	0.77423	0.954693	0.408539
Smechr1100256.1	Smechr1100256.1	21	9	22	5	512	56.9	7.44	197	0.993354	0.975376	1.01958	1.03176	1.01331	1.01404	0.984642	0.995698	1.04196	0.556876	1.02978	0.670322	1.0059	0.932269	0.988305	0.877206	0.965388	0.55176	0.976812	0.657683
Smechr0901980.1	Smechr0901980.1	2	1	1	1	537	59.3	6.27	0	1.15589	0.951798	0.949379	1.01474	0.964274	0.997765	0.984643	1.00752	0.93188	0.401215	0.930895	0.47336	0.945186	0.479785	0.998943	0.987327	1.01428	0.832307	1.01535	0.874384
Smechr0700242.1	Smechr0700242.1	3	3	3	1	1134	125	6.92	0	1.2143	0.997182	1.20163	0.989183	0.813583	0.869449	0.984678	0.945194	0.990653	0.91499	0.761043	0.00465693	0.872661	0.0876645	0.768223	3.76651e-05	0.880895	0.0304523	1.14666	0.0834097
Smechr0701796.1	Smechr0701796.1	10	4	5	4	397	42.9	5.8	57	1.13275	0.989554	1.03613	0.994594	0.989779	0.941213	0.984694	0.95343	0.956852	0.601224	0.909857	0.338691	0.913218	0.255059	0.950886	0.445879	0.954399	0.428794	1.00369	0.993048
Smechr0501984.1	Smechr0501984.1	1	1	1	1	884	98.7	7.02	0	1.00767	1.20571	0.881446	0.946665	1.09002	0.94714	0.984699	0.956617	0.825939	0.0222992	0.920388	0.40312	0.877085	0.100088	1.11435	0.0501599	1.06192	0.381753	0.952951	0.391425
Smechr1200442.1	Smechr1200442.1	3	1	1	1	275	29.7	8.66	0	0.961887	1.26874	1.09396	0.893496	1.01748	0.900137	0.984785	0.891894	0.890986	0.168492	0.859676	0.120723	0.841322	0.0302728	0.96486	0.594328	0.94426	0.329956	0.97865	0.680596
Smechr1102778.1	Smechr1102778.1	9	7	10	7	1015	114.2	5.26	41	1.02811	1.05183	1.01284	1.00092	0.98731	0.984539	0.984848	0.972768	0.968184	0.702761	0.948034	0.599107	0.941191	0.44739	0.979188	0.763825	0.97212	0.634008	0.992782	0.863685
Smechr0301842.1	Smechr0301842.1	43	6	10	6	147	16.5	4.96	137	0.972763	0.98455	1.03505	1.01627	1.00694	1.02599	0.984927	1.00119	1.04803	0.503166	1.03863	0.590892	1.01471	0.833208	0.991031	0.911497	0.968213	0.585698	0.976976	0.659714
Smechr0802495.1	Smechr0802495.1	3	2	2	2	1397	156.8	5.91	0	1.04454	0.957976	0.977644	0.97982	1.03329	1.01235	0.984958	1.0383	0.977504	0.789601	1.02153	0.748434	1.01036	0.88181	1.04504	0.413622	1.03361	0.628099	0.989061	0.81457
Smechr0100406.1	Smechr0100406.1	3	1	1	1	616	67.4	5.77	0	1.07333	1.00905	0.881083	1.00073	0.923773	1.06855	0.98512	1.08698	0.903685	0.227234	0.956753	0.667438	0.995063	0.950766	1.05872	0.294338	1.10112	0.162097	1.04004	0.63918
Smechr0100735.1	Smechr0100735.1	1	1	1	1	1435	160.2	6.21	0	0.981713	0.930047	0.899358	1.10974	0.959029	1.07223	0.985143	1.09704	1.05092	0.478703	1.06251	0.403965	1.08915	0.218979	1.01103	0.818382	1.03638	0.600977	1.02507	0.778495
Smechr0602233.1	Smechr0602233.1	5	2	3	1	372	41.1	8.69	25	0.967881	0.920854	1.0456	0.992997	1.11193	1.05015	0.985152	0.955322	1.07935	0.27771	1.14472	0.0705612	1.02739	0.697067	1.06057	0.280316	0.951867	0.40273	0.897505	0.0628338
Smechr1201438.1	Smechr1201438.1	35	5	129	3	148	15.6	10.67	293	0.921429	1.08665	1.04385	1.01239	1.06111	0.964053	0.98516	0.948956	1.02399	0.732616	1.00851	0.878361	0.963168	0.63814	0.984885	0.834363	0.940607	0.298054	0.955042	0.412017
Smechr1000152.1	Smechr1000152.1	3	2	3	2	891	102.2	8.4	48	1.02982	1.03825	1.01375	1.00356	0.983339	0.996939	0.985221	0.972807	0.975454	0.770303	0.957549	0.673794	0.94679	0.493103	0.981645	0.794095	0.970616	0.61523	0.988765	0.810677
Smechr0201868.1	Smechr0201868.1	1	1	1	1	1049	116.8	5.66	0	1.04695	1.17237	0.985197	0.955162	0.961463	0.949891	0.98526	0.961438	0.8743	0.108815	0.86123	0.125324	0.877156	0.100296	0.985051	0.836445	1.00327	0.956864	1.01849	0.843029
Smechr0602920.1	Smechr0602920.1	24	16	29	16	814	88.5	8.34	298	0.999354	0.971109	1.00619	1.06347	1.01989	0.993953	0.98532	0.988623	1.05034	0.483494	1.02201	0.743775	1.00177	0.979433	0.973028	0.689281	0.953751	0.422044	0.980189	0.699976
Smechr0302142.1	Smechr0302142.1	9	4	6	2	577	63.2	7.34	99	0.926718	0.984046	1.03893	1.04881	1.01283	1.0267	0.985362	1.00551	1.09262	0.208326	1.06739	0.371089	1.04192	0.554274	0.976908	0.735995	0.953599	0.420468	0.97614	0.649377
Smechr0202091.1	Smechr0202091.1	21	6	7	6	368	39.2	8.13	106	1.00747	0.984488	0.988747	0.999928	1.03882	1.01129	0.985486	1.01178	0.998353	0.988835	1.02919	0.675727	1.00267	0.969137	1.03089	0.565115	1.00432	0.944787	0.974226	0.62592
Smechr1100339.1	Smechr1100339.1	5	5	5	5	1071	118.7	5.83	26	1.14534	1.01579	1.03194	0.959584	0.938018	0.990342	0.985491	0.954193	0.921518	0.330353	0.892292	0.245557	0.897532	0.17528	0.968285	0.633517	0.973971	0.657399	1.00587	0.970678
Smechr0103992.1	Smechr0103992.1	14	6	10	6	487	55.1	8.32	87	0.966511	1.02158	1.01225	1.00788	0.976652	1.02513	0.985519	1.03162	1.01612	0.815991	1.00689	0.894967	1.01461	0.834347	0.990913	0.91002	0.998516	0.986322	1.00767	0.952246
Smechr1200139.1	Smechr1200139.1	15	9	13	9	649	73.1	7.25	150	1.04947	0.958261	0.985265	1.01125	0.979718	1.00704	0.985561	1.05202	0.994411	0.951056	0.989551	0.939287	1.01487	0.831515	0.995112	0.96297	1.02057	0.76337	1.02558	0.77351
Smechr0100240.1	Smechr0100240.1	49	7	73	7	169	16.9	5.68	995	0.987968	1.00134	1.13692	1.00952	0.973184	0.970396	0.985572	0.958434	1.07899	0.279769	0.977012	0.833741	0.977226	0.772899	0.905487	0.125357	0.905685	0.0912714	1.00022	0.962691
Smechr0601981.1	Smechr0601981.1	3	1	1	1	216	23.6	9.69	0	1.05944	1.03548	0.993328	0.917476	1.04681	0.978061	0.985597	1.00805	0.91211	0.272929	0.966558	0.7469	0.951655	0.53453	1.05969	0.286905	1.04336	0.535312	0.984581	0.756171
Smechr0400561.1	Smechr0400561.1	6	2	2	2	268	30.1	5.24	0	1.0291	1.0194	1.00371	1.01294	1.02993	0.980463	0.985619	0.963506	0.984455	0.855631	0.981396	0.870558	0.951489	0.533089	0.996894	0.985428	0.966514	0.565178	0.969526	0.569742
Smechr0500381.1	Smechr0500381.1	28	9	15	2	360	39.1	7.58	99	1.05902	1.04364	0.967042	0.948796	0.99161	1.05278	0.985647	0.975329	0.911151	0.267454	0.972292	0.794321	0.932618	0.381835	1.0671	0.234552	1.02356	0.731378	0.959196	0.454635
Smechr0900521.1	Smechr0900521.1	13	3	5	1	217	25.3	5.27	0	0.984705	0.955619	1.05646	1.02901	1.07087	1.01818	0.98565	0.926495	1.07481	0.304915	1.07665	0.313793	0.985477	0.854692	1.00172	0.948072	0.916888	0.139373	0.915318	0.125663
Smechr0702448.1	Smechr0702448.1	6	3	4	3	530	60.4	6.57	58	1.01654	1.06705	1.05816	0.961021	1.02941	0.96643	0.985673	0.936994	0.969086	0.711053	0.957883	0.676466	0.922764	0.313579	0.98844	0.878893	0.9522	0.406109	0.963337	0.499285
Smechr0202186.1	Smechr0202186.1	9	6	6	6	866	99	7.55	26	0.983373	1.10197	1.02745	0.984703	0.985721	0.994079	0.985742	0.958585	0.964902	0.672822	0.949388	0.609552	0.932378	0.380076	0.983922	0.822363	0.966293	0.562534	0.982083	0.724058
Smechr0100382.1	Smechr0100382.1	17	3	5	3	181	20.1	8.44	35	1.02662	1.07286	1.00986	0.974673	0.986984	1.00956	0.985758	0.955786	0.945251	0.503638	0.95097	0.621839	0.924775	0.326873	1.00605	0.887184	0.978338	0.713723	0.972454	0.604492
Smechr0501882.1	Smechr0501882.1	50	8	24	3	143	15.8	10.58	94	0.974845	1.01751	0.993273	1.01468	1.0119	0.982186	0.985769	1.04766	1.00783	0.906921	1.00087	0.95718	1.02061	0.768774	0.993096	0.937537	1.01269	0.850055	1.01973	0.830783
Smechr0402423.1	Smechr0402423.1	63	8	84	7	123	13.5	5.82	677	0.987717	0.949941	0.97681	1.02424	0.99741	1.03001	0.98588	1.07933	1.03272	0.644386	1.04632	0.526091	1.06583	0.358727	1.01318	0.789257	1.03206	0.643546	1.01864	0.841551
Smechr0302245.1	Smechr0302245.1	8	1	1	1	106	12.2	9.22	0	1.01717	1.06257	0.967763	1.04691	1.01754	0.93678	0.985898	0.989603	0.968714	0.707635	0.939694	0.536345	0.949879	0.519228	0.970043	0.653996	0.980557	0.742863	1.01084	0.919978
Smechr0200418.1	Smechr0200418.1	2	1	1	1	510	55.3	5.96	0	1.00673	0.957411	1.00106	1.02834	1.05009	1.0048	0.985939	0.994242	1.03323	0.639348	1.04621	0.527042	1.00817	0.906514	1.01256	0.797604	0.975744	0.680081	0.963641	0.502649
Smechr0802395.1	Smechr0802395.1	3	1	1	1	284	30.7	7.68	0	1.27358	1.16348	0.981746	0.871379	0.926225	0.913984	0.986018	0.894412	0.760394	0.00105362	0.755094	0.00358946	0.771598	0.00114822	0.993031	0.936713	1.01473	0.827254	1.02186	0.809802
Smechr0902588.1	Smechr0902588.1	10	4	6	4	482	52.9	5.74	57	0.955264	1.01074	1.04118	1.00571	1.04032	0.999369	0.986035	0.988054	1.04115	0.564317	1.03748	0.600915	1.00411	0.952591	0.996478	0.980191	0.964431	0.540453	0.96784	0.550129
Smechr0400098.1	Smechr0400098.1	18	5	9	4	224	24.6	8.62	45	1.01186	1.02665	0.978521	0.982813	0.964792	0.97147	0.986043	1.10546	0.962141	0.647955	0.949842	0.613067	1.02599	0.711631	0.987217	0.863547	1.06637	0.34982	1.08017	0.337777
[truncated: 2,358 more rows]

## Sheet: 0h VS 6h
Accession	Description	Coverage [%]	# Peptides	# PSMs	# Unique Peptides	# AAs	MW [kDa]	calc. pI	Score	0h_1	0h_2	6h_1	6h_2	12h_1	12h_2	24h_1	24h_2	Ratio(6h/0h)	Significan A(6h/0h)	Ratio(12h/0h)	Significan A(12h/0h)	Ratio(24h/0h)	Significan A(24h/0h)	Ratio(12h/6h)	Significan A(12h/6h)	Ratio(24h/6h)	Significan A(24h/6h)	Ratio(24h/12h)	Significan A(24h/12h)
[truncated: 243 more rows]

[truncated: 5 more sheets: 0h VS 12h, 0h VS 24h, 6h VS 12h, 6h VS 24h, 12h VS 24h]
