# Supplementary material for: iTRAQ-Based Quantitative Proteomics Unveils Protein Dynamics in the Root of Solanum melongena L. under Waterlogging Stress Conditions
Source: Life (Basel). 2023 Jun 15;13(6):1399. doi: 10.3390/life13061399 (PMC10302559; doi:10.3390/life13061399)
Supplement: Supplementary file 1 [file life-13-01399-s001.zip › Table S2.xlsx]

## Sheet: 6-0_total_summary
Accession	LOG_2_FOLD_CHANGE	GO_BP	GO_MF	GO_CC	KEGGID	pathway
Smechr0101652.1	-1.54154
Smechr0102011.1	-1.34822	leaf development [GO:0048366]	calmodulin binding [GO:0005516]; peptidyl-prolyl cis-trans isomerase activity [GO:0003755]	plasma membrane [GO:0005886]
Smechr0502662.1	-0.928503	protein transport [GO:0015031]; retrograde vesicle-mediated transport, Golgi to endoplasmic reticulum [GO:0006890]	SNAP receptor activity [GO:0005484]	integral component of membrane [GO:0016021]; SNARE complex [GO:0031201]
Smechr1102733.1	-0.821079	protein ADP-ribosylation [GO:0006471]; protein deacetylation [GO:0006476]	NAD+ binding [GO:0070403]; NAD-dependent protein deacetylase activity [GO:0034979]; transferase activity [GO:0016740]; zinc ion binding [GO:0008270]	mitochondrial matrix [GO:0005759]
Smechr0602392.1	-0.769062				101261531
Smechr0902240.1	-0.704782	proteolysis [GO:0006508]	aspartic-type endopeptidase activity [GO:0004190]
Smechr1201517.1	-0.703966	protein phosphorylation [GO:0006468]	ATP binding [GO:0005524]; blue light photoreceptor activity [GO:0009882]; protein kinase activity [GO:0004672]
Smechr1001635.1	-0.694848	anatomical structure morphogenesis [GO:0009653]; plant-type cell wall organization [GO:0009664]		extracellular region [GO:0005576]; membrane [GO:0016020]	544212
Smechr1001849.1	-0.665814	positive regulation of transcription by RNA polymerase I [GO:0045943]; rRNA processing [GO:0006364]		nucleolus [GO:0005730]
Smechr0300744.1	-0.624484	response to UV-B [GO:0010224]	photoreceptor activity [GO:0009881]; protein homodimerization activity [GO:0042803]
Smechr0901574.1	-0.59313			cytoplasm [GO:0005737]
Smechr0103541.1	-0.585724		myosin phosphatase activity [GO:0017018]
Smechr0202646.1	-0.583201	dephosphorylation [GO:0016311]; lipid metabolic process [GO:0006629]; response to salt stress [GO:0009651]	phosphatidylinositol-3,4,5-trisphosphate 3-phosphatase activity [GO:0016314]; phosphoprotein phosphatase activity [GO:0004721]	cytosol [GO:0005829]
Smechr0700751.1	-0.576694	organic substance metabolic process [GO:0071704]; phosphorylation [GO:0016310]; primary metabolic process [GO:0044238]	ATP binding [GO:0005524]; kinase activity [GO:0016301]
Smechr0702092.1	-0.544448	organonitrogen compound biosynthetic process [GO:1901566]; tyrosine catabolic process [GO:0006572]	L-tyrosine:2-oxoglutarate aminotransferase activity [GO:0004838]; pyridoxal phosphate binding [GO:0030170]		101249935	Ubiquinone and other terpenoid-quinone biosynthesis [sly00130];Cysteine and methionine metabolism [sly00270];Tyrosine metabolism [sly00350];Phenylalanine metabolism [sly00360];Phenylalanine, tyrosine and tryptophan biosynthesis [sly00400];Isoquinoline alkaloid biosynthesis [sly00950];Tropane, piperidine and pyridine alkaloid biosynthesis [sly00960];Metabolic pathways [sly01100];Biosynthesis of se…
Smechr0401811.1	-0.543069	intracellular signal transduction [GO:0035556]	glutathione oxidoreductase activity [GO:0097573]	nucleus [GO:0005634]
Smechr0801994.1	-0.533767
Smechr0202312.1	-0.522287			integral component of membrane [GO:0016021]	101268823
Smechr1000709.1	-0.519189	hydrogen peroxide catabolic process [GO:0042744]; response to oxidative stress [GO:0006979]	heme binding [GO:0020037]; lactoperoxidase activity [GO:0140825]; metal ion binding [GO:0046872]	extracellular region [GO:0005576]
Smechr0902386.1	-0.50708		poly-pyrimidine tract binding [GO:0008187]; pre-mRNA 3'-splice site binding [GO:0030628]	commitment complex [GO:0000243]; nuclear speck [GO:0016607]; U2-type prespliceosome [GO:0071004]; U2AF complex [GO:0089701]
Smechr1100981.1	-0.503957	chlorophyll biosynthetic process [GO:0015995]; dimethylallyl diphosphate biosynthetic process [GO:0050992]; isopentenyl diphosphate biosynthetic process [GO:0009240]	isopentenyl-diphosphate delta-isomerase activity [GO:0004452]	cytoplasm [GO:0005737]
Smechr0300003.1	-0.502473		hydrolase activity, acting on ester bonds [GO:0016788]
Smechr0500837.1	-0.499252			integral component of membrane [GO:0016021]; plasma membrane [GO:0005886]
Smechr0501931.1	-0.498575	carbohydrate metabolic process [GO:0005975]	beta-galactosidase activity [GO:0004565]; carbohydrate binding [GO:0030246]		544167
Smechr1102574.1	-0.492686	L-phenylalanine catabolic process [GO:0006559]; tyrosine catabolic process [GO:0006572]	fumarylacetoacetase activity [GO:0004334]; metal ion binding [GO:0046872]
Smechr1200243.1	-0.478969	phosphate ion homeostasis [GO:0055062]; regulation of phosphorus metabolic process [GO:0051174]	acid phosphatase activity [GO:0003993]; metal ion binding [GO:0046872]	vacuole [GO:0005773]
Smechr0300147.1	-0.471778
Smechr0303289.1	-0.470595			integral component of membrane [GO:0016021]; mitochondrial inner membrane [GO:0005743]
Smechr0900442.1	-0.469467	carbon utilization [GO:0015976]	carbonate dehydratase activity [GO:0004089]; zinc ion binding [GO:0008270]
Smechr0400379.1	-0.46923		oxidoreductase activity [GO:0016491]; oxidoreductase activity, acting on a sulfur group of donors, disulfide as acceptor [GO:0016671]; protein-disulfide reductase activity [GO:0015035]	cytoplasm [GO:0005737]
Smechr0300511.1	-0.468859	diaminopimelate biosynthetic process [GO:0019877]; lysine biosynthetic process via diaminopimelate [GO:0009089]	4-hydroxy-tetrahydrodipicolinate synthase activity [GO:0008840]
Smechr0702425.1	-0.465781		copper chaperone activity [GO:0016531]; copper ion binding [GO:0005507]	mitochondrial intermembrane space [GO:0005758]
Smechr0500478.1	-0.463195		hydrolase activity [GO:0016787]; metal ion binding [GO:0046872]
Smechr0801321.1	-0.462912			integral component of membrane [GO:0016021]
Smechr0802574.1	-0.45505		metal ion binding [GO:0046872]
Smechr0101490.1	-0.452898	acyl-CoA metabolic process [GO:0006637]; fatty acid catabolic process [GO:0009062]	acyl-CoA hydrolase activity [GO:0047617]	cytosol [GO:0005829]	101252120	Fatty acid elongation [sly00062];Biosynthesis of unsaturated fatty acids [sly01040];Metabolic pathways [sly01100];Biosynthesis of secondary metabolites [sly01110]
Smechr0101276.1	-0.446904	peptidyl-arginine methylation [GO:0018216]; proteolysis [GO:0006508]	nucleic acid binding [GO:0003676]; protein-arginine N-methyltransferase activity [GO:0016274]; serine-type endopeptidase activity [GO:0004252]
Smechr1201590.1	-0.445772	coumarin biosynthetic process [GO:0009805]; response to molecule of fungal origin [GO:0002238]	2-oxoglutarate-dependent dioxygenase activity [GO:0016706]; L-ascorbic acid binding [GO:0031418]; metal ion binding [GO:0046872]
Smechr0101364.1	-0.442737		ATP binding [GO:0005524]; hydrolase activity [GO:0016787]; nucleic acid binding [GO:0003676]; RNA helicase activity [GO:0003724]	spliceosomal complex [GO:0005681]
Smechr1100050.1	-0.438418
Smechr0101738.1	-0.435927		electron transfer activity [GO:0009055]
Smechr0602834.1	-0.431382	plant-type secondary cell wall biogenesis [GO:0009834]		plasma membrane [GO:0005886]	101261419
Smechr0702308.1	-0.431334	lipid transport [GO:0006869]	lipid binding [GO:0008289]
Smechr0602853.1	-0.430823	glycerophospholipid biosynthetic process [GO:0046474]		mitochondrion [GO:0005739]
Smechr0301611.1	-0.430473
Smechr0500942.1	-0.417024	protein phosphorylation [GO:0006468]	ATP binding [GO:0005524]; protein serine/threonine kinase activity [GO:0004674]
Smechr0701795.1	-0.414278		chromatin binding [GO:0003682]; metal ion binding [GO:0046872]	integral component of membrane [GO:0016021]
Smechr1201859.1	-0.413463			plasma membrane [GO:0005886]
Smechr0402360.1	-0.412785
Smechr0602262.1	-0.410558	mRNA splicing, via spliceosome [GO:0000398]	ATP binding [GO:0005524]; hydrolase activity [GO:0016787]; nucleic acid binding [GO:0003676]; RNA helicase activity [GO:0003724]; zinc ion binding [GO:0008270]
Smechr0202089.1	-0.408658		myosin phosphatase activity [GO:0017018]; protein serine/threonine phosphatase activity [GO:0004722]	cytosol [GO:0005829]; nucleus [GO:0005634]
Smechr0100671.1	-0.407896		electron transfer activity [GO:0009055]	anchored component of plasma membrane [GO:0046658]	101260379
Smechr0301122.1	-0.407866
Smechr0301077.1	-0.402675		RNA binding [GO:0003723]	nucleus [GO:0005634]
Smechr0800734.1	-0.401781			integral component of membrane [GO:0016021]
Smechr0801171.1	-0.400932	cytokinin biosynthetic process [GO:0009691]	hydrolase activity, hydrolyzing N-glycosyl compounds [GO:0016799]; N6-(Delta2-isopentenyl)-adenosine 5'-monophosphate phosphoribohydrolase activity [GO:0102682]	cytosol [GO:0005829]; nucleus [GO:0005634]	101252798
Smechr1201923.1	-0.399705	cellular response to nitrate [GO:0071249]; nitrate transmembrane transport [GO:0015706]; phosphate ion transport [GO:0006817]	nitrate transmembrane transporter activity [GO:0015112]	integral component of membrane [GO:0016021]; plant-type vacuole membrane [GO:0009705]; plasma membrane [GO:0005886]
Smechr0701991.1	-0.397705	coumarin biosynthetic process [GO:0009805]; response to molecule of fungal origin [GO:0002238]	2-oxoglutarate-dependent dioxygenase activity [GO:0016706]; L-ascorbic acid binding [GO:0031418]; metal ion binding [GO:0046872]
Smechr0302126.1	-0.395996		ATP binding [GO:0005524]; ATP hydrolysis activity [GO:0016887]	mitochondrial outer membrane [GO:0005741]
Smechr0802395.1	-0.395182				101250826
Smechr1000570.1	-0.391806	protein folding [GO:0006457]; protein import into mitochondrial matrix [GO:0030150]	adenyl-nucleotide exchange factor activity [GO:0000774]; chaperone binding [GO:0051087]; protein homodimerization activity [GO:0042803]; unfolded protein binding [GO:0051082]	PAM complex, Tim23 associated import motor [GO:0001405]
Smechr0602663.1	-0.389814	protein prenylation [GO:0018342]	protein prenyltransferase activity [GO:0008318]
Smechr0601406.1	-0.387976	carbohydrate metabolic process [GO:0005975]; pentose-phosphate shunt [GO:0006098]	6-phosphogluconolactonase activity [GO:0017057]
Smechr0202283.1	-0.387789
Smechr0302526.1	-0.386168	mRNA methylation [GO:0080009]; mRNA processing [GO:0006397]; RNA splicing [GO:0008380]		nucleus [GO:0005634]; RNA N6-methyladenosine methyltransferase complex [GO:0036396]	101258924
Smechr1100275.1	-0.376466		DNA binding [GO:0003677]; metal ion binding [GO:0046872]; mRNA binding [GO:0003729]
Smechr0101615.1	-0.375916		minor groove of adenine-thymine-rich DNA binding [GO:0003680]	nucleus [GO:0005634]
Smechr1002614.1	-0.37091		microtubule binding [GO:0008017]	cytoplasm [GO:0005737]; microtubule [GO:0005874]
Smechr1102708.1	-0.370476	histidine biosynthetic process [GO:0000105]	histidinol-phosphate transaminase activity [GO:0004400]; pyridoxal phosphate binding [GO:0030170]
Smechr0600651.1	-0.368618	intracellular protein transport [GO:0006886]		integral component of membrane [GO:0016021]; Sec61 translocon complex [GO:0005784]
Smechr0402592.1	-0.365653	cell differentiation [GO:0030154]	mRNA binding [GO:0003729]
Smechr0800332.1	-0.365325
Smechr0402218.1	-0.364229	proteolysis [GO:0006508]	serine-type endopeptidase activity [GO:0004252]
Smechr0602507.1	-0.362232	chromatin organization [GO:0006325]; histone deacetylation [GO:0016575]	histone deacetylase activity [GO:0004407]; metal ion binding [GO:0046872]	nucleus [GO:0005634]
Smechr0902447.1	-0.35704		ammonium transmembrane transporter activity [GO:0008519]	integral component of membrane [GO:0016021]; plasma membrane [GO:0005886]	101265282
Smechr1200627.1	-0.355885
Smechr0700218.1	-0.354887	sucrose biosynthetic process [GO:0005986]	sucrose synthase activity [GO:0016157]; sucrose-phosphate synthase activity [GO:0046524]
Smechr0302500.1	-0.352424				101257939
Smechr0401561.1	-0.352259	plant-type secondary cell wall biogenesis [GO:0009834]; xylan biosynthetic process [GO:0045492]	glucuronosyltransferase activity [GO:0015020]; glycosyltransferase activity [GO:0016757]	Golgi apparatus [GO:0005794]
Smechr0502657.1	-0.351065
Smechr0601707.1	-0.350781	diterpenoid biosynthetic process [GO:0016102]	magnesium ion binding [GO:0000287]; terpene synthase activity [GO:0010333]
Smechr0801169.1	-0.349366
Smechr1200010.1	-0.347849		RNA binding [GO:0003723]
Smechr0201877.1	-0.347303		protein disulfide isomerase activity [GO:0003756]	cytosol [GO:0005829]
Smechr1102296.1	-0.347038	cation transport [GO:0006812]	ion channel activity [GO:0005216]
Smechr0202386.1	-0.346547
Smechr0303455.1	-0.34646	intracellular transport [GO:0046907]; mRNA transport [GO:0051028]; protein transport [GO:0015031]; regulation of catalytic activity [GO:0050790]		cytoplasm [GO:0005737]; nuclear pore [GO:0005643]	101248860
Smechr0501907.1	-0.345634	phenylpropanoid metabolic process [GO:0009698]	4-coumarate-CoA ligase activity [GO:0016207]	integral component of membrane [GO:0016021]	101262391
Smechr0702103.1	-0.345228	protein folding [GO:0006457]	unfolded protein binding [GO:0051082]
Smechr0502103.1	-0.342908		channel activity [GO:0015267]	integral component of membrane [GO:0016021]
Smechr0802154.1	-0.337331
Smechr0502650.1	-0.336331		5'-nucleotidase activity [GO:0008253]; metal ion binding [GO:0046872]		101252067
Smechr1100251.1	-0.335162	hydrogen peroxide catabolic process [GO:0042744]; response to oxidative stress [GO:0006979]	heme binding [GO:0020037]; lactoperoxidase activity [GO:0140825]; metal ion binding [GO:0046872]	extracellular region [GO:0005576]
Smechr1201835.1	-0.334043		lactoylglutathione lyase activity [GO:0004462]; metal ion binding [GO:0046872]
Smechr0901030.1	-0.333924			integral component of membrane [GO:0016021]
Smechr0902109.1	-0.33196		structural constituent of ribosome [GO:0003735]	mitochondrial large ribosomal subunit [GO:0005762]
Smechr0201999.1	-0.330838	intracellular protein transport [GO:0006886]	GTP binding [GO:0005525]; GTPase activity [GO:0003924]	endocytic vesicle [GO:0030139]; endosome [GO:0005768]
Smechr0600025.1	-0.329393
Smechr0900272.1	-0.328361	hydrogen peroxide catabolic process [GO:0042744]; response to oxidative stress [GO:0006979]	heme binding [GO:0020037]; lactoperoxidase activity [GO:0140825]; metal ion binding [GO:0046872]; peroxidase activity [GO:0004601]	extracellular region [GO:0005576]; plant-type cell wall [GO:0009505]
Smechr0502407.1	-0.324294	response to chemical [GO:0042221]	glutathione transferase activity [GO:0004364]
Smechr0802233.1	-0.322104	iron-sulfur cluster assembly [GO:0016226]	transferase activity [GO:0016740]	mitochondrial matrix [GO:0005759]	101265463
Smechr0303228.1	-0.320579	phenylpropanoid metabolic process [GO:0009698]	4-coumarate-CoA ligase activity [GO:0016207]
Smechr0500713.1	-0.319898	cinnamic acid biosynthetic process [GO:0009800]; L-phenylalanine catabolic process [GO:0006559]	ammonia-lyase activity [GO:0016841]; phenylalanine ammonia-lyase activity [GO:0045548]	cytoplasm [GO:0005737]	101249824	Phenylalanine metabolism [sly00360];Phenylpropanoid biosynthesis [sly00940];Metabolic pathways [sly01100];Biosynthesis of secondary metabolites [sly01110]
SmeSca00512.1	-0.319456	protein transport [GO:0015031]		chloroplast inner membrane [GO:0009706]; integral component of membrane [GO:0016021]
Smechr0202973.1	-0.318984	mitochondrial respiratory chain complex I assembly [GO:0032981]	protein-arginine omega-N symmetric methyltransferase activity [GO:0035243]	mitochondrion [GO:0005739]	101260683
Smechr0501986.1	-0.31816
Smechr0801554.1	-0.317781
Smechr0702748.1	-0.316599
Smechr1001449.1	-0.316071	defense response to other organism [GO:0098542]; protein phosphorylation [GO:0006468]	ATP binding [GO:0005524]; protein kinase activity [GO:0004672]	integral component of membrane [GO:0016021]
Smechr1101774.1	-0.315203	mRNA cis splicing, via spliceosome [GO:0045292]	RNA binding [GO:0003723]	catalytic step 2 spliceosome [GO:0071013]; U2 snRNP [GO:0005686]; U2-type prespliceosome [GO:0071004]
Smechr1100737.1	-0.314733	protein deubiquitination [GO:0016579]	cysteine-type deubiquitinase activity [GO:0004843]
Smechr1200024.1	-0.314405		ATP binding [GO:0005524]; hydrolase activity [GO:0016787]; nucleic acid binding [GO:0003676]; RNA helicase activity [GO:0003724]
Smechr0601428.1	-0.314282		RNA binding [GO:0003723]	cellular anatomical entity [GO:0110165]
Smechr1100211.1	-0.312672	chloroplast accumulation movement [GO:0009904]; microtubule-based movement [GO:0007018]	ATP binding [GO:0005524]; microtubule binding [GO:0008017]; microtubule motor activity [GO:0003777]
Smechr0303457.1	-0.310804	mRNA processing [GO:0006397]; mRNA transport [GO:0051028]; nuclear-transcribed mRNA catabolic process, nonsense-mediated decay [GO:0000184]; regulation of translation [GO:0006417]; RNA splicing [GO:0008380]	mRNA binding [GO:0003729]	cytoplasm [GO:0005737]; exon-exon junction complex [GO:0035145]
Smechr0201838.1	-0.310571		FAD binding [GO:0071949]; oxidoreductase activity [GO:0016491]
Smechr0602602.1	-0.308528
Smechr0202986.1	-0.308416	defense response [GO:0006952]			101248168
Smechr1002298.1	-0.307702
Smechr0100227.1	-0.306351	glycogen biosynthetic process [GO:0005978]; starch biosynthetic process [GO:0019252]	ATP binding [GO:0005524]; glucose-1-phosphate adenylyltransferase activity [GO:0008878]	chloroplast [GO:0009507]	544283	Starch and sucrose metabolism [sly00500];Amino sugar and nucleotide sugar metabolism [sly00520];Metabolic pathways [sly01100];Biosynthesis of secondary metabolites [sly01110];Biosynthesis of nucleotide sugars [sly01250]
Smechr0300978.1	-0.304867	detection of redox state [GO:0051776]; photosystem stoichiometry adjustment [GO:0080005]; protein autophosphorylation [GO:0046777]; regulation of gene expression [GO:0010468]	protein histidine kinase activity [GO:0004673]; protein self-association [GO:0043621]; quinone binding [GO:0048038]	chloroplast stroma [GO:0009570]
Smechr0302010.1	-0.303457
Smechr1100551.1	-0.301751		DNA-binding transcription factor activity [GO:0003700]; minor groove of adenine-thymine-rich DNA binding [GO:0003680]	nucleus [GO:0005634]
Smechr0402241.1	-0.300132	chloroplast accumulation movement [GO:0009904]; chloroplast avoidance movement [GO:0009903]		cytosol [GO:0005829]
Smechr0300227.1	-0.298762		ATP binding [GO:0005524]; ribonucleoside triphosphate phosphatase activity [GO:0017111]
Smechr1200508.1	-0.298496	tryptophan catabolic process to kynurenine [GO:0019441]	arylformamidase activity [GO:0004061]
Smechr0502121.1	-0.298237	defense response [GO:0006952]
Smechr0202291.1	-0.297929	defense response to fungus [GO:0050832]		plasma membrane [GO:0005886]
Smechr0202484.1	-0.29682		structural constituent of ribosome [GO:0003735]	mitochondrial large ribosomal subunit [GO:0005762]
Smechr0600086.1	-0.296228	defense response [GO:0006952]; phosphorylation [GO:0016310]; protein kinase C-activating G protein-coupled receptor signaling pathway [GO:0007205]	ATP binding [GO:0005524]; diacylglycerol kinase activity [GO:0004143]; NAD+ kinase activity [GO:0003951]		101262422	Glycerolipid metabolism [sly00561];Glycerophospholipid metabolism [sly00564];Metabolic pathways [sly01100];Biosynthesis of secondary metabolites [sly01110];Phosphatidylinositol signaling system [sly04070]
Smechr0902152.1	-0.295587	fatty acid biosynthetic process [GO:0006633]; oxylipin biosynthetic process [GO:0031408]	metal ion binding [GO:0046872]; oxidoreductase activity, acting on single donors with incorporation of molecular oxygen, incorporation of two atoms of oxygen [GO:0016702]
Smechr0201991.1	-0.295171	sucrose metabolic process [GO:0005985]	sucrose synthase activity [GO:0016157]
Smechr0303514.1	-0.294016	mRNA transport [GO:0051028]; protein transport [GO:0015031]	nucleic acid binding [GO:0003676]; structural constituent of nuclear pore [GO:0017056]	nuclear membrane [GO:0031965]; nuclear pore [GO:0005643]
Smechr1102685.1	-0.293406	actin filament depolymerization [GO:0030042]	actin filament binding [GO:0051015]	actin cytoskeleton [GO:0015629]; cytoplasm [GO:0005737]
Smechr0702770.1	-0.292536	fatty acid catabolic process [GO:0009062]	2,4-dienoyl-CoA reductase (NADPH) activity [GO:0008670]
Smechr0203158.1	-0.290138		electron transfer activity [GO:0009055]	anchored component of plasma membrane [GO:0046658]; integral component of membrane [GO:0016021]	101245111
Smechr1002760.1	-0.290079	post-embryonic development [GO:0009791]	DNA binding [GO:0003677]; metal ion binding [GO:0046872]; protein dimerization activity [GO:0046983]	nucleus [GO:0005634]
Smechr0802270.1	-0.288616		antiporter activity [GO:0015297]	Golgi apparatus [GO:0005794]; integral component of membrane [GO:0016021]	101256613
Smechr0801008.1	-0.28833
Smechr1201089.1	-0.287229	defense response to other organism [GO:0098542]
Smechr0901804.1	-0.286927
Smechr1201803.1	-0.286762	defense response to other organism [GO:0098542]		anchored component of plasma membrane [GO:0046658]; integral component of membrane [GO:0016021]; plasmodesma [GO:0009506]
Smechr0501517.1	-0.284964
Smechr0701600.1	-0.283462
Smechr0602477.1	-0.283136	protein phosphorylation [GO:0006468]	ATP binding [GO:0005524]; protein serine/threonine kinase activity [GO:0004674]		101257779
Smechr1002818.1	-0.28223	rRNA processing [GO:0006364]		nucleolus [GO:0005730]; small-subunit processome [GO:0032040]
Smechr1201620.1	-0.282035	biosynthetic process [GO:0009058]	strictosidine synthase activity [GO:0016844]	vacuole [GO:0005773]
Smechr0300985.1	-0.281803	fucose metabolic process [GO:0006004]	transferase activity [GO:0016740]	integral component of membrane [GO:0016021]
Smechr0702746.1	-0.281095		ATP binding [GO:0005524]; ATP hydrolysis activity [GO:0016887]; GTP binding [GO:0005525]; ribosomal large subunit binding [GO:0043023]; ribosome binding [GO:0043022]	plastid [GO:0009536]
Smechr0600166.1	-0.27977	protein insertion into mitochondrial inner membrane [GO:0045039]		integral component of membrane [GO:0016021]; TIM22 mitochondrial import inner membrane insertion complex [GO:0042721]
Smechr0100821.1	-0.277322	defense response to other organism [GO:0098542]; protein phosphorylation [GO:0006468]	ATP binding [GO:0005524]; protein serine/threonine kinase activity [GO:0004674]	integral component of membrane [GO:0016021]
Smechr0102257.1	-0.275993
Smechr1200402.1	-0.275929	protein autophosphorylation [GO:0046777]	ATP binding [GO:0005524]; protein kinase activity [GO:0004672]; protein serine/threonine kinase activity [GO:0004674]; transmembrane receptor protein tyrosine kinase activity [GO:0004714]	integral component of membrane [GO:0016021]; plasma membrane [GO:0005886]
Smechr0501984.1	-0.275892	defense response to fungus [GO:0050832]		integral component of membrane [GO:0016021]
Smechr0402501.1	-0.275878	hydrogen peroxide catabolic process [GO:0042744]; response to oxidative stress [GO:0006979]	heme binding [GO:0020037]; lactoperoxidase activity [GO:0140825]; metal ion binding [GO:0046872]; peroxidase activity [GO:0004601]	extracellular region [GO:0005576]; plant-type cell wall [GO:0009505]	101244951	Phenylpropanoid biosynthesis [sly00940];Metabolic pathways [sly01100];Biosynthesis of secondary metabolites [sly01110]
Smechr0401656.1	-0.275028	carbohydrate metabolic process [GO:0005975]; lipid glycosylation [GO:0030259]	hexosyltransferase activity [GO:0016758]; UDP-glycosyltransferase activity [GO:0008194]
Smechr0502803.1	-0.274977	chromatin organization [GO:0006325]	chromatin binding [GO:0003682]; DNA (cytosine-5-)-methyltransferase activity [GO:0003886]; DNA binding [GO:0003677]	nucleus [GO:0005634]
Smechr0800904.1	-0.274811	endosome organization [GO:0007032]; receptor-mediated endocytosis [GO:0006898]; regulation of early endosome to late endosome transport [GO:2000641]		endosome membrane [GO:0010008]
Smechr0203052.1	-0.273999	steroid biosynthetic process [GO:0006694]	3-beta-hydroxy-delta5-steroid dehydrogenase activity [GO:0003854]
Smechr0603111.1	-0.273078	tRNA methylation [GO:0030488]; tRNA N1-guanine methylation [GO:0002939]	tRNA (guanine(37)-N(1))-methyltransferase activity [GO:0052906]; tRNA (guanine-N1-)-methyltransferase activity [GO:0009019]; tRNA methyltransferase activity [GO:0008175]	cytoplasm [GO:0005737]; mitochondrial matrix [GO:0005759]; nucleus [GO:0005634]
Smechr0103868.1	-0.272806			integral component of membrane [GO:0016021]	101250437
Smechr0201601.1	-0.271223		choline-phosphate cytidylyltransferase activity [GO:0004105]; phosphatidylcholine binding [GO:0031210]
Smechr0402398.1	-0.270438
Smechr0802243.1	-0.26945
SmeSca00081.1	-0.269435	methylation [GO:0032259]; ubiquinone biosynthetic process [GO:0006744]	2-polyprenyl-6-methoxy-1,4-benzoquinone methyltransferase activity [GO:0008425]; 3-demethylubiquinone-9 3-O-methyltransferase activity [GO:0008689]; hexaprenyldihydroxybenzoate methyltransferase activity [GO:0004395]; methyltransferase activity [GO:0008168]	extrinsic component of mitochondrial inner membrane [GO:0031314]; mitochondrion [GO:0005739]	101257784	Ubiquinone and other terpenoid-quinone biosynthesis [sly00130];Metabolic pathways [sly01100];Biosynthesis of secondary metabolites [sly01110];Biosynthesis of cofactors [sly01240]
Smechr0701661.1	0.263554	fatty acid beta-oxidation [GO:0006635]	acetyl-CoA C-acetyltransferase activity [GO:0003985]
Smechr1200147.1	0.267144	phospholipid biosynthetic process [GO:0008654]; protein dephosphorylation [GO:0006470]	phosphatidylglycerophosphatase activity [GO:0008962]; protein tyrosine/serine/threonine phosphatase activity [GO:0008138]
Smechr0300055.1	0.267656	sulfate assimilation [GO:0000103]	adenylylsulfate kinase activity [GO:0004020]; ATP binding [GO:0005524]; sulfate adenylyltransferase (ATP) activity [GO:0004781]
Smechr0402126.1	0.268147		ATP binding [GO:0005524]; ATP hydrolysis activity [GO:0016887]; ATPase-coupled cation transmembrane transporter activity [GO:0019829]; calmodulin binding [GO:0005516]; P-type calcium transporter activity [GO:0005388]	chloroplast inner membrane [GO:0009706]; integral component of plasma membrane [GO:0005887]; intracellular membrane-bounded organelle [GO:0043231]
Smechr0601714.1	0.268296			integral component of membrane [GO:0016021]
Smechr1102158.1	0.269455				101252579
Smechr0801860.1	0.269708	methylation [GO:0032259]	methyltransferase activity [GO:0008168]	cytoplasm [GO:0005737]; integral component of membrane [GO:0016021]
Smechr1000566.1	0.27071	cellulose biosynthetic process [GO:0030244]	cellulose synthase (UDP-forming) activity [GO:0016760]	integral component of membrane [GO:0016021]
Smechr0900514.1	0.273011	glutathione metabolic process [GO:0006749]; response to chemical [GO:0042221]	glutathione transferase activity [GO:0004364]	cytoplasm [GO:0005737]
Smechr0400232.1	0.273734		electron transfer activity [GO:0009055]	integral component of membrane [GO:0016021]
Smechr0201567.1	0.274574		adenylylsulfatase activity [GO:0047627]; hydrolase activity [GO:0016787]	cytoplasm [GO:0005737]	101259703
Smechr0102445.1	0.280215		metal ion binding [GO:0046872]; superoxide dismutase activity [GO:0004784]
Smechr0500157.1	0.282852	glutamine biosynthetic process [GO:0006542]	ATP binding [GO:0005524]; glutamate-ammonia ligase activity [GO:0004356]
Smechr0602682.1	0.283718	coumarin biosynthetic process [GO:0009805]; response to molecule of fungal origin [GO:0002238]	2-oxoglutarate-dependent dioxygenase activity [GO:0016706]; L-ascorbic acid binding [GO:0031418]; metal ion binding [GO:0046872]		101244962
Smechr0801813.1	0.284805				101246846
Smechr0500460.1	0.285638
Smechr0701707.1	0.287823	maturation of 5.8S rRNA from tricistronic rRNA transcript (SSU-rRNA, 5.8S rRNA, LSU-rRNA) [GO:0000466]; maturation of LSU-rRNA from tricistronic rRNA transcript (SSU-rRNA, 5.8S rRNA, LSU-rRNA) [GO:0000463]	ribonucleoprotein complex binding [GO:0043021]	nucleolus [GO:0005730]; nucleoplasm [GO:0005654]; preribosome, large subunit precursor [GO:0030687]
Smechr0103885.1	0.288005		cysteine-type endopeptidase inhibitor activity [GO:0004869]
Smechr0202749.1	0.288563		hydrolase activity, acting on ester bonds [GO:0016788]		101255648
Smechr1100958.1	0.290428	protein deubiquitination [GO:0016579]; ubiquitin-dependent protein catabolic process [GO:0006511]	cysteine-type deubiquitinase activity [GO:0004843]
Smechr0502726.1	0.29045	defense response to bacterium [GO:0042742]; N-glycan processing [GO:0006491]		glucosidase II complex [GO:0017177]
Smechr1000487.1	0.292073	defense response to other organism [GO:0098542]	ADP binding [GO:0043531]
Smechr0901924.1	0.292366	endocytosis [GO:0006897]		membrane [GO:0016020]
Smechr0701501.1	0.295116	cellulose biosynthetic process [GO:0030244]	cellulose synthase (UDP-forming) activity [GO:0016760]	integral component of membrane [GO:0016021]
Smechr0401603.1	0.298677	carboxylic acid metabolic process [GO:0019752]; organonitrogen compound biosynthetic process [GO:1901566]	carboxy-lyase activity [GO:0016831]; pyridoxal phosphate binding [GO:0030170]
Smechr0701754.1	0.303751		RNA binding [GO:0003723]	ribonucleoprotein complex [GO:1990904]
Smechr0303350.1	0.304861	Golgi to vacuole transport [GO:0006896]; histidyl-tRNA aminoacylation [GO:0006427]; protein targeting to vacuole [GO:0006623]	ATP binding [GO:0005524]; histidine-tRNA ligase activity [GO:0004821]	AP-3 adaptor complex [GO:0030123]; endosome membrane [GO:0010008]
Smechr1201300.1	0.305341		magnesium ion binding [GO:0000287]; terpene synthase activity [GO:0010333]
Smechr0400075.1	0.307583
Smechr1000203.1	0.30961			endosome membrane [GO:0010008]; Golgi membrane [GO:0000139]; integral component of membrane [GO:0016021]
Smechr0600108.1	0.309834
Smechr0401844.1	0.311131		helicase activity [GO:0004386]
Smechr0800084.1	0.312016	acetyl-CoA metabolic process [GO:0006084]; farnesyl diphosphate biosynthetic process, mevalonate pathway [GO:0010142]; sterol biosynthetic process [GO:0016126]	hydroxymethylglutaryl-CoA synthase activity [GO:0004421]		100134904	Valine, leucine and isoleucine degradation [sly00280];Butanoate metabolism [sly00650];Terpenoid backbone biosynthesis [sly00900];Metabolic pathways [sly01100];Biosynthesis of secondary metabolites [sly01110]
Smechr1200306.1	0.320783	carbohydrate metabolic process [GO:0005975]; cell wall macromolecule catabolic process [GO:0016998]; chitin catabolic process [GO:0006032]	chitin binding [GO:0008061]; chitinase activity [GO:0004568]	extracellular region [GO:0005576]; vacuole [GO:0005773]
Smechr0902089.1	0.322668	mRNA processing [GO:0006397]; RNA splicing [GO:0008380]		cytosol [GO:0005829]; small nuclear ribonucleoprotein complex [GO:0030532]
Smechr0303452.1	0.323825
Smechr0102275.1	0.327698	proteolysis [GO:0006508]	aspartic-type endopeptidase activity [GO:0004190]
Smechr0601932.1	0.335195		ATP binding [GO:0005524]; ATP-dependent chromatin remodeler activity [GO:0140658]; DNA binding [GO:0003677]; helicase activity [GO:0004386]; metal ion binding [GO:0046872]	nucleus [GO:0005634]
Smechr1100323.1	0.336903	translation [GO:0006412]	structural constituent of ribosome [GO:0003735]	ribonucleoprotein complex [GO:1990904]; ribosome [GO:0005840]
Smechr1100891.1	0.339802
Smechr0102750.1	0.340133	cellulose microfibril organization [GO:0010215]		anchored component of membrane [GO:0031225]; integral component of membrane [GO:0016021]
Smechr0502600.1	0.344553	cell wall modification [GO:0042545]; negative regulation of translation [GO:0017148]; pectin catabolic process [GO:0045490]; translation [GO:0006412]	aspartyl esterase activity [GO:0045330]; mRNA binding [GO:0003729]; pectinesterase activity [GO:0030599]; structural constituent of ribosome [GO:0003735]	cytosolic large ribosomal subunit [GO:0022625]; ribosome [GO:0005840]
Smechr0302303.1	0.344915	regulation of DNA-templated transcription [GO:0006355]	DNA binding [GO:0003677]	integral component of membrane [GO:0016021]
Smechr1201159.1	0.351256		ATP binding [GO:0005524]; ATP-dependent chromatin remodeler activity [GO:0140658]; histone binding [GO:0042393]
Smechr1102198.1	0.360198	intracellular signal transduction [GO:0035556]; protein phosphorylation [GO:0006468]	ATP binding [GO:0005524]; MAP kinase activity [GO:0004707]; protein serine/threonine kinase activity [GO:0004674]	cytoplasm [GO:0005737]; nucleus [GO:0005634]
Smechr0100865.1	0.360601		protein self-association [GO:0043621]	nuclear envelope [GO:0005635]; nucleoplasm [GO:0005654]
Smechr0302212.1	0.363664
Smechr0601455.1	0.364992	methylation [GO:0032259]; polyamine biosynthetic process [GO:0006596]	putrescine N-methyltransferase activity [GO:0030750]		778243	Tropane, piperidine and pyridine alkaloid biosynthesis [sly00960];Metabolic pathways [sly01100];Biosynthesis of secondary metabolites [sly01110]
Smechr0802071.1	0.36751	protein quality control for misfolded or incompletely synthesized proteins [GO:0006515]	ATP-dependent peptidase activity [GO:0004176]; ATPase binding [GO:0051117]; serine-type endopeptidase activity [GO:0004252]	chloroplast [GO:0009507]; endopeptidase Clp complex [GO:0009368]; plastid stroma [GO:0009532]	101247052
Smechr0201629.1	0.369366		magnesium ion binding [GO:0000287]; pyruvate decarboxylase activity [GO:0004737]; thiamine pyrophosphate binding [GO:0030976]
Smechr0802475.1	0.369692
Smechr0302805.1	0.372458
Smechr0103925.1	0.372746	carbohydrate metabolic process [GO:0005975]; defense response [GO:0006952]	hydrolase activity, hydrolyzing O-glycosyl compounds [GO:0004553]	anchored component of plasma membrane [GO:0046658]
Smechr0500587.1	0.374083	protein deubiquitination [GO:0016579]; regulation of protein stability [GO:0031647]; ubiquitin-dependent protein catabolic process [GO:0006511]	cysteine-type deubiquitinase activity [GO:0004843]; cysteine-type endopeptidase activity [GO:0004197]	cytosol [GO:0005829]; nucleus [GO:0005634]
Smechr0101188.1	0.385155		calcium ion binding [GO:0005509]; calcium-dependent phospholipid binding [GO:0005544]
Smechr1102410.1	0.390546	hydrogen peroxide catabolic process [GO:0042744]; response to oxidative stress [GO:0006979]	heme binding [GO:0020037]; lactoperoxidase activity [GO:0140825]; metal ion binding [GO:0046872]	extracellular region [GO:0005576]
Smechr0100081.1	0.40254			integral component of membrane [GO:0016021]
Smechr0401675.1	0.402918
Smechr0103086.1	0.438321		heme binding [GO:0020037]; iron ion binding [GO:0005506]; monooxygenase activity [GO:0004497]; oxidoreductase activity, acting on paired donors, with incorporation or reduction of molecular oxygen [GO:0016705]
Smechr1102554.1	0.440057	Golgi vesicle transport [GO:0048193]		endoplasmic reticulum [GO:0005783]; Golgi apparatus [GO:0005794]; TRAPP complex [GO:0030008]
Smechr0302260.1	0.45916	carbohydrate metabolic process [GO:0005975]; pentose-phosphate shunt [GO:0006098]	6-phosphogluconolactonase activity [GO:0017057]
Smechr0601654.1	0.463518	formaldehyde catabolic process [GO:0046294]	alcohol dehydrogenase activity, zinc-dependent [GO:0004024]; S-(hydroxymethyl)glutathione dehydrogenase activity [GO:0051903]; zinc ion binding [GO:0008270]	cytosol [GO:0005829]
Smechr0702478.1	0.465005		hydrolase activity [GO:0016787]
Smechr0800395.1	0.465736	defense response [GO:0006952]; lipid catabolic process [GO:0016042]	acylglycerol lipase activity [GO:0047372]; nutrient reservoir activity [GO:0045735]; phospholipase activity [GO:0004620]	vacuole [GO:0005773]
Smechr0701645.1	0.469717
Smechr0400609.1	0.475884
Smechr0400599.1	0.501073
Smechr0602468.1	0.513306	actin filament bundle assembly [GO:0051017]	actin filament binding [GO:0051015]; metal ion binding [GO:0046872]
Smechr0402134.1	0.533496		RNA binding [GO:0003723]
Smechr0303277.1	0.554445		metal ion binding [GO:0046872]
Smechr0801987.1	0.592207		hydrolase activity [GO:0016787]
Smechr0502805.1	0.595332	response to oxidative stress [GO:0006979]		mitochondrial respiratory chain complex I [GO:0005747]
Smechr0801604.1	0.612275	green leaf volatile biosynthetic process [GO:0010597]; regulation of DNA-templated transcription [GO:0006355]	DNA-binding transcription factor activity, RNA polymerase II-specific [GO:0000981]; RNA polymerase II cis-regulatory region sequence-specific DNA binding [GO:0000978]	nucleus [GO:0005634]	101259775
Smechr0102110.1	0.641303	protein ubiquitination [GO:0016567]; rescue of stalled ribosome [GO:0072344]	metal ion binding [GO:0046872]; ribosome binding [GO:0043022]; ubiquitin protein ligase activity [GO:0061630]
Smechr0102492.1	0.858298		DNA binding [GO:0003677]; metal ion binding [GO:0046872]; mRNA binding [GO:0003729]
Smechr1100500.1	0.933302	exocytosis [GO:0006887]; protein transport [GO:0015031]	phosphatidylinositol-4,5-bisphosphate binding [GO:0005546]	exocyst [GO:0000145]
Smechr0301216.1	1.02805		ATP binding [GO:0005524]; transmembrane receptor protein tyrosine kinase activity [GO:0004714]
Smechr0302831.1	1.1802	defense response [GO:0006952]; folic acid-containing compound biosynthetic process [GO:0009396]; tetrahydrofolate interconversion [GO:0035999]	5-formyltetrahydrofolate cyclo-ligase activity [GO:0030272]; ATP binding [GO:0005524]; metal ion binding [GO:0046872]	mitochondrion [GO:0005739]

## Sheet: 12-0_total_summary
Accession	LOG_2_FOLD_CHANGE	GO_BP	GO_MF	GO_CC	KEGGID	pathway
Smechr0101652.1	-2.11876
Smechr0102011.1	-1.46421	leaf development [GO:0048366]	calmodulin binding [GO:0005516]; peptidyl-prolyl cis-trans isomerase activity [GO:0003755]	plasma membrane [GO:0005886]
Smechr0902240.1	-0.998876	proteolysis [GO:0006508]	aspartic-type endopeptidase activity [GO:0004190]
Smechr0602392.1	-0.867953				101261531
Smechr0300744.1	-0.853138	response to UV-B [GO:0010224]	photoreceptor activity [GO:0009881]; protein homodimerization activity [GO:0042803]
Smechr1001849.1	-0.797753	positive regulation of transcription by RNA polymerase I [GO:0045943]; rRNA processing [GO:0006364]		nucleolus [GO:0005730]
Smechr0303289.1	-0.787807			integral component of membrane [GO:0016021]; mitochondrial inner membrane [GO:0005743]
Smechr0103541.1	-0.773135		myosin phosphatase activity [GO:0017018]
Smechr0101276.1	-0.771512	peptidyl-arginine methylation [GO:0018216]; proteolysis [GO:0006508]	nucleic acid binding [GO:0003676]; protein-arginine N-methyltransferase activity [GO:0016274]; serine-type endopeptidase activity [GO:0004252]
Smechr1102733.1	-0.756682	protein ADP-ribosylation [GO:0006471]; protein deacetylation [GO:0006476]	NAD+ binding [GO:0070403]; NAD-dependent protein deacetylase activity [GO:0034979]; transferase activity [GO:0016740]; zinc ion binding [GO:0008270]	mitochondrial matrix [GO:0005759]
Smechr0502662.1	-0.746667	protein transport [GO:0015031]; retrograde vesicle-mediated transport, Golgi to endoplasmic reticulum [GO:0006890]	SNAP receptor activity [GO:0005484]	integral component of membrane [GO:0016021]; SNARE complex [GO:0031201]
Smechr0101074.1	-0.72398	positive regulation of DNA demethylation [GO:1901537]		nucleus [GO:0005634]
Smechr1001635.1	-0.702749	anatomical structure morphogenesis [GO:0009653]; plant-type cell wall organization [GO:0009664]		extracellular region [GO:0005576]; membrane [GO:0016020]	544212
Smechr0702746.1	-0.687969		ATP binding [GO:0005524]; ATP hydrolysis activity [GO:0016887]; GTP binding [GO:0005525]; ribosomal large subunit binding [GO:0043023]; ribosome binding [GO:0043022]	plastid [GO:0009536]
Smechr0202312.1	-0.664133			integral component of membrane [GO:0016021]	101268823
Smechr0101364.1	-0.660355		ATP binding [GO:0005524]; hydrolase activity [GO:0016787]; nucleic acid binding [GO:0003676]; RNA helicase activity [GO:0003724]	spliceosomal complex [GO:0005681]
Smechr0702425.1	-0.642872		copper chaperone activity [GO:0016531]; copper ion binding [GO:0005507]	mitochondrial intermembrane space [GO:0005758]
Smechr0702092.1	-0.64217	organonitrogen compound biosynthetic process [GO:1901566]; tyrosine catabolic process [GO:0006572]	L-tyrosine:2-oxoglutarate aminotransferase activity [GO:0004838]; pyridoxal phosphate binding [GO:0030170]		101249935	Ubiquinone and other terpenoid-quinone biosynthesis [sly00130];Cysteine and methionine metabolism [sly00270];Tyrosine metabolism [sly00350];Phenylalanine metabolism [sly00360];Phenylalanine, tyrosine and tryptophan biosynthesis [sly00400];Isoquinoline alkaloid biosynthesis [sly00950];Tropane, piperidine and pyridine alkaloid biosynthesis [sly00960];Metabolic pathways [sly01100];Biosynthesis of se…
Smechr0103720.1	-0.631785		antiporter activity [GO:0015297]; organophosphate ester transmembrane transporter activity [GO:0015605]; phosphoglycerate transmembrane transporter activity [GO:0015120]	chloroplast membrane [GO:0031969]; Golgi apparatus [GO:0005794]; integral component of membrane [GO:0016021]
Smechr0402290.1	-0.622132		serine-type endopeptidase inhibitor activity [GO:0004867]	extracellular space [GO:0005615]
Smechr1100275.1	-0.619205		DNA binding [GO:0003677]; metal ion binding [GO:0046872]; mRNA binding [GO:0003729]
Smechr0900442.1	-0.613031	carbon utilization [GO:0015976]	carbonate dehydratase activity [GO:0004089]; zinc ion binding [GO:0008270]
Smechr0502657.1	-0.611949
Smechr0900254.1	-0.604412	cinnamic acid biosynthetic process [GO:0009800]; L-phenylalanine catabolic process [GO:0006559]	phenylalanine ammonia-lyase activity [GO:0045548]	cytoplasm [GO:0005737]
Smechr1000709.1	-0.601813	hydrogen peroxide catabolic process [GO:0042744]; response to oxidative stress [GO:0006979]	heme binding [GO:0020037]; lactoperoxidase activity [GO:0140825]; metal ion binding [GO:0046872]	extracellular region [GO:0005576]
Smechr0400379.1	-0.598682		oxidoreductase activity [GO:0016491]; oxidoreductase activity, acting on a sulfur group of donors, disulfide as acceptor [GO:0016671]; protein-disulfide reductase activity [GO:0015035]	cytoplasm [GO:0005737]
Smechr0500942.1	-0.586414	protein phosphorylation [GO:0006468]	ATP binding [GO:0005524]; protein serine/threonine kinase activity [GO:0004674]
Smechr1201590.1	-0.582852	coumarin biosynthetic process [GO:0009805]; response to molecule of fungal origin [GO:0002238]	2-oxoglutarate-dependent dioxygenase activity [GO:0016706]; L-ascorbic acid binding [GO:0031418]; metal ion binding [GO:0046872]
Smechr0702308.1	-0.581187	lipid transport [GO:0006869]	lipid binding [GO:0008289]
Smechr0602834.1	-0.577692	plant-type secondary cell wall biogenesis [GO:0009834]		plasma membrane [GO:0005886]	101261419
Smechr0302500.1	-0.576368				101257939
Smechr0202089.1	-0.574176		myosin phosphatase activity [GO:0017018]; protein serine/threonine phosphatase activity [GO:0004722]	cytosol [GO:0005829]; nucleus [GO:0005634]
Smechr1201923.1	-0.570822	cellular response to nitrate [GO:0071249]; nitrate transmembrane transport [GO:0015706]; phosphate ion transport [GO:0006817]	nitrate transmembrane transporter activity [GO:0015112]	integral component of membrane [GO:0016021]; plant-type vacuole membrane [GO:0009705]; plasma membrane [GO:0005886]
Smechr0302526.1	-0.566	mRNA methylation [GO:0080009]; mRNA processing [GO:0006397]; RNA splicing [GO:0008380]		nucleus [GO:0005634]; RNA N6-methyladenosine methyltransferase complex [GO:0036396]	101258924
Smechr0901804.1	-0.563961
Smechr0600901.1	-0.562364	cell wall mannoprotein biosynthetic process [GO:0000032]; GDP-mannose biosynthetic process [GO:0009298]; protein glycosylation [GO:0006486]	GTP binding [GO:0005525]; mannose-1-phosphate guanylyltransferase activity [GO:0004475]; nucleotidyltransferase activity [GO:0016779]	cytoplasm [GO:0005737]
Smechr0602853.1	-0.556852	glycerophospholipid biosynthetic process [GO:0046474]		mitochondrion [GO:0005739]
Smechr0501931.1	-0.5544	carbohydrate metabolic process [GO:0005975]	beta-galactosidase activity [GO:0004565]; carbohydrate binding [GO:0030246]		544167
Smechr0303228.1	-0.553055	phenylpropanoid metabolic process [GO:0009698]	4-coumarate-CoA ligase activity [GO:0016207]
Smechr1102158.1	-0.54845				101252579
Smechr0902152.1	-0.545159	fatty acid biosynthetic process [GO:0006633]; oxylipin biosynthetic process [GO:0031408]	metal ion binding [GO:0046872]; oxidoreductase activity, acting on single donors with incorporation of molecular oxygen, incorporation of two atoms of oxygen [GO:0016702]
Smechr0700751.1	-0.538482	organic substance metabolic process [GO:0071704]; phosphorylation [GO:0016310]; primary metabolic process [GO:0044238]	ATP binding [GO:0005524]; kinase activity [GO:0016301]
Smechr0901574.1	-0.538423			cytoplasm [GO:0005737]
Smechr0600086.1	-0.527729	defense response [GO:0006952]; phosphorylation [GO:0016310]; protein kinase C-activating G protein-coupled receptor signaling pathway [GO:0007205]	ATP binding [GO:0005524]; diacylglycerol kinase activity [GO:0004143]; NAD+ kinase activity [GO:0003951]		101262422	Glycerolipid metabolism [sly00561];Glycerophospholipid metabolism [sly00564];Metabolic pathways [sly01100];Biosynthesis of secondary metabolites [sly01110];Phosphatidylinositol signaling system [sly04070]
Smechr0302126.1	-0.526319		ATP binding [GO:0005524]; ATP hydrolysis activity [GO:0016887]	mitochondrial outer membrane [GO:0005741]
Smechr0500837.1	-0.519568			integral component of membrane [GO:0016021]; plasma membrane [GO:0005886]
Smechr0500713.1	-0.518484	cinnamic acid biosynthetic process [GO:0009800]; L-phenylalanine catabolic process [GO:0006559]	ammonia-lyase activity [GO:0016841]; phenylalanine ammonia-lyase activity [GO:0045548]	cytoplasm [GO:0005737]	101249824	Phenylalanine metabolism [sly00360];Phenylpropanoid biosynthesis [sly00940];Metabolic pathways [sly01100];Biosynthesis of secondary metabolites [sly01110]
Smechr0900117.1	-0.507718		hydrolase activity [GO:0016787]
Smechr0702446.1	-0.505002	anthocyanin-containing compound biosynthetic process [GO:0009718]; chlorophyll biosynthetic process [GO:0015995]; positive regulation of DNA-templated transcription [GO:0045893]; response to light stimulus [GO:0009416]		nucleus [GO:0005634]
Smechr0602262.1	-0.504384	mRNA splicing, via spliceosome [GO:0000398]	ATP binding [GO:0005524]; hydrolase activity [GO:0016787]; nucleic acid binding [GO:0003676]; RNA helicase activity [GO:0003724]; zinc ion binding [GO:0008270]
Smechr0500478.1	-0.504197		hydrolase activity [GO:0016787]; metal ion binding [GO:0046872]
Smechr0801554.1	-0.50384
Smechr1200627.1	-0.502213
Smechr0801321.1	-0.499339			integral component of membrane [GO:0016021]
Smechr0902109.1	-0.497452		structural constituent of ribosome [GO:0003735]	mitochondrial large ribosomal subunit [GO:0005762]
Smechr0300147.1	-0.496571
Smechr0701795.1	-0.496196		chromatin binding [GO:0003682]; metal ion binding [GO:0046872]	integral component of membrane [GO:0016021]
Smechr0501907.1	-0.495135	phenylpropanoid metabolic process [GO:0009698]	4-coumarate-CoA ligase activity [GO:0016207]	integral component of membrane [GO:0016021]	101262391
Smechr0700180.1	-0.490051	regulation of ubiquitin-dependent protein catabolic process [GO:2000058]	polyubiquitin modification-dependent protein binding [GO:0031593]
Smechr0502803.1	-0.489686	chromatin organization [GO:0006325]	chromatin binding [GO:0003682]; DNA (cytosine-5-)-methyltransferase activity [GO:0003886]; DNA binding [GO:0003677]	nucleus [GO:0005634]
Smechr1000570.1	-0.489433	protein folding [GO:0006457]; protein import into mitochondrial matrix [GO:0030150]	adenyl-nucleotide exchange factor activity [GO:0000774]; chaperone binding [GO:0051087]; protein homodimerization activity [GO:0042803]; unfolded protein binding [GO:0051082]	PAM complex, Tim23 associated import motor [GO:0001405]
Smechr0602663.1	-0.484763	protein prenylation [GO:0018342]	protein prenyltransferase activity [GO:0008318]
Smechr0300985.1	-0.475094	fucose metabolic process [GO:0006004]	transferase activity [GO:0016740]	integral component of membrane [GO:0016021]
Smechr1002223.1	-0.473165	cinnamic acid biosynthetic process [GO:0009800]; L-phenylalanine catabolic process [GO:0006559]	phenylalanine ammonia-lyase activity [GO:0045548]	cytoplasm [GO:0005737]
Smechr0301077.1	-0.472688		RNA binding [GO:0003723]	nucleus [GO:0005634]
Smechr0303172.1	-0.466631			integral component of membrane [GO:0016021]
Smechr1100981.1	-0.464558	chlorophyll biosynthetic process [GO:0015995]; dimethylallyl diphosphate biosynthetic process [GO:0050992]; isopentenyl diphosphate biosynthetic process [GO:0009240]	isopentenyl-diphosphate delta-isomerase activity [GO:0004452]	cytoplasm [GO:0005737]
Smechr0101490.1	-0.464422	acyl-CoA metabolic process [GO:0006637]; fatty acid catabolic process [GO:0009062]	acyl-CoA hydrolase activity [GO:0047617]	cytosol [GO:0005829]	101252120	Fatty acid elongation [sly00062];Biosynthesis of unsaturated fatty acids [sly01040];Metabolic pathways [sly01100];Biosynthesis of secondary metabolites [sly01110]
Smechr0203158.1	-0.463874		electron transfer activity [GO:0009055]	anchored component of plasma membrane [GO:0046658]; integral component of membrane [GO:0016021]	101245111
Smechr0902089.1	-0.458992	mRNA processing [GO:0006397]; RNA splicing [GO:0008380]		cytosol [GO:0005829]; small nuclear ribonucleoprotein complex [GO:0030532]
Smechr0202283.1	-0.44578
Smechr1200010.1	-0.444951		RNA binding [GO:0003723]
Smechr0101651.1	-0.44395	endoplasmic reticulum membrane organization [GO:0090158]; endoplasmic reticulum-plasma membrane tethering [GO:0061817]		endoplasmic reticulum membrane [GO:0005789]; integral component of membrane [GO:0016021]; plasma membrane [GO:0005886]
Smechr0402218.1	-0.440032	proteolysis [GO:0006508]	serine-type endopeptidase activity [GO:0004252]
Smechr1002955.1	-0.43749	phosphate ion transport [GO:0006817]; response to stimulus [GO:0050896]	transmembrane transporter activity [GO:0022857]	integral component of membrane [GO:0016021]
Smechr1201517.1	-0.433984	protein phosphorylation [GO:0006468]	ATP binding [GO:0005524]; blue light photoreceptor activity [GO:0009882]; protein kinase activity [GO:0004672]
Smechr0402360.1	-0.433881
Smechr0101305.1	-0.431728
Smechr0801994.1	-0.430621
Smechr0901588.1	-0.429244	actin filament organization [GO:0007015]; actin filament-based movement [GO:0030048]	actin binding [GO:0003779]; ATP binding [GO:0005524]; calmodulin binding [GO:0005516]; cytoskeletal motor activity [GO:0003774]	myosin complex [GO:0016459]
Smechr0502650.1	-0.422746		5'-nucleotidase activity [GO:0008253]; metal ion binding [GO:0046872]		101252067
Smechr0300511.1	-0.421395	diaminopimelate biosynthetic process [GO:0019877]; lysine biosynthetic process via diaminopimelate [GO:0009089]	4-hydroxy-tetrahydrodipicolinate synthase activity [GO:0008840]
Smechr0401561.1	-0.420489	plant-type secondary cell wall biogenesis [GO:0009834]; xylan biosynthetic process [GO:0045492]	glucuronosyltransferase activity [GO:0015020]; glycosyltransferase activity [GO:0016757]	Golgi apparatus [GO:0005794]
Smechr0201999.1	-0.420367	intracellular protein transport [GO:0006886]	GTP binding [GO:0005525]; GTPase activity [GO:0003924]	endocytic vesicle [GO:0030139]; endosome [GO:0005768]
Smechr0802270.1	-0.416144		antiporter activity [GO:0015297]	Golgi apparatus [GO:0005794]; integral component of membrane [GO:0016021]	101256613
Smechr1102708.1	-0.414828	histidine biosynthetic process [GO:0000105]	histidinol-phosphate transaminase activity [GO:0004400]; pyridoxal phosphate binding [GO:0030170]
Smechr0801169.1	-0.413507
Smechr0302628.1	-0.412299	(1->3)-beta-D-glucan biosynthetic process [GO:0006075]; cell wall organization [GO:0071555]; regulation of cell shape [GO:0008360]	1,3-beta-D-glucan synthase activity [GO:0003843]	1,3-beta-D-glucan synthase complex [GO:0000148]; integral component of membrane [GO:0016021]
Smechr0101615.1	-0.412127		minor groove of adenine-thymine-rich DNA binding [GO:0003680]	nucleus [GO:0005634]
Smechr0302538.1	-0.41208	carbohydrate metabolic process [GO:0005975]	beta-galactosidase activity [GO:0004565]; carbohydrate binding [GO:0030246]
Smechr0802026.1	-0.41173		metal ion binding [GO:0046872]; RNA binding [GO:0003723]	nucleus [GO:0005634]
Smechr1201375.1	-0.410082		RNA binding [GO:0003723]
Smechr0701826.1	-0.406434	coumarin biosynthetic process [GO:0009805]; response to molecule of fungal origin [GO:0002238]	2-oxoglutarate-dependent dioxygenase activity [GO:0016706]; L-ascorbic acid binding [GO:0031418]; metal ion binding [GO:0046872]
Smechr0602240.1	-0.406182
Smechr0802154.1	-0.405436
Smechr0802395.1	-0.405272				101250826
Smechr0303457.1	-0.404803	mRNA processing [GO:0006397]; mRNA transport [GO:0051028]; nuclear-transcribed mRNA catabolic process, nonsense-mediated decay [GO:0000184]; regulation of translation [GO:0006417]; RNA splicing [GO:0008380]	mRNA binding [GO:0003729]	cytoplasm [GO:0005737]; exon-exon junction complex [GO:0035145]
Smechr1002614.1	-0.402432		microtubule binding [GO:0008017]	cytoplasm [GO:0005737]; microtubule [GO:0005874]
Smechr1100737.1	-0.399721	protein deubiquitination [GO:0016579]	cysteine-type deubiquitinase activity [GO:0004843]
Smechr0303577.1	-0.398921	vesicle-mediated transport [GO:0016192]		endoplasmic reticulum [GO:0005783]; Golgi apparatus [GO:0005794]; integral component of membrane [GO:0016021]
Smechr0801171.1	-0.398506	cytokinin biosynthetic process [GO:0009691]	hydrolase activity, hydrolyzing N-glycosyl compounds [GO:0016799]; N6-(Delta2-isopentenyl)-adenosine 5'-monophosphate phosphoribohydrolase activity [GO:0102682]	cytosol [GO:0005829]; nucleus [GO:0005634]	101252798
Smechr0602774.1	-0.395969	L-phenylalanine biosynthetic process [GO:0009094]	arogenate dehydratase activity [GO:0047769]; prephenate dehydratase activity [GO:0004664]	chloroplast [GO:0009507]; chloroplast stroma [GO:0009570]; cytoplasm [GO:0005737]	101247331	Phenylalanine, tyrosine and tryptophan biosynthesis [sly00400];Metabolic pathways [sly01100];Biosynthesis of secondary metabolites [sly01110];Biosynthesis of amino acids [sly01230]
Smechr1200024.1	-0.395233		ATP binding [GO:0005524]; hydrolase activity [GO:0016787]; nucleic acid binding [GO:0003676]; RNA helicase activity [GO:0003724]
SmeSca00081.1	-0.394017	methylation [GO:0032259]; ubiquinone biosynthetic process [GO:0006744]	2-polyprenyl-6-methoxy-1,4-benzoquinone methyltransferase activity [GO:0008425]; 3-demethylubiquinone-9 3-O-methyltransferase activity [GO:0008689]; hexaprenyldihydroxybenzoate methyltransferase activity [GO:0004395]; methyltransferase activity [GO:0008168]	extrinsic component of mitochondrial inner membrane [GO:0031314]; mitochondrion [GO:0005739]	101257784	Ubiquinone and other terpenoid-quinone biosynthesis [sly00130];Metabolic pathways [sly01100];Biosynthesis of secondary metabolites [sly01110];Biosynthesis of cofactors [sly01240]
Smechr0700242.1	-0.39395	post-embryonic development [GO:0009791]; regulation of DNA-templated transcription [GO:0006355]; reproductive structure development [GO:0048608]; shoot system development [GO:0048367]
Smechr0100336.1	-0.392992		hydrolase activity [GO:0016787]
Smechr0303514.1	-0.392643	mRNA transport [GO:0051028]; protein transport [GO:0015031]	nucleic acid binding [GO:0003676]; structural constituent of nuclear pore [GO:0017056]	nuclear membrane [GO:0031965]; nuclear pore [GO:0005643]
Smechr0402385.1	-0.388182	phosphate ion transport [GO:0006817]; response to stimulus [GO:0050896]	sugar transmembrane transporter activity [GO:0051119]	integral component of membrane [GO:0016021]
Smechr1000437.1	-0.385758	homogentisate catabolic process [GO:1902000]; L-phenylalanine catabolic process [GO:0006559]; tyrosine catabolic process [GO:0006572]	homogentisate 1,2-dioxygenase activity [GO:0004411]; metal ion binding [GO:0046872]
Smechr0300978.1	-0.385292	detection of redox state [GO:0051776]; photosystem stoichiometry adjustment [GO:0080005]; protein autophosphorylation [GO:0046777]; regulation of gene expression [GO:0010468]	protein histidine kinase activity [GO:0004673]; protein self-association [GO:0043621]; quinone binding [GO:0048038]	chloroplast stroma [GO:0009570]
Smechr0203077.1	-0.384895
Smechr0402501.1	-0.384718	hydrogen peroxide catabolic process [GO:0042744]; response to oxidative stress [GO:0006979]	heme binding [GO:0020037]; lactoperoxidase activity [GO:0140825]; metal ion binding [GO:0046872]; peroxidase activity [GO:0004601]	extracellular region [GO:0005576]; plant-type cell wall [GO:0009505]	101244951	Phenylpropanoid biosynthesis [sly00940];Metabolic pathways [sly01100];Biosynthesis of secondary metabolites [sly01110]
Smechr0801720.1	-0.383953	mRNA splicing, via spliceosome [GO:0000398]	nucleic acid binding [GO:0003676]	spliceosomal complex [GO:0005681]
Smechr0300796.1	-0.381986	developmental vegetative growth [GO:0080186]; lipid droplet organization [GO:0034389]; pollen development [GO:0009555]; positive regulation of growth [GO:0045927]; positive regulation of response to water deprivation [GO:1902584]		endoplasmic reticulum [GO:0005783]; lipid droplet [GO:0005811]
Smechr0602507.1	-0.381364	chromatin organization [GO:0006325]; histone deacetylation [GO:0016575]	histone deacetylase activity [GO:0004407]; metal ion binding [GO:0046872]	nucleus [GO:0005634]
Smechr0901030.1	-0.3812			integral component of membrane [GO:0016021]
Smechr0600964.1	-0.380341		phosphatidylinositol binding [GO:0035091]	endosome [GO:0005768]; membrane [GO:0016020]
Smechr0402398.1	-0.379909
Smechr0902447.1	-0.378171		ammonium transmembrane transporter activity [GO:0008519]	integral component of membrane [GO:0016021]; plasma membrane [GO:0005886]	101265282
Smechr1000158.1	-0.377498	calcium ion transmembrane transport [GO:0070588]; Golgi calcium ion homeostasis [GO:0032468]; Golgi calcium ion transport [GO:0032472]; manganese ion transmembrane transport [GO:0071421]	calcium ion transmembrane transporter activity [GO:0015085]; manganese ion transmembrane transporter activity [GO:0005384]; metal ion transmembrane transporter activity [GO:0046873]	Golgi apparatus [GO:0005794]; integral component of membrane [GO:0016021]	101262110
Smechr0902386.1	-0.37504		poly-pyrimidine tract binding [GO:0008187]; pre-mRNA 3'-splice site binding [GO:0030628]	commitment complex [GO:0000243]; nuclear speck [GO:0016607]; U2-type prespliceosome [GO:0071004]; U2AF complex [GO:0089701]
Smechr0402569.1	-0.37385		ubiquitin-protein transferase activity [GO:0004842]
Smechr1100251.1	-0.372569	hydrogen peroxide catabolic process [GO:0042744]; response to oxidative stress [GO:0006979]	heme binding [GO:0020037]; lactoperoxidase activity [GO:0140825]; metal ion binding [GO:0046872]	extracellular region [GO:0005576]
Smechr0800332.1	-0.371793
Smechr1100050.1	-0.371173
Smechr0800904.1	-0.371116	endosome organization [GO:0007032]; receptor-mediated endocytosis [GO:0006898]; regulation of early endosome to late endosome transport [GO:2000641]		endosome membrane [GO:0010008]
Smechr0101520.1	-0.369356	tetrahydrofolate interconversion [GO:0035999]	methenyltetrahydrofolate cyclohydrolase activity [GO:0004477]; methylenetetrahydrofolate dehydrogenase (NADP+) activity [GO:0004488]	cytosol [GO:0005829]
Smechr1000001.1	-0.368528	oligosaccharide metabolic process [GO:0009311]; protein N-linked glycosylation [GO:0006487]	Glc3Man9GlcNAc2 oligosaccharide glucosidase activity [GO:0004573]	endoplasmic reticulum membrane [GO:0005789]; integral component of membrane [GO:0016021]	101267114	N-Glycan biosynthesis [sly00510];Metabolic pathways [sly01100];Protein processing in endoplasmic reticulum [sly04141]
Smechr0303570.1	-0.368509	endosome transport via multivesicular body sorting pathway [GO:0032509]; late endosome to vacuole transport [GO:0045324]; protein transport [GO:0015031]		ESCRT III complex [GO:0000815]; multivesicular body [GO:0005771]
Smechr0501986.1	-0.36769
Smechr0601707.1	-0.36531	diterpenoid biosynthetic process [GO:0016102]	magnesium ion binding [GO:0000287]; terpene synthase activity [GO:0010333]
Smechr0202484.1	-0.364184		structural constituent of ribosome [GO:0003735]	mitochondrial large ribosomal subunit [GO:0005762]
Smechr0802298.1	-0.361809	response to stimulus [GO:0050896]; transmembrane phosphate ion transport from cytosol to vacuole [GO:1905011]	transmembrane transporter activity [GO:0022857]	integral component of membrane [GO:0016021]; membrane [GO:0016020]; plant-type vacuole membrane [GO:0009705]
Smechr0101221.1	-0.361312		protein tyrosine phosphatase activity [GO:0004725]	cytoplasm [GO:0005737]; nucleus [GO:0005634]
Smechr1102504.1	-0.358376
Smechr0900198.1	-0.35543	cell wall biogenesis [GO:0042546]; cell wall macromolecule catabolic process [GO:0016998]; cell wall organization [GO:0071555]; xyloglucan metabolic process [GO:0010411]	hydrolase activity, hydrolyzing O-glycosyl compounds [GO:0004553]; xyloglucan:xyloglucosyl transferase activity [GO:0016762]	apoplast [GO:0048046]
Smechr0901985.1	-0.352914	CUT catabolic process [GO:0071034]; exonucleolytic catabolism of deadenylated mRNA [GO:0043928]; exonucleolytic trimming to generate mature 3'-end of 5.8S rRNA from tricistronic rRNA transcript (SSU-rRNA, 5.8S rRNA, LSU-rRNA) [GO:0000467]; nuclear polyadenylation-dependent rRNA catabolic process [GO:0071035]; nuclear polyadenylation-dependent tRNA catabolic process [GO:0071038]; nuclear-transcrib…	RNA binding [GO:0003723]	cytoplasmic exosome (RNase complex) [GO:0000177]; exosome (RNase complex) [GO:0000178]; nuclear exosome (RNase complex) [GO:0000176]	101267058	RNA degradation [sly03018]
Smechr0401048.1	-0.352333	peptidyl-threonine dephosphorylation [GO:0035970]	protein serine/threonine phosphatase activity [GO:0004722]		101244329
Smechr0800114.1	-0.352267		SUMO transferase activity [GO:0019789]; zinc ion binding [GO:0008270]		101255315	Ubiquitin mediated proteolysis [sly04120]
Smechr0101738.1	-0.352186		electron transfer activity [GO:0009055]
Smechr0201752.1	-0.351398		DNA binding [GO:0003677]; RNA polymerase II C-terminal domain phosphoserine binding [GO:1990269]	Cdc73/Paf1 complex [GO:0016593]	101265395
Smechr0303274.1	-0.351011	cytokinesis by cell plate formation [GO:0000911]			101264412
Smechr1000177.1	-0.34963
Smechr1201620.1	-0.349182	biosynthetic process [GO:0009058]	strictosidine synthase activity [GO:0016844]	vacuole [GO:0005773]
Smechr0602294.1	-0.348844	phosphate ion transmembrane transport [GO:0035435]	ATP binding [GO:0005524]; inorganic phosphate transmembrane transporter activity [GO:0005315]	membrane [GO:0016020]
Smechr0600651.1	-0.344957	intracellular protein transport [GO:0006886]		integral component of membrane [GO:0016021]; Sec61 translocon complex [GO:0005784]
Smechr0600036.1	-0.344132	cell wall modification [GO:0042545]; pectin catabolic process [GO:0045490]	aspartyl esterase activity [GO:0045330]; pectinesterase activity [GO:0030599]; pectinesterase inhibitor activity [GO:0046910]	extracellular region [GO:0005576]
Smechr0303026.1	-0.342346
Smechr0102257.1	-0.341542
Smechr0603111.1	-0.339276	tRNA methylation [GO:0030488]; tRNA N1-guanine methylation [GO:0002939]	tRNA (guanine(37)-N(1))-methyltransferase activity [GO:0052906]; tRNA (guanine-N1-)-methyltransferase activity [GO:0009019]; tRNA methyltransferase activity [GO:0008175]	cytoplasm [GO:0005737]; mitochondrial matrix [GO:0005759]; nucleus [GO:0005634]
Smechr0301122.1	-0.338146
Smechr0303036.1	-0.337969		metal ion binding [GO:0046872]; ubiquitin protein ligase activity [GO:0061630]	cytoplasm [GO:0005737]
Smechr0702770.1	-0.335944	fatty acid catabolic process [GO:0009062]	2,4-dienoyl-CoA reductase (NADPH) activity [GO:0008670]
Smechr1100392.1	-0.335284		guanyl-nucleotide exchange factor activity [GO:0005085]	integral component of membrane [GO:0016021]
Smechr0702764.1	-0.334453	green leaf volatile biosynthetic process [GO:0010597]	transcription cis-regulatory region binding [GO:0000976]
Smechr0700588.1	-0.334395	protein N-linked glycosylation [GO:0006487]		integral component of membrane [GO:0016021]; oligosaccharyltransferase complex [GO:0008250]
Smechr0100227.1	-0.333809	glycogen biosynthetic process [GO:0005978]; starch biosynthetic process [GO:0019252]	ATP binding [GO:0005524]; glucose-1-phosphate adenylyltransferase activity [GO:0008878]	chloroplast [GO:0009507]	544283	Starch and sucrose metabolism [sly00500];Amino sugar and nucleotide sugar metabolism [sly00520];Metabolic pathways [sly01100];Biosynthesis of secondary metabolites [sly01110];Biosynthesis of nucleotide sugars [sly01250]
Smechr0101436.1	-0.333167				101247558
Smechr0402592.1	-0.331415	cell differentiation [GO:0030154]	mRNA binding [GO:0003729]
Smechr1101774.1	-0.32991	mRNA cis splicing, via spliceosome [GO:0045292]	RNA binding [GO:0003723]	catalytic step 2 spliceosome [GO:0071013]; U2 snRNP [GO:0005686]; U2-type prespliceosome [GO:0071004]
Smechr0800105.1	-0.329434		channel activity [GO:0015267]	integral component of membrane [GO:0016021]
Smechr0501517.1	-0.327803
Smechr0500513.1	-0.327014	cellular response to DNA damage stimulus [GO:0006974]; DNA replication [GO:0006260]	double-stranded DNA binding [GO:0003690]	nucleus [GO:0005634]
Smechr0801580.1	-0.326201
Smechr0202576.1	-0.326191
Smechr0500008.1	-0.323689	cell division [GO:0051301]; mitotic cell cycle [GO:0000278]		cytoplasm [GO:0005737]; kinetochore [GO:0000776]; nucleus [GO:0005634]
Smechr0302608.1	-0.323341	exocytosis [GO:0006887]; protein transport [GO:0015031]	phosphatidylinositol-4,5-bisphosphate binding [GO:0005546]	exocyst [GO:0000145]
Smechr1201859.1	-0.32333			plasma membrane [GO:0005886]
Smechr0700992.1	-0.322019
Smechr1201696.1	-0.320595	defense response to fungus [GO:0050832]		microtubule cytoskeleton [GO:0015630]
Smechr0401811.1	-0.319849	intracellular signal transduction [GO:0035556]	glutathione oxidoreductase activity [GO:0097573]	nucleus [GO:0005634]
Smechr1201182.1	-0.318852		DNA binding [GO:0003677]; metal ion binding [GO:0046872]; RNA polymerase II C-terminal domain phosphoserine binding [GO:1990269]	Cdc73/Paf1 complex [GO:0016593]
Smechr1002298.1	-0.31622
Smechr0500125.1	-0.314752	post-translational protein targeting to membrane, translocation [GO:0031204]; SRP-dependent cotranslational protein targeting to membrane, translocation [GO:0006616]		endoplasmic reticulum membrane [GO:0005789]; integral component of membrane [GO:0016021]; membrane [GO:0016020]; Sec61 translocon complex [GO:0005784]
Smechr1101054.1	-0.312406			integral component of membrane [GO:0016021]	101266328
Smechr0202466.1	-0.311615	intracellular cholesterol transport [GO:0032367]		trans-Golgi network [GO:0005802]
Smechr0101516.1	-0.310628	mRNA splicing, via spliceosome [GO:0000398]
Smechr0301611.1	-0.310478
Smechr1200243.1	-0.309617	phosphate ion homeostasis [GO:0055062]; regulation of phosphorus metabolic process [GO:0051174]	acid phosphatase activity [GO:0003993]; metal ion binding [GO:0046872]	vacuole [GO:0005773]
Smechr0801718.1	-0.309029	threonyl-tRNA aminoacylation [GO:0006435]	ATP binding [GO:0005524]; threonine-tRNA ligase activity [GO:0004829]	chloroplast [GO:0009507]; mitochondrion [GO:0005739]	101244106	Aminoacyl-tRNA biosynthesis [sly00970]
Smechr0201035.1	-0.308475		quercetin 3-O-glucosyltransferase activity [GO:0080043]; quercetin 7-O-glucosyltransferase activity [GO:0080044]
Smechr0801467.1	-0.307686
Smechr1001874.1	-0.30744			integral component of membrane [GO:0016021]	101253895
Smechr0802329.1	-0.303678	galactose metabolic process [GO:0006012]; rRNA processing [GO:0006364]	RNA binding [GO:0003723]; UDP-glucose 4-epimerase activity [GO:0003978]	cytosol [GO:0005829]
Smechr0100916.1	-0.303127		heme binding [GO:0020037]; metal ion binding [GO:0046872]	integral component of membrane [GO:0016021]
Smechr0801008.1	-0.302833
Smechr0900131.1	-0.302275	sterol biosynthetic process [GO:0016126]	delta14-sterol reductase activity [GO:0050613]	integral component of membrane [GO:0016021]
Smechr0303582.1	-0.299254			integral component of membrane [GO:0016021]
Smechr0202964.1	-0.298989
Smechr0202646.1	-0.297644	dephosphorylation [GO:0016311]; lipid metabolic process [GO:0006629]; response to salt stress [GO:0009651]	phosphatidylinositol-3,4,5-trisphosphate 3-phosphatase activity [GO:0016314]; phosphoprotein phosphatase activity [GO:0004721]	cytosol [GO:0005829]
Smechr0701261.1	-0.297489	sucrose metabolic process [GO:0005985]	sucrose synthase activity [GO:0016157]
Smechr0303455.1	-0.295243	intracellular transport [GO:0046907]; mRNA transport [GO:0051028]; protein transport [GO:0015031]; regulation of catalytic activity [GO:0050790]		cytoplasm [GO:0005737]; nuclear pore [GO:0005643]	101248860
Smechr0602471.1	-0.293631		chromatin binding [GO:0003682]	nucleus [GO:0005634]
Smechr0401314.1	-0.293517	carbohydrate metabolic process [GO:0005975]	beta-galactosidase activity [GO:0004565]; carbohydrate binding [GO:0030246]
Smechr0101253.1	-0.293232	defense response to virus [GO:0051607]; post-transcriptional gene silencing by RNA [GO:0035194]	endoribonuclease activity [GO:0004521]; RNA binding [GO:0003723]	cytoplasm [GO:0005737]; ribonucleoprotein complex [GO:1990904]	101248049
Smechr0100632.1	-0.292872		RNA binding [GO:0003723]; zinc ion binding [GO:0008270]
Smechr0101496.1	-0.289964	riboflavin biosynthetic process [GO:0009231]	diaminohydroxyphosphoribosylaminopyrimidine deaminase activity [GO:0008835]; zinc ion binding [GO:0008270]
Smechr1102723.1	-0.289217			integral component of membrane [GO:0016021]	101250387
Smechr0400116.1	-0.289147	calcium-mediated signaling [GO:0019722]	calcium ion binding [GO:0005509]; kinase binding [GO:0019900]
Smechr0303371.1	-0.289052	lipid transport [GO:0006869]	lipid binding [GO:0008289]
Smechr0500285.1	-0.288174	intracellular sequestering of iron ion [GO:0006880]; iron ion transport [GO:0006826]	ferric iron binding [GO:0008199]; ferrous iron binding [GO:0008198]; ferroxidase activity [GO:0004322]	chloroplast [GO:0009507]; cytoplasm [GO:0005737]
Smechr0700218.1	-0.287799	sucrose biosynthetic process [GO:0005986]	sucrose synthase activity [GO:0016157]; sucrose-phosphate synthase activity [GO:0046524]
Smechr0201342.1	-0.286956	intra-Golgi vesicle-mediated transport [GO:0006891]; intracellular protein transport [GO:0006886]; retrograde vesicle-mediated transport, Golgi to endoplasmic reticulum [GO:0006890]		COPI vesicle coat [GO:0030126]; Golgi membrane [GO:0000139]
Smechr0502260.1	-0.28663	cell surface receptor signaling pathway [GO:0007166]; protein phosphorylation [GO:0006468]	ATP binding [GO:0005524]; polysaccharide binding [GO:0030247]; protein kinase activity [GO:0004672]	integral component of membrane [GO:0016021]; plasma membrane [GO:0005886]
Smechr1200242.1	-0.285949	lipid transport [GO:0006869]	lipid binding [GO:0008289]	endoplasmic reticulum [GO:0005783]; membrane [GO:0016020]	101262491
Smechr0104140.1	-0.285637	protein initiator methionine removal [GO:0070084]; proteolysis [GO:0006508]	metal ion binding [GO:0046872]; metalloaminopeptidase activity [GO:0070006]	cytoplasm [GO:0005737]; nucleus [GO:0005634]
Smechr1100785.1	-0.285347	RNA modification [GO:0009451]	RNA binding [GO:0003723]; zinc ion binding [GO:0008270]
Smechr0302317.1	-0.28492	protein insertion into mitochondrial inner membrane [GO:0045039]		integral component of membrane [GO:0016021]; TIM22 mitochondrial import inner membrane insertion complex [GO:0042721]
Smechr0900843.1	-0.284856		RNA binding [GO:0003723]	ribonucleoprotein complex [GO:1990904]
Smechr0701587.1	-0.284294	coumarin biosynthetic process [GO:0009805]; response to molecule of fungal origin [GO:0002238]	2-oxoglutarate-dependent dioxygenase activity [GO:0016706]; L-ascorbic acid binding [GO:0031418]; metal ion binding [GO:0046872]		101245777
Smechr1102574.1	-0.282387	L-phenylalanine catabolic process [GO:0006559]; tyrosine catabolic process [GO:0006572]	fumarylacetoacetase activity [GO:0004334]; metal ion binding [GO:0046872]
Smechr0502557.1	-0.28228		ATP binding [GO:0005524]; hydrolase activity [GO:0016787]	integral component of membrane [GO:0016021]
Smechr0502717.1	-0.281101		transcription corepressor activity [GO:0003714]
Smechr0202973.1	-0.280879	mitochondrial respiratory chain complex I assembly [GO:0032981]	protein-arginine omega-N symmetric methyltransferase activity [GO:0035243]	mitochondrion [GO:0005739]	101260683
Smechr1001958.1	-0.279672		mRNA binding [GO:0003729]
Smechr1000254.1	-0.278587		DNA binding [GO:0003677]; metal ion binding [GO:0046872]
Smechr0501962.1	-0.27855	lipid metabolic process [GO:0006629]	oxidoreductase activity, acting on paired donors, with oxidation of a pair of donors resulting in the reduction of molecular oxygen to two molecules of water [GO:0016717]	integral component of membrane [GO:0016021]
Smechr0401140.1	-0.278043	mitochondrion organization [GO:0007005]		mitochondrial inner membrane [GO:0005743]; mitochondrion [GO:0005739]
Smechr1201800.1	-0.27501	proteolysis [GO:0006508]	serine-type carboxypeptidase activity [GO:0004185]	extracellular region [GO:0005576]
Smechr0602700.1	0.265239	carbohydrate metabolic process [GO:0005975]	beta-glucosidase activity [GO:0008422]; scopolin beta-glucosidase activity [GO:0102483]	extracellular region [GO:0005576]
Smechr0400599.1	0.266362
Smechr0201253.1	0.267224	plant-type hypersensitive response [GO:0009626]	ADP binding [GO:0043531]	cytoplasm [GO:0005737]; membrane [GO:0016020]
Smechr0702628.1	0.268822	translation [GO:0006412]	structural constituent of ribosome [GO:0003735]	ribonucleoprotein complex [GO:1990904]; ribosome [GO:0005840]
Smechr1200871.1	0.268829	protein phosphorylation [GO:0006468]	ATP binding [GO:0005524]; protein serine/threonine kinase activity [GO:0004674]	integral component of membrane [GO:0016021]
Smechr1102739.1	0.268881	protein ubiquitination [GO:0016567]	RNA binding [GO:0003723]; ubiquitin-protein transferase activity [GO:0004842]	CCR4-NOT complex [GO:0030014]
Smechr0104230.1	0.269123
Smechr0802430.1	0.270828	response to bacterium [GO:0009617]		endoplasmic reticulum membrane [GO:0005789]; integral component of membrane [GO:0016021]	101244605
Smechr0700268.1	0.272015			nucleolus [GO:0005730]
Smechr0900105.1	0.273201	glycolytic process [GO:0006096]	fructose-bisphosphate aldolase activity [GO:0004332]
Smechr0202710.1	0.274429	translation [GO:0006412]	5S rRNA binding [GO:0008097]; structural constituent of ribosome [GO:0003735]	ribonucleoprotein complex [GO:1990904]; ribosome [GO:0005840]
Smechr0201829.1	0.274813		metal ion binding [GO:0046872]; ubiquitin protein ligase activity [GO:0061630]	nucleus [GO:0005634]
Smechr0100549.1	0.275967			integral component of membrane [GO:0016021]
Smechr0100578.1	0.276106	riboflavin biosynthetic process [GO:0009231]	3,4-dihydroxy-2-butanone-4-phosphate synthase activity [GO:0008686]; GTP binding [GO:0005525]; GTP cyclohydrolase II activity [GO:0003935]; metal ion binding [GO:0046872]	chloroplast [GO:0009507]
Smechr1200147.1	0.277606	phospholipid biosynthetic process [GO:0008654]; protein dephosphorylation [GO:0006470]	phosphatidylglycerophosphatase activity [GO:0008962]; protein tyrosine/serine/threonine phosphatase activity [GO:0008138]
Smechr0302995.1	0.279373	cellular response to heat [GO:0034605]	ATP binding [GO:0005524]; ATP hydrolysis activity [GO:0016887]	cytoplasm [GO:0005737]	101254583
Smechr1201583.1	0.28019	translation [GO:0006412]	structural constituent of ribosome [GO:0003735]	ribonucleoprotein complex [GO:1990904]; ribosome [GO:0005840]
Smechr0800310.1	0.281533		quercetin 3-O-glucosyltransferase activity [GO:0080043]; quercetin 7-O-glucosyltransferase activity [GO:0080044]
Smechr0401968.1	0.283081
Smechr1100146.1	0.283292	carbohydrate metabolic process [GO:0005975]; defense response [GO:0006952]	glucan endo-1,3-beta-D-glucosidase activity [GO:0042973]	anchored component of plasma membrane [GO:0046658]	101259862	Starch and sucrose metabolism [sly00500];Metabolic pathways [sly01100]
Smechr0800116.1	0.283892	ribosomal large subunit biogenesis [GO:0042273]		nucleolus [GO:0005730]; preribosome, large subunit precursor [GO:0030687]
Smechr0700993.1	0.283974	coumarin biosynthetic process [GO:0009805]; response to molecule of fungal origin [GO:0002238]	2-oxoglutarate-dependent dioxygenase activity [GO:0016706]; L-ascorbic acid binding [GO:0031418]; metal ion binding [GO:0046872]
Smechr0602880.1	0.284629	nucleosome assembly [GO:0006334]	DNA binding [GO:0003677]; protein heterodimerization activity [GO:0046982]; structural constituent of chromatin [GO:0030527]	nucleosome [GO:0000786]; nucleus [GO:0005634]
Smechr1002648.1	0.28464	mRNA splicing, via spliceosome [GO:0000398]; spliceosomal snRNP assembly [GO:0000387]	RNA binding [GO:0003723]	catalytic step 2 spliceosome [GO:0071013]; U1 snRNP [GO:0005685]	101260491	Spliceosome [sly03040]
Smechr0100695.1	0.285594		zinc ion binding [GO:0008270]
Smechr1101358.1	0.287715	protein K48-linked deubiquitination [GO:0071108]	cysteine-type deubiquitinase activity [GO:0004843]; ubiquitin binding [GO:0043130]	nucleus [GO:0005634]
Smechr1100958.1	0.290799	protein deubiquitination [GO:0016579]; ubiquitin-dependent protein catabolic process [GO:0006511]	cysteine-type deubiquitinase activity [GO:0004843]
Smechr0401549.1	0.291631	formaldehyde catabolic process [GO:0046294]; positive regulation of cellular response to hypoxia [GO:1900039]; response to abscisic acid [GO:0009737]; response to caffeine [GO:0031000]; response to cold [GO:0009409]; response to estradiol [GO:0032355]; response to flooding [GO:0009413]; response to hydrogen peroxide [GO:0042542]; response to hypoxia [GO:0001666]; response to salt stress [GO:00096…	alcohol dehydrogenase activity, zinc-dependent [GO:0004024]; protein homodimerization activity [GO:0042803]; S-(hydroxymethyl)glutathione dehydrogenase activity [GO:0051903]; zinc ion binding [GO:0008270]	cytosol [GO:0005829]
Smechr0501245.1	0.293032		AMP binding [GO:0016208]
Smechr0500587.1	0.293652	protein deubiquitination [GO:0016579]; regulation of protein stability [GO:0031647]; ubiquitin-dependent protein catabolic process [GO:0006511]	cysteine-type deubiquitinase activity [GO:0004843]; cysteine-type endopeptidase activity [GO:0004197]	cytosol [GO:0005829]; nucleus [GO:0005634]
Smechr0101142.1	0.294182	ribosomal large subunit biogenesis [GO:0042273]; ribosome assembly [GO:0042255]	RNA binding [GO:0003723]	nucleolus [GO:0005730]; preribosome, large subunit precursor [GO:0030687]
Smechr0401603.1	0.297184	carboxylic acid metabolic process [GO:0019752]; organonitrogen compound biosynthetic process [GO:1901566]	carboxy-lyase activity [GO:0016831]; pyridoxal phosphate binding [GO:0030170]
Smechr0400968.1	0.300157	cellular response to oxidative stress [GO:0034599]; chaperone-mediated protein complex assembly [GO:0051131]; mitochondrion organization [GO:0007005]; oxidation-dependent protein catabolic process [GO:0070407]; protein quality control for misfolded or incompletely synthesized proteins [GO:0006515]	ATP binding [GO:0005524]; ATP hydrolysis activity [GO:0016887]; ATP-dependent peptidase activity [GO:0004176]; sequence-specific DNA binding [GO:0043565]; serine-type endopeptidase activity [GO:0004252]; single-stranded DNA binding [GO:0003697]	mitochondrial matrix [GO:0005759]	101264562
Smechr0702367.1	0.30054	cell cycle [GO:0007049]; cell division [GO:0051301]; cell wall organization [GO:0071555]; regulation of cell shape [GO:0008360]; UDP-N-acetylgalactosamine biosynthetic process [GO:0019277]	UDP-N-acetylglucosamine 1-carboxyvinyltransferase activity [GO:0008760]
Smechr1100092.1	0.305975	phosphate ion transport [GO:0006817]; protein localization to membrane [GO:0072657]; response to stimulus [GO:0050896]		endosome membrane [GO:0010008]; Golgi membrane [GO:0000139]; integral component of membrane [GO:0016021]; membrane [GO:0016020]
Smechr0401854.1	0.306131			integral component of membrane [GO:0016021]
Smechr1200211.1	0.314367	sucrose metabolic process [GO:0005985]	sucrose synthase activity [GO:0016157]
Smechr0101233.1	0.316783	defense response to other organism [GO:0098542]; protein phosphorylation [GO:0006468]	ATP binding [GO:0005524]; protein kinase activity [GO:0004672]	integral component of membrane [GO:0016021]
Smechr0702202.1	0.319496	protein phosphorylation [GO:0006468]; recognition of pollen [GO:0048544]	ATP binding [GO:0005524]; protein dimerization activity [GO:0046983]; protein kinase activity [GO:0004672]	integral component of membrane [GO:0016021]
Smechr0500460.1	0.326336
Smechr1002504.1	0.328279	cytoplasmic translation [GO:0002181]	mRNA binding [GO:0003729]; structural constituent of ribosome [GO:0003735]	cytosolic large ribosomal subunit [GO:0022625]
Smechr0201732.1	0.33119				101246306
Smechr0303350.1	0.331748	Golgi to vacuole transport [GO:0006896]; histidyl-tRNA aminoacylation [GO:0006427]; protein targeting to vacuole [GO:0006623]	ATP binding [GO:0005524]; histidine-tRNA ligase activity [GO:0004821]	AP-3 adaptor complex [GO:0030123]; endosome membrane [GO:0010008]
Smechr0302303.1	0.333413	regulation of DNA-templated transcription [GO:0006355]	DNA binding [GO:0003677]	integral component of membrane [GO:0016021]
Smechr0102492.1	0.337533		DNA binding [GO:0003677]; metal ion binding [GO:0046872]; mRNA binding [GO:0003729]
Smechr0401661.1	0.337739
Smechr0500769.1	0.339145
Smechr0801175.1	0.355535	translational elongation [GO:0006414]	GTP binding [GO:0005525]; GTPase activity [GO:0003924]; ribosome binding [GO:0043022]; translation elongation factor activity [GO:0003746]	ribonucleoprotein complex [GO:1990904]
Smechr0500811.1	0.356583	translation [GO:0006412]	structural constituent of ribosome [GO:0003735]	ribonucleoprotein complex [GO:1990904]; ribosome [GO:0005840]
Smechr0702526.1	0.356767	cell wall modification [GO:0042545]; pectin catabolic process [GO:0045490]	aspartyl esterase activity [GO:0045330]; enzyme inhibitor activity [GO:0004857]; pectinesterase activity [GO:0030599]	extracellular region [GO:0005576]; integral component of membrane [GO:0016021]
Smechr1100911.1	0.357772		manganese ion binding [GO:0030145]	apoplast [GO:0048046]
Smechr0500019.1	0.360407	hydrogen peroxide catabolic process [GO:0042744]; response to oxidative stress [GO:0006979]	heme binding [GO:0020037]; lactoperoxidase activity [GO:0140825]; metal ion binding [GO:0046872]; peroxidase activity [GO:0004601]	extracellular region [GO:0005576]; plant-type cell wall [GO:0009505]
Smechr0103886.1	0.360615	terpenoid biosynthetic process [GO:0016114]	4-(cytidine 5'-diphospho)-2-C-methyl-D-erythritol kinase activity [GO:0050515]; ATP binding [GO:0005524]
Smechr0200680.1	0.361337			integral component of membrane [GO:0016021]
Smechr1000397.1	0.366792				101247791
Smechr0601200.1	0.374375	dUMP biosynthetic process [GO:0006226]; dUTP catabolic process [GO:0046081]	dUTP diphosphatase activity [GO:0004170]; magnesium ion binding [GO:0000287]
Smechr0502805.1	0.378946	response to oxidative stress [GO:0006979]		mitochondrial respiratory chain complex I [GO:0005747]
Smechr0602045.1	0.379053	defense response [GO:0006952]	ADP binding [GO:0043531]
Smechr0900297.1	0.38286	cellular response to oxidative stress [GO:0034599]	heme binding [GO:0020037]; L-ascorbate peroxidase activity [GO:0016688]; lactoperoxidase activity [GO:0140825]; metal ion binding [GO:0046872]	extracellular region [GO:0005576]
Smechr0800079.1	0.383361	proteolysis [GO:0006508]	serine-type endopeptidase activity [GO:0004252]
Smechr0500728.1	0.413231	histone deacetylation [GO:0016575]			101245846
Smechr0202554.1	0.414922	proteolysis [GO:0006508]	carboxypeptidase activity [GO:0004180]; serine-type peptidase activity [GO:0008236]
Smechr0101774.1	0.421648		heme binding [GO:0020037]; iron ion binding [GO:0005506]; monooxygenase activity [GO:0004497]; oxidoreductase activity, acting on paired donors, with incorporation or reduction of molecular oxygen [GO:0016705]	integral component of membrane [GO:0016021]
Smechr0302212.1	0.425257
Smechr0602682.1	0.43633	coumarin biosynthetic process [GO:0009805]; response to molecule of fungal origin [GO:0002238]	2-oxoglutarate-dependent dioxygenase activity [GO:0016706]; L-ascorbic acid binding [GO:0031418]; metal ion binding [GO:0046872]		101244962
Smechr0400075.1	0.452929
Smechr0402394.1	0.455003
Smechr1100043.1	0.461456		cysteine-type endopeptidase inhibitor activity [GO:0004869]
Smechr1200301.1	0.462717	carbohydrate metabolic process [GO:0005975]; cell wall macromolecule catabolic process [GO:0016998]; chitin catabolic process [GO:0006032]	chitin binding [GO:0008061]; chitinase activity [GO:0004568]	extracellular region [GO:0005576]; vacuole [GO:0005773]
Smechr0201959.1	0.464387		pyridoxal phosphate binding [GO:0030170]
Smechr0900804.1	0.468686		carboxy-lyase activity [GO:0016831]; magnesium ion binding [GO:0000287]; pyruvate decarboxylase activity [GO:0004737]; thiamine pyrophosphate binding [GO:0030976]	cytosol [GO:0005829]
Smechr0801448.1	0.470259	nucleoside metabolic process [GO:0009116]	catalytic activity [GO:0003824]
Smechr0800395.1	0.474142	defense response [GO:0006952]; lipid catabolic process [GO:0016042]	acylglycerol lipase activity [GO:0047372]; nutrient reservoir activity [GO:0045735]; phospholipase activity [GO:0004620]	vacuole [GO:0005773]
Smechr0302805.1	0.480374
Smechr0700261.1	0.480591		heme binding [GO:0020037]; metal ion binding [GO:0046872]; oxygen binding [GO:0019825]; oxygen carrier activity [GO:0005344]
Smechr0902425.1	0.488741	abscisic acid-activated signaling pathway [GO:0009738]; defense response [GO:0006952]; regulation of protein serine/threonine phosphatase activity [GO:0080163]	abscisic acid binding [GO:0010427]; protein phosphatase inhibitor activity [GO:0004864]; RNA binding [GO:0003723]; signaling receptor activity [GO:0038023]	cytoplasm [GO:0005737]; nucleus [GO:0005634]
Smechr0802475.1	0.502171
Smechr0100938.1	0.508271
Smechr0202229.1	0.519007		catalytic activity [GO:0003824]
Smechr0801941.1	0.559765	protein complex oligomerization [GO:0051259]; protein folding [GO:0006457]; response to heat [GO:0009408]; response to hydrogen peroxide [GO:0042542]; response to salt stress [GO:0009651]	protein self-association [GO:0043621]; unfolded protein binding [GO:0051082]
Smechr1001724.1	0.583601		magnesium ion binding [GO:0000287]; pyruvate decarboxylase activity [GO:0004737]; thiamine pyrophosphate binding [GO:0030976]
Smechr1102554.1	0.583975	Golgi vesicle transport [GO:0048193]		endoplasmic reticulum [GO:0005783]; Golgi apparatus [GO:0005794]; TRAPP complex [GO:0030008]
Smechr0502241.1	0.586842	protein complex oligomerization [GO:0051259]; protein folding [GO:0006457]; response to heat [GO:0009408]; response to hydrogen peroxide [GO:0042542]; response to salt stress [GO:0009651]	protein self-association [GO:0043621]; unfolded protein binding [GO:0051082]		543572	Protein processing in endoplasmic reticulum [sly04141]
Smechr0402134.1	0.623809		RNA binding [GO:0003723]
Smechr0201629.1	0.732382		magnesium ion binding [GO:0000287]; pyruvate decarboxylase activity [GO:0004737]; thiamine pyrophosphate binding [GO:0030976]
Smechr0801604.1	0.788691	green leaf volatile biosynthetic process [GO:0010597]; regulation of DNA-templated transcription [GO:0006355]	DNA-binding transcription factor activity, RNA polymerase II-specific [GO:0000981]; RNA polymerase II cis-regulatory region sequence-specific DNA binding [GO:0000978]	nucleus [GO:0005634]	101259775
Smechr0601656.1	0.792204	formaldehyde catabolic process [GO:0046294]	alcohol dehydrogenase activity, zinc-dependent [GO:0004024]; S-(hydroxymethyl)glutathione dehydrogenase activity [GO:0051903]; zinc ion binding [GO:0008270]	cytosol [GO:0005829]
Smechr0401675.1	0.79766
Smechr0601654.1	1.07214	formaldehyde catabolic process [GO:0046294]	alcohol dehydrogenase activity, zinc-dependent [GO:0004024]; S-(hydroxymethyl)glutathione dehydrogenase activity [GO:0051903]; zinc ion binding [GO:0008270]	cytosol [GO:0005829]

## Sheet: 12-6_total_summary
Accession	LOG_2_FOLD_CHANGE	GO_BP	GO_MF	GO_CC	KEGGID	pathway
Smechr0302831.1	-1.14418	defense response [GO:0006952]; folic acid-containing compound biosynthetic process [GO:0009396]; tetrahydrofolate interconversion [GO:0035999]	5-formyltetrahydrofolate cyclo-ligase activity [GO:0030272]; ATP binding [GO:0005524]; metal ion binding [GO:0046872]	mitochondrion [GO:0005739]
Smechr0301216.1	-0.998508		ATP binding [GO:0005524]; transmembrane receptor protein tyrosine kinase activity [GO:0004714]
Smechr1100500.1	-0.950278	exocytosis [GO:0006887]; protein transport [GO:0015031]	phosphatidylinositol-4,5-bisphosphate binding [GO:0005546]	exocyst [GO:0000145]
Smechr1102158.1	-0.817905				101252579
Smechr0902089.1	-0.78166	mRNA processing [GO:0006397]; RNA splicing [GO:0008380]		cytosol [GO:0005829]; small nuclear ribonucleoprotein complex [GO:0030532]
Smechr0602468.1	-0.773249	actin filament bundle assembly [GO:0051017]	actin filament binding [GO:0051015]; metal ion binding [GO:0046872]
Smechr0303277.1	-0.683064		metal ion binding [GO:0046872]
Smechr0801987.1	-0.664496		hydrolase activity [GO:0016787]
Smechr0302260.1	-0.631048	carbohydrate metabolic process [GO:0005975]; pentose-phosphate shunt [GO:0006098]	6-phosphogluconolactonase activity [GO:0017057]
Smechr0701826.1	-0.605721	coumarin biosynthetic process [GO:0009805]; response to molecule of fungal origin [GO:0002238]	2-oxoglutarate-dependent dioxygenase activity [GO:0016706]; L-ascorbic acid binding [GO:0031418]; metal ion binding [GO:0046872]
Smechr0101652.1	-0.57722
Smechr0202749.1	-0.524558		hydrolase activity, acting on ester bonds [GO:0016788]		101255648
Smechr1201182.1	-0.524488		DNA binding [GO:0003677]; metal ion binding [GO:0046872]; RNA polymerase II C-terminal domain phosphoserine binding [GO:1990269]	Cdc73/Paf1 complex [GO:0016593]
Smechr1101054.1	-0.522925			integral component of membrane [GO:0016021]	101266328
Smechr0102492.1	-0.520765		DNA binding [GO:0003677]; metal ion binding [GO:0046872]; mRNA binding [GO:0003729]
Smechr1201159.1	-0.519809		ATP binding [GO:0005524]; ATP-dependent chromatin remodeler activity [GO:0140658]; histone binding [GO:0042393]
Smechr0100081.1	-0.51335			integral component of membrane [GO:0016021]
Smechr0101074.1	-0.500645	positive regulation of DNA demethylation [GO:1901537]		nucleus [GO:0005634]
Smechr1100891.1	-0.488505
Smechr0303036.1	-0.48827		metal ion binding [GO:0046872]; ubiquitin protein ligase activity [GO:0061630]	cytoplasm [GO:0005737]
Smechr0103720.1	-0.485013		antiporter activity [GO:0015297]; organophosphate ester transmembrane transporter activity [GO:0015605]; phosphoglycerate transmembrane transporter activity [GO:0015120]	chloroplast membrane [GO:0031969]; Golgi apparatus [GO:0005794]; integral component of membrane [GO:0016021]
Smechr0402290.1	-0.466348		serine-type endopeptidase inhibitor activity [GO:0004867]	extracellular space [GO:0005615]
Smechr0901588.1	-0.463384	actin filament organization [GO:0007015]; actin filament-based movement [GO:0030048]	actin binding [GO:0003779]; ATP binding [GO:0005524]; calmodulin binding [GO:0005516]; cytoskeletal motor activity [GO:0003774]	myosin complex [GO:0016459]
Smechr0801813.1	-0.46289				101246846
Smechr0102110.1	-0.445642	protein ubiquitination [GO:0016567]; rescue of stalled ribosome [GO:0072344]	metal ion binding [GO:0046872]; ribosome binding [GO:0043022]; ubiquitin protein ligase activity [GO:0061630]
Smechr0401844.1	-0.425392		helicase activity [GO:0004386]
Smechr1002955.1	-0.421374	phosphate ion transport [GO:0006817]; response to stimulus [GO:0050896]	transmembrane transporter activity [GO:0022857]	integral component of membrane [GO:0016021]
Smechr0303577.1	-0.419031	vesicle-mediated transport [GO:0016192]		endoplasmic reticulum [GO:0005783]; Golgi apparatus [GO:0005794]; integral component of membrane [GO:0016021]
Smechr0600901.1	-0.415305	cell wall mannoprotein biosynthetic process [GO:0000032]; GDP-mannose biosynthetic process [GO:0009298]; protein glycosylation [GO:0006486]	GTP binding [GO:0005525]; mannose-1-phosphate guanylyltransferase activity [GO:0004475]; nucleotidyltransferase activity [GO:0016779]	cytoplasm [GO:0005737]
Smechr0102750.1	-0.415099	cellulose microfibril organization [GO:0010215]		anchored component of membrane [GO:0031225]; integral component of membrane [GO:0016021]
Smechr0303452.1	-0.412007
Smechr0702746.1	-0.406873		ATP binding [GO:0005524]; ATP hydrolysis activity [GO:0016887]; GTP binding [GO:0005525]; ribosomal large subunit binding [GO:0043023]; ribosome binding [GO:0043022]	plastid [GO:0009536]
Smechr1001303.1	-0.403191	protein deubiquitination [GO:0016579]; ubiquitin-dependent protein catabolic process [GO:0006511]	cysteine-type deubiquitinase activity [GO:0004843]; cysteine-type endopeptidase activity [GO:0004197]	nucleus [GO:0005634]
Smechr0202466.1	-0.397215	intracellular cholesterol transport [GO:0032367]		trans-Golgi network [GO:0005802]
Smechr0900254.1	-0.392449	cinnamic acid biosynthetic process [GO:0009800]; L-phenylalanine catabolic process [GO:0006559]	phenylalanine ammonia-lyase activity [GO:0045548]	cytoplasm [GO:0005737]
Smechr0601847.1	-0.390705	abscisic acid-activated signaling pathway [GO:0009738]; regulation of protein serine/threonine phosphatase activity [GO:0080163]	abscisic acid binding [GO:0010427]; protein phosphatase inhibitor activity [GO:0004864]; signaling receptor activity [GO:0038023]	cytoplasm [GO:0005737]; nucleus [GO:0005634]; plasma membrane [GO:0005886]
Smechr1100785.1	-0.380637	RNA modification [GO:0009451]	RNA binding [GO:0003723]; zinc ion binding [GO:0008270]
Smechr0700242.1	-0.380402	post-embryonic development [GO:0009791]; regulation of DNA-templated transcription [GO:0006355]; reproductive structure development [GO:0048608]; shoot system development [GO:0048367]
Smechr1200397.1	-0.364215	microtubule-based movement [GO:0007018]	ATP binding [GO:0005524]; microtubule binding [GO:0008017]; microtubule motor activity [GO:0003777]
Smechr0400609.1	-0.36189
Smechr1002223.1	-0.356825	cinnamic acid biosynthetic process [GO:0009800]; L-phenylalanine catabolic process [GO:0006559]	phenylalanine ammonia-lyase activity [GO:0045548]	cytoplasm [GO:0005737]
Smechr0701849.1	-0.35658			integral component of membrane [GO:0016021]
Smechr0103456.1	-0.355944		RNA binding [GO:0003723]
Smechr0702753.1	-0.353565	mRNA 3'-end processing by stem-loop binding and cleavage [GO:0006398]; mRNA polyadenylation [GO:0006378]; snRNA processing [GO:0016180]	5'-3' exonuclease activity [GO:0008409]; endoribonuclease activity [GO:0004521]; RNA binding [GO:0003723]	mRNA cleavage and polyadenylation specificity factor complex [GO:0005847]
Smechr0100865.1	-0.350041		protein self-association [GO:0043621]	nuclear envelope [GO:0005635]; nucleoplasm [GO:0005654]
Smechr0701645.1	-0.349607
Smechr1000158.1	-0.34191	calcium ion transmembrane transport [GO:0070588]; Golgi calcium ion homeostasis [GO:0032468]; Golgi calcium ion transport [GO:0032472]; manganese ion transmembrane transport [GO:0071421]	calcium ion transmembrane transporter activity [GO:0015085]; manganese ion transmembrane transporter activity [GO:0005384]; metal ion transmembrane transporter activity [GO:0046873]	Golgi apparatus [GO:0005794]; integral component of membrane [GO:0016021]	101262110
Smechr0200241.1	-0.335435	actin filament-based movement [GO:0030048]	actin binding [GO:0003779]; ATP binding [GO:0005524]; calmodulin binding [GO:0005516]; cytoskeletal motor activity [GO:0003774]	myosin complex [GO:0016459]
Smechr1002719.1	-0.331786	translation [GO:0006412]	structural constituent of ribosome [GO:0003735]	ribonucleoprotein complex [GO:1990904]; ribosome [GO:0005840]
Smechr0502600.1	-0.330906	cell wall modification [GO:0042545]; negative regulation of translation [GO:0017148]; pectin catabolic process [GO:0045490]; translation [GO:0006412]	aspartyl esterase activity [GO:0045330]; mRNA binding [GO:0003729]; pectinesterase activity [GO:0030599]; structural constituent of ribosome [GO:0003735]	cytosolic large ribosomal subunit [GO:0022625]; ribosome [GO:0005840]
Smechr0103925.1	-0.328885	carbohydrate metabolic process [GO:0005975]; defense response [GO:0006952]	hydrolase activity, hydrolyzing O-glycosyl compounds [GO:0004553]	anchored component of plasma membrane [GO:0046658]
Smechr0101276.1	-0.324608	peptidyl-arginine methylation [GO:0018216]; proteolysis [GO:0006508]	nucleic acid binding [GO:0003676]; protein-arginine N-methyltransferase activity [GO:0016274]; serine-type endopeptidase activity [GO:0004252]
Smechr0801609.1	-0.324387	fatty acid beta-oxidation [GO:0006635]	3-hydroxyacyl-CoA dehydrogenase activity [GO:0003857]; 3-hydroxybutyryl-CoA epimerase activity [GO:0008692]; delta(3)-delta(2)-enoyl-CoA isomerase activity [GO:0004165]; enoyl-CoA hydratase activity [GO:0004300]; NAD+ binding [GO:0070403]	chloroplast [GO:0009507]; peroxisome [GO:0005777]
Smechr1000566.1	-0.324259	cellulose biosynthetic process [GO:0030244]	cellulose synthase (UDP-forming) activity [GO:0016760]	integral component of membrane [GO:0016021]
Smechr0102087.1	-0.322393	chlorophyll biosynthetic process [GO:0015995]; photosynthesis [GO:0015979]	FAD binding [GO:0071949]; geranylgeranyl diphosphate reductase activity [GO:0102067]; geranylgeranyl reductase activity [GO:0045550]
Smechr1102198.1	-0.321864	intracellular signal transduction [GO:0035556]; protein phosphorylation [GO:0006468]	ATP binding [GO:0005524]; MAP kinase activity [GO:0004707]; protein serine/threonine kinase activity [GO:0004674]	cytoplasm [GO:0005737]; nucleus [GO:0005634]
Smechr0700102.1	-0.318481	abscisic acid-activated signaling pathway [GO:0009738]; defense response [GO:0006952]; regulation of protein serine/threonine phosphatase activity [GO:0080163]	abscisic acid binding [GO:0010427]; protein phosphatase inhibitor activity [GO:0004864]; signaling receptor activity [GO:0038023]	cytoplasm [GO:0005737]; nucleus [GO:0005634]
Smechr0303289.1	-0.317211			integral component of membrane [GO:0016021]; mitochondrial inner membrane [GO:0005743]
Smechr0900117.1	-0.313959		hydrolase activity [GO:0016787]
Smechr0701841.1	-0.311885		proton-transporting ATPase activity, rotational mechanism [GO:0046961]	proton-transporting V-type ATPase, V1 domain [GO:0033180]
Smechr1201300.1	-0.310012		magnesium ion binding [GO:0000287]; terpene synthase activity [GO:0010333]
Smechr0202724.1	-0.307132	lipid catabolic process [GO:0016042]	acylglycerol lipase activity [GO:0047372]; nutrient reservoir activity [GO:0045735]; phospholipase activity [GO:0004620]	vacuole [GO:0005773]
Smechr0600108.1	-0.305972
Smechr1002540.1	-0.305498		hexosyltransferase activity [GO:0016758]; UDP-glycosyltransferase activity [GO:0008194]
Smechr1100323.1	-0.305441	translation [GO:0006412]	structural constituent of ribosome [GO:0003735]	ribonucleoprotein complex [GO:1990904]; ribosome [GO:0005840]
Smechr0402385.1	-0.303023	phosphate ion transport [GO:0006817]; response to stimulus [GO:0050896]	sugar transmembrane transporter activity [GO:0051119]	integral component of membrane [GO:0016021]
Smechr1000203.1	-0.30295			endosome membrane [GO:0010008]; Golgi membrane [GO:0000139]; integral component of membrane [GO:0016021]
Smechr0702446.1	-0.301486	anthocyanin-containing compound biosynthetic process [GO:0009718]; chlorophyll biosynthetic process [GO:0015995]; positive regulation of DNA-templated transcription [GO:0045893]; response to light stimulus [GO:0009416]		nucleus [GO:0005634]
Smechr0100336.1	-0.299192		hydrolase activity [GO:0016787]
Smechr0300454.1	-0.298751	proteolysis [GO:0006508]	serine-type endopeptidase activity [GO:0004252]
Smechr1001819.1	-0.295452		calcium ion binding [GO:0005509]
Smechr0502707.1	-0.295103			nucleolus [GO:0005730]
Smechr0902240.1	-0.294093	proteolysis [GO:0006508]	aspartic-type endopeptidase activity [GO:0004190]
Smechr0802071.1	-0.294056	protein quality control for misfolded or incompletely synthesized proteins [GO:0006515]	ATP-dependent peptidase activity [GO:0004176]; ATPase binding [GO:0051117]; serine-type endopeptidase activity [GO:0004252]	chloroplast [GO:0009507]; endopeptidase Clp complex [GO:0009368]; plastid stroma [GO:0009532]	101247052
Smechr0801720.1	-0.292347	mRNA splicing, via spliceosome [GO:0000398]	nucleic acid binding [GO:0003676]	spliceosomal complex [GO:0005681]
Smechr0902488.1	-0.292099	deoxyribonucleoside triphosphate catabolic process [GO:0009204]; nucleoside triphosphate catabolic process [GO:0009143]; nucleotide metabolic process [GO:0009117]	metal ion binding [GO:0046872]; nucleoside triphosphate diphosphatase activity [GO:0047429]; nucleotide binding [GO:0000166]	cytoplasm [GO:0005737]
Smechr0303155.1	-0.291723	innate immune response-activating signal transduction [GO:0002758]; long-day photoperiodism, flowering [GO:0048574]; mRNA transport [GO:0051028]; protein transport [GO:0015031]; response to auxin [GO:0009733]	structural constituent of nuclear pore [GO:0017056]	nuclear membrane [GO:0031965]; nuclear pore [GO:0005643]
Smechr0202219.1	-0.289467	cellular response to oxidative stress [GO:0034599]; hydrogen peroxide catabolic process [GO:0042744]; response to reactive oxygen species [GO:0000302]	heme binding [GO:0020037]; L-ascorbate peroxidase activity [GO:0016688]; lactoperoxidase activity [GO:0140825]; metal ion binding [GO:0046872]; peroxidase activity [GO:0004601]	chloroplast [GO:0009507]; extracellular region [GO:0005576]; integral component of membrane [GO:0016021]
Smechr0701587.1	-0.289372	coumarin biosynthetic process [GO:0009805]; response to molecule of fungal origin [GO:0002238]	2-oxoglutarate-dependent dioxygenase activity [GO:0016706]; L-ascorbic acid binding [GO:0031418]; metal ion binding [GO:0046872]		101245777
Smechr0801410.1	-0.287102	mRNA export from nucleus [GO:0006406]; positive regulation of DNA-templated transcription [GO:0045893]; protein import into nucleus [GO:0006606]	structural constituent of nuclear pore [GO:0017056]	nuclear membrane [GO:0031965]; nuclear pore outer ring [GO:0031080]
Smechr0102445.1	-0.284818		metal ion binding [GO:0046872]; superoxide dismutase activity [GO:0004784]
Smechr0101188.1	-0.284479		calcium ion binding [GO:0005509]; calcium-dependent phospholipid binding [GO:0005544]
Smechr1000177.1	-0.283099
Smechr0400554.1	-0.280986	cyanide metabolic process [GO:0019499]; cysteine biosynthetic process [GO:0019344]; cysteine biosynthetic process from serine [GO:0006535]	cysteine synthase activity [GO:0004124]; L-3-cyanoalanine synthase activity [GO:0050017]	cytoplasm [GO:0005737]; mitochondrion [GO:0005739]	101253940	Cysteine and methionine metabolism [sly00270];Cyanoamino acid metabolism [sly00460];Sulfur metabolism [sly00920];Metabolic pathways [sly01100];Biosynthesis of secondary metabolites [sly01110];Carbon metabolism [sly01200];Biosynthesis of amino acids [sly01230]
Smechr0303065.1	-0.279601		zinc ion binding [GO:0008270]	integral component of membrane [GO:0016021]
Smechr0101496.1	-0.279342	riboflavin biosynthetic process [GO:0009231]	diaminohydroxyphosphoribosylaminopyrimidine deaminase activity [GO:0008835]; zinc ion binding [GO:0008270]
Smechr0101395.1	-0.279304		RNA binding [GO:0003723]; translation initiation factor activity [GO:0003743]
Smechr0901804.1	-0.277035
Smechr0101793.1	-0.274359	chaperone cofactor-dependent protein refolding [GO:0051085]	ATP binding [GO:0005524]; ATP-dependent protein folding chaperone [GO:0140662]; chaperone binding [GO:0051087]; metal ion binding [GO:0046872]; unfolded protein binding [GO:0051082]	mitochondrial matrix [GO:0005759]	101246758
Smechr0701161.1	-0.272425	actin filament organization [GO:0007015]; cell division [GO:0051301]; fruit development [GO:0010154]; Golgi localization [GO:0051645]; gynoecium development [GO:0048467]; leaf pavement cell development [GO:0090436]; mitochondrion localization [GO:0051646]; peroxisome localization [GO:0060151]; root hair cell tip growth [GO:0048768]; trichome branching [GO:0010091]; vesicle transport along actin f…	actin filament binding [GO:0051015]; ATP binding [GO:0005524]; calmodulin binding [GO:0005516]; microfilament motor activity [GO:0000146]	actin cytoskeleton [GO:0015629]; myosin complex [GO:0016459]; root hair tip [GO:0035619]; transport vesicle [GO:0030133]
Smechr1102410.1	-0.271479	hydrogen peroxide catabolic process [GO:0042744]; response to oxidative stress [GO:0006979]	heme binding [GO:0020037]; lactoperoxidase activity [GO:0140825]; metal ion binding [GO:0046872]	extracellular region [GO:0005576]
Smechr0101645.1	-0.269771	cell wall modification [GO:0042545]; pectin catabolic process [GO:0045490]	aspartyl esterase activity [GO:0045330]; pectinesterase activity [GO:0030599]; pectinesterase inhibitor activity [GO:0046910]	extracellular region [GO:0005576]	101247960	Pentose and glucuronate interconversions [sly00040];Metabolic pathways [sly01100]
Smechr1201720.1	0.264834	ferredoxin metabolic process [GO:0006124]	2 iron, 2 sulfur cluster binding [GO:0051537]; electron transfer activity [GO:0009055]; metal ion binding [GO:0046872]	chloroplast [GO:0009507]	101259118	Photosynthesis [sly00195];Metabolic pathways [sly01100]
Smechr1100043.1	0.264893		cysteine-type endopeptidase inhibitor activity [GO:0004869]
Smechr0201732.1	0.268418				101246306
Smechr1201517.1	0.269981	protein phosphorylation [GO:0006468]	ATP binding [GO:0005524]; blue light photoreceptor activity [GO:0009882]; protein kinase activity [GO:0004672]
Smechr0801448.1	0.271285	nucleoside metabolic process [GO:0009116]	catalytic activity [GO:0003824]
Smechr1002834.1	0.273164	biosynthetic process [GO:0009058]	strictosidine synthase activity [GO:0016844]	vacuole [GO:0005773]	101244135
Smechr0100938.1	0.273845
Smechr0101210.1	0.274853	defense response to bacterium [GO:0042742]; defense response to fungus [GO:0050832]	chitin binding [GO:0008061]; ribonuclease activity [GO:0004540]
Smechr0201701.1	0.277454
Smechr0302298.1	0.281586	hydrogen peroxide catabolic process [GO:0042744]; response to oxidative stress [GO:0006979]	heme binding [GO:0020037]; lactoperoxidase activity [GO:0140825]; metal ion binding [GO:0046872]	extracellular region [GO:0005576]
Smechr0202646.1	0.285556	dephosphorylation [GO:0016311]; lipid metabolic process [GO:0006629]; response to salt stress [GO:0009651]	phosphatidylinositol-3,4,5-trisphosphate 3-phosphatase activity [GO:0016314]; phosphoprotein phosphatase activity [GO:0004721]	cytosol [GO:0005829]
Smechr0202947.1	0.286297	microtubule cytoskeleton organization [GO:0000226]; mitotic cell cycle [GO:0000278]	GTP binding [GO:0005525]; structural constituent of cytoskeleton [GO:0005200]	cytoplasm [GO:0005737]; microtubule [GO:0005874]
Smechr0900804.1	0.287038		carboxy-lyase activity [GO:0016831]; magnesium ion binding [GO:0000287]; pyruvate decarboxylase activity [GO:0004737]; thiamine pyrophosphate binding [GO:0030976]	cytosol [GO:0005829]
Smechr0402561.1	0.292224	sterol transport [GO:0015918]	lipid transporter activity [GO:0005319]; sterol binding [GO:0032934]	integral component of membrane [GO:0016021]; membrane [GO:0016020]	101260723
Smechr0201838.1	0.295277		FAD binding [GO:0071949]; oxidoreductase activity [GO:0016491]
Smechr0402394.1	0.312992
Smechr0101774.1	0.313169		heme binding [GO:0020037]; iron ion binding [GO:0005506]; monooxygenase activity [GO:0004497]; oxidoreductase activity, acting on paired donors, with incorporation or reduction of molecular oxygen [GO:0016705]	integral component of membrane [GO:0016021]
Smechr0300003.1	0.314268		hydrolase activity, acting on ester bonds [GO:0016788]
Smechr1000397.1	0.314467				101247791
Smechr0601200.1	0.324414	dUMP biosynthetic process [GO:0006226]; dUTP catabolic process [GO:0046081]	dUTP diphosphatase activity [GO:0004170]; magnesium ion binding [GO:0000287]
Smechr1100911.1	0.344921		manganese ion binding [GO:0030145]	apoplast [GO:0048046]
Smechr0700116.1	0.34631
Smechr0100966.1	0.346536		polysaccharide binding [GO:0030247]
Smechr1001724.1	0.347939		magnesium ion binding [GO:0000287]; pyruvate decarboxylase activity [GO:0004737]; thiamine pyrophosphate binding [GO:0030976]
Smechr1101358.1	0.349555	protein K48-linked deubiquitination [GO:0071108]	cysteine-type deubiquitinase activity [GO:0004843]; ubiquitin binding [GO:0043130]	nucleus [GO:0005634]
Smechr1200301.1	0.352287	carbohydrate metabolic process [GO:0005975]; cell wall macromolecule catabolic process [GO:0016998]; chitin catabolic process [GO:0006032]	chitin binding [GO:0008061]; chitinase activity [GO:0004568]	extracellular region [GO:0005576]; vacuole [GO:0005773]
Smechr0202229.1	0.361131		catalytic activity [GO:0003824]
Smechr1200508.1	0.361749	tryptophan catabolic process to kynurenine [GO:0019441]	arylformamidase activity [GO:0004061]
Smechr0201629.1	0.363016		magnesium ion binding [GO:0000287]; pyruvate decarboxylase activity [GO:0004737]; thiamine pyrophosphate binding [GO:0030976]
Smechr0502241.1	0.371261	protein complex oligomerization [GO:0051259]; protein folding [GO:0006457]; response to heat [GO:0009408]; response to hydrogen peroxide [GO:0042542]; response to salt stress [GO:0009651]	protein self-association [GO:0043621]; unfolded protein binding [GO:0051082]		543572	Protein processing in endoplasmic reticulum [sly04141]
Smechr0900297.1	0.380048	cellular response to oxidative stress [GO:0034599]	heme binding [GO:0020037]; L-ascorbate peroxidase activity [GO:0016688]; lactoperoxidase activity [GO:0140825]; metal ion binding [GO:0046872]	extracellular region [GO:0005576]
Smechr0401675.1	0.394742
Smechr0401661.1	0.395685
Smechr0702526.1	0.41645	cell wall modification [GO:0042545]; pectin catabolic process [GO:0045490]	aspartyl esterase activity [GO:0045330]; enzyme inhibitor activity [GO:0004857]; pectinesterase activity [GO:0030599]	extracellular region [GO:0005576]; integral component of membrane [GO:0016021]
Smechr0100695.1	0.42314		zinc ion binding [GO:0008270]
Smechr0500728.1	0.446234	histone deacetylation [GO:0016575]			101245846
Smechr0500019.1	0.457805	hydrogen peroxide catabolic process [GO:0042744]; response to oxidative stress [GO:0006979]	heme binding [GO:0020037]; lactoperoxidase activity [GO:0140825]; metal ion binding [GO:0046872]; peroxidase activity [GO:0004601]	extracellular region [GO:0005576]; plant-type cell wall [GO:0009505]
Smechr0902425.1	0.461305	abscisic acid-activated signaling pathway [GO:0009738]; defense response [GO:0006952]; regulation of protein serine/threonine phosphatase activity [GO:0080163]	abscisic acid binding [GO:0010427]; protein phosphatase inhibitor activity [GO:0004864]; RNA binding [GO:0003723]; signaling receptor activity [GO:0038023]	cytoplasm [GO:0005737]; nucleus [GO:0005634]
Smechr0100549.1	0.488366			integral component of membrane [GO:0016021]
Smechr0601656.1	0.586174	formaldehyde catabolic process [GO:0046294]	alcohol dehydrogenase activity, zinc-dependent [GO:0004024]; S-(hydroxymethyl)glutathione dehydrogenase activity [GO:0051903]; zinc ion binding [GO:0008270]	cytosol [GO:0005829]
Smechr0601654.1	0.608619	formaldehyde catabolic process [GO:0046294]	alcohol dehydrogenase activity, zinc-dependent [GO:0004024]; S-(hydroxymethyl)glutathione dehydrogenase activity [GO:0051903]; zinc ion binding [GO:0008270]	cytosol [GO:0005829]
Smechr0801941.1	0.612023	protein complex oligomerization [GO:0051259]; protein folding [GO:0006457]; response to heat [GO:0009408]; response to hydrogen peroxide [GO:0042542]; response to salt stress [GO:0009651]	protein self-association [GO:0043621]; unfolded protein binding [GO:0051082]

## Sheet: 24-0_total_summary
Accession	LOG_2_FOLD_CHANGE	GO_BP	GO_MF	GO_CC	KEGGID	pathway
Smechr0101652.1	-1.95505
Smechr0102011.1	-1.34456	leaf development [GO:0048366]	calmodulin binding [GO:0005516]; peptidyl-prolyl cis-trans isomerase activity [GO:0003755]	plasma membrane [GO:0005886]
Smechr0400379.1	-0.892037		oxidoreductase activity [GO:0016491]; oxidoreductase activity, acting on a sulfur group of donors, disulfide as acceptor [GO:0016671]; protein-disulfide reductase activity [GO:0015035]	cytoplasm [GO:0005737]
Smechr0300744.1	-0.823215	response to UV-B [GO:0010224]	photoreceptor activity [GO:0009881]; protein homodimerization activity [GO:0042803]
Smechr0101074.1	-0.781244	positive regulation of DNA demethylation [GO:1901537]		nucleus [GO:0005634]
Smechr0901574.1	-0.776228			cytoplasm [GO:0005737]
Smechr0101276.1	-0.756058	peptidyl-arginine methylation [GO:0018216]; proteolysis [GO:0006508]	nucleic acid binding [GO:0003676]; protein-arginine N-methyltransferase activity [GO:0016274]; serine-type endopeptidase activity [GO:0004252]
Smechr0303228.1	-0.676977	phenylpropanoid metabolic process [GO:0009698]	4-coumarate-CoA ligase activity [GO:0016207]
Smechr0502662.1	-0.64834	protein transport [GO:0015031]; retrograde vesicle-mediated transport, Golgi to endoplasmic reticulum [GO:0006890]	SNAP receptor activity [GO:0005484]	integral component of membrane [GO:0016021]; SNARE complex [GO:0031201]
Smechr1002955.1	-0.63314	phosphate ion transport [GO:0006817]; response to stimulus [GO:0050896]	transmembrane transporter activity [GO:0022857]	integral component of membrane [GO:0016021]
Smechr0103541.1	-0.625909		myosin phosphatase activity [GO:0017018]
Smechr0900254.1	-0.608673	cinnamic acid biosynthetic process [GO:0009800]; L-phenylalanine catabolic process [GO:0006559]	phenylalanine ammonia-lyase activity [GO:0045548]	cytoplasm [GO:0005737]
Smechr0700751.1	-0.607906	organic substance metabolic process [GO:0071704]; phosphorylation [GO:0016310]; primary metabolic process [GO:0044238]	ATP binding [GO:0005524]; kinase activity [GO:0016301]
Smechr1200243.1	-0.591286	phosphate ion homeostasis [GO:0055062]; regulation of phosphorus metabolic process [GO:0051174]	acid phosphatase activity [GO:0003993]; metal ion binding [GO:0046872]	vacuole [GO:0005773]
Smechr1001849.1	-0.590993	positive regulation of transcription by RNA polymerase I [GO:0045943]; rRNA processing [GO:0006364]		nucleolus [GO:0005730]
Smechr0202312.1	-0.584663			integral component of membrane [GO:0016021]	101268823
Smechr0902240.1	-0.569909	proteolysis [GO:0006508]	aspartic-type endopeptidase activity [GO:0004190]
Smechr0702308.1	-0.561703	lipid transport [GO:0006869]	lipid binding [GO:0008289]
Smechr0502657.1	-0.55814
Smechr0300511.1	-0.545584	diaminopimelate biosynthetic process [GO:0019877]; lysine biosynthetic process via diaminopimelate [GO:0009089]	4-hydroxy-tetrahydrodipicolinate synthase activity [GO:0008840]
Smechr0702425.1	-0.543817		copper chaperone activity [GO:0016531]; copper ion binding [GO:0005507]	mitochondrial intermembrane space [GO:0005758]
Smechr0501931.1	-0.543772	carbohydrate metabolic process [GO:0005975]	beta-galactosidase activity [GO:0004565]; carbohydrate binding [GO:0030246]		544167
Smechr0500713.1	-0.54249	cinnamic acid biosynthetic process [GO:0009800]; L-phenylalanine catabolic process [GO:0006559]	ammonia-lyase activity [GO:0016841]; phenylalanine ammonia-lyase activity [GO:0045548]	cytoplasm [GO:0005737]	101249824	Phenylalanine metabolism [sly00360];Phenylpropanoid biosynthesis [sly00940];Metabolic pathways [sly01100];Biosynthesis of secondary metabolites [sly01110]
Smechr0300147.1	-0.514815
Smechr1001635.1	-0.497843	anatomical structure morphogenesis [GO:0009653]; plant-type cell wall organization [GO:0009664]		extracellular region [GO:0005576]; membrane [GO:0016020]	544212
Smechr0901804.1	-0.490873
Smechr0402360.1	-0.485513
Smechr0601406.1	-0.477836	carbohydrate metabolic process [GO:0005975]; pentose-phosphate shunt [GO:0006098]	6-phosphogluconolactonase activity [GO:0017057]
Smechr0802329.1	-0.467436	galactose metabolic process [GO:0006012]; rRNA processing [GO:0006364]	RNA binding [GO:0003723]; UDP-glucose 4-epimerase activity [GO:0003978]	cytosol [GO:0005829]
Smechr1200010.1	-0.456961		RNA binding [GO:0003723]
Smechr1000570.1	-0.456511	protein folding [GO:0006457]; protein import into mitochondrial matrix [GO:0030150]	adenyl-nucleotide exchange factor activity [GO:0000774]; chaperone binding [GO:0051087]; protein homodimerization activity [GO:0042803]; unfolded protein binding [GO:0051082]	PAM complex, Tim23 associated import motor [GO:0001405]
Smechr0701795.1	-0.450896		chromatin binding [GO:0003682]; metal ion binding [GO:0046872]	integral component of membrane [GO:0016021]
Smechr0302500.1	-0.448379				101257939
Smechr0802574.1	-0.444103		metal ion binding [GO:0046872]
Smechr0702092.1	-0.44241	organonitrogen compound biosynthetic process [GO:1901566]; tyrosine catabolic process [GO:0006572]	L-tyrosine:2-oxoglutarate aminotransferase activity [GO:0004838]; pyridoxal phosphate binding [GO:0030170]		101249935	Ubiquinone and other terpenoid-quinone biosynthesis [sly00130];Cysteine and methionine metabolism [sly00270];Tyrosine metabolism [sly00350];Phenylalanine metabolism [sly00360];Phenylalanine, tyrosine and tryptophan biosynthesis [sly00400];Isoquinoline alkaloid biosynthesis [sly00950];Tropane, piperidine and pyridine alkaloid biosynthesis [sly00960];Metabolic pathways [sly01100];Biosynthesis of se…
Smechr0902447.1	-0.440345		ammonium transmembrane transporter activity [GO:0008519]	integral component of membrane [GO:0016021]; plasma membrane [GO:0005886]	101265282
Smechr0902089.1	-0.43877	mRNA processing [GO:0006397]; RNA splicing [GO:0008380]		cytosol [GO:0005829]; small nuclear ribonucleoprotein complex [GO:0030532]
Smechr0902386.1	-0.425779		poly-pyrimidine tract binding [GO:0008187]; pre-mRNA 3'-splice site binding [GO:0030628]	commitment complex [GO:0000243]; nuclear speck [GO:0016607]; U2-type prespliceosome [GO:0071004]; U2AF complex [GO:0089701]
Smechr1100469.1	-0.424542	mRNA splicing, via spliceosome [GO:0000398]; spliceosomal snRNP assembly [GO:0000387]	RNA binding [GO:0003723]	catalytic step 2 spliceosome [GO:0071013]; P granule [GO:0043186]; precatalytic spliceosome [GO:0071011]; ribonucleoprotein complex [GO:1990904]; SMN-Sm protein complex [GO:0034719]; spliceosomal tri-snRNP complex [GO:0097526]; U1 snRNP [GO:0005685]; U12-type spliceosomal complex [GO:0005689]; U2 snRNP [GO:0005686]; U2-type prespliceosome [GO:0071004]; U4 snRNP [GO:0005687]; U5 snRNP [GO:0005682]	101264989	Spliceosome [sly03040]
Smechr0602853.1	-0.423792	glycerophospholipid biosynthetic process [GO:0046474]		mitochondrion [GO:0005739]
Smechr1102733.1	-0.420259	protein ADP-ribosylation [GO:0006471]; protein deacetylation [GO:0006476]	NAD+ binding [GO:0070403]; NAD-dependent protein deacetylase activity [GO:0034979]; transferase activity [GO:0016740]; zinc ion binding [GO:0008270]	mitochondrial matrix [GO:0005759]
Smechr0501986.1	-0.417315
Smechr0600964.1	-0.413411		phosphatidylinositol binding [GO:0035091]	endosome [GO:0005768]; membrane [GO:0016020]
Smechr0301611.1	-0.411039
Smechr0201752.1	-0.409196		DNA binding [GO:0003677]; RNA polymerase II C-terminal domain phosphoserine binding [GO:1990269]	Cdc73/Paf1 complex [GO:0016593]	101265395
Smechr1002223.1	-0.399653	cinnamic acid biosynthetic process [GO:0009800]; L-phenylalanine catabolic process [GO:0006559]	phenylalanine ammonia-lyase activity [GO:0045548]	cytoplasm [GO:0005737]
Smechr0801169.1	-0.396749
Smechr0901588.1	-0.396514	actin filament organization [GO:0007015]; actin filament-based movement [GO:0030048]	actin binding [GO:0003779]; ATP binding [GO:0005524]; calmodulin binding [GO:0005516]; cytoskeletal motor activity [GO:0003774]	myosin complex [GO:0016459]
Smechr0300454.1	-0.392287	proteolysis [GO:0006508]	serine-type endopeptidase activity [GO:0004252]
Smechr0500191.1	-0.389006		RNA binding [GO:0003723]
Smechr0303036.1	-0.386904		metal ion binding [GO:0046872]; ubiquitin protein ligase activity [GO:0061630]	cytoplasm [GO:0005737]
Smechr0101738.1	-0.386438		electron transfer activity [GO:0009055]
Smechr0702746.1	-0.385434		ATP binding [GO:0005524]; ATP hydrolysis activity [GO:0016887]; GTP binding [GO:0005525]; ribosomal large subunit binding [GO:0043023]; ribosome binding [GO:0043022]	plastid [GO:0009536]
Smechr0900117.1	-0.382342		hydrolase activity [GO:0016787]
Smechr0602471.1	-0.381807		chromatin binding [GO:0003682]	nucleus [GO:0005634]
Smechr1200627.1	-0.381612
Smechr0501907.1	-0.374913	phenylpropanoid metabolic process [GO:0009698]	4-coumarate-CoA ligase activity [GO:0016207]	integral component of membrane [GO:0016021]	101262391
Smechr0802395.1	-0.374079				101250826
Smechr0400173.1	-0.371727			integral component of membrane [GO:0016021]; nucleus [GO:0005634]
Smechr0303289.1	-0.371249			integral component of membrane [GO:0016021]; mitochondrial inner membrane [GO:0005743]
Smechr0802044.1	-0.369655	protein retention in Golgi apparatus [GO:0045053]; protein targeting to vacuole [GO:0006623]		extrinsic component of membrane [GO:0019898]
Smechr0601707.1	-0.369118	diterpenoid biosynthetic process [GO:0016102]	magnesium ion binding [GO:0000287]; terpene synthase activity [GO:0010333]
Smechr1201923.1	-0.368344	cellular response to nitrate [GO:0071249]; nitrate transmembrane transport [GO:0015706]; phosphate ion transport [GO:0006817]	nitrate transmembrane transporter activity [GO:0015112]	integral component of membrane [GO:0016021]; plant-type vacuole membrane [GO:0009705]; plasma membrane [GO:0005886]
Smechr0600036.1	-0.368307	cell wall modification [GO:0042545]; pectin catabolic process [GO:0045490]	aspartyl esterase activity [GO:0045330]; pectinesterase activity [GO:0030599]; pectinesterase inhibitor activity [GO:0046910]	extracellular region [GO:0005576]
Smechr0500837.1	-0.367702			integral component of membrane [GO:0016021]; plasma membrane [GO:0005886]
Smechr1100050.1	-0.365733
Smechr0802233.1	-0.362658	iron-sulfur cluster assembly [GO:0016226]	transferase activity [GO:0016740]	mitochondrial matrix [GO:0005759]	101265463
Smechr0602279.1	-0.362123		cinnamoyl-CoA reductase activity [GO:0016621]; oxidoreductase activity, acting on the CH-OH group of donors, NAD or NADP as acceptor [GO:0016616]		100125904	Phenylpropanoid biosynthesis [sly00940];Metabolic pathways [sly01100];Biosynthesis of secondary metabolites [sly01110]
Smechr0101490.1	-0.361042	acyl-CoA metabolic process [GO:0006637]; fatty acid catabolic process [GO:0009062]	acyl-CoA hydrolase activity [GO:0047617]	cytosol [GO:0005829]	101252120	Fatty acid elongation [sly00062];Biosynthesis of unsaturated fatty acids [sly01040];Metabolic pathways [sly01100];Biosynthesis of secondary metabolites [sly01110]
Smechr0300985.1	-0.355125	fucose metabolic process [GO:0006004]	transferase activity [GO:0016740]	integral component of membrane [GO:0016021]
Smechr1002760.1	-0.351211	post-embryonic development [GO:0009791]	DNA binding [GO:0003677]; metal ion binding [GO:0046872]; protein dimerization activity [GO:0046983]	nucleus [GO:0005634]
Smechr1102708.1	-0.349766	histidine biosynthetic process [GO:0000105]	histidinol-phosphate transaminase activity [GO:0004400]; pyridoxal phosphate binding [GO:0030170]
Smechr0302010.1	-0.349594
Smechr0701954.1	-0.348431	defense response to other organism [GO:0098542]	ADP binding [GO:0043531]
Smechr0402290.1	-0.346638		serine-type endopeptidase inhibitor activity [GO:0004867]	extracellular space [GO:0005615]
Smechr0302126.1	-0.346444		ATP binding [GO:0005524]; ATP hydrolysis activity [GO:0016887]	mitochondrial outer membrane [GO:0005741]
Smechr0901030.1	-0.343155			integral component of membrane [GO:0016021]
Smechr0201877.1	-0.340117		protein disulfide isomerase activity [GO:0003756]	cytosol [GO:0005829]
Smechr0600651.1	-0.338916	intracellular protein transport [GO:0006886]		integral component of membrane [GO:0016021]; Sec61 translocon complex [GO:0005784]
Smechr0800332.1	-0.338517
Smechr0902109.1	-0.33609		structural constituent of ribosome [GO:0003735]	mitochondrial large ribosomal subunit [GO:0005762]
Smechr0602477.1	-0.334261	protein phosphorylation [GO:0006468]	ATP binding [GO:0005524]; protein serine/threonine kinase activity [GO:0004674]		101257779
Smechr0104140.1	-0.323033	protein initiator methionine removal [GO:0070084]; proteolysis [GO:0006508]	metal ion binding [GO:0046872]; metalloaminopeptidase activity [GO:0070006]	cytoplasm [GO:0005737]; nucleus [GO:0005634]
Smechr1001605.1	-0.322393	translation [GO:0006412]	rRNA binding [GO:0019843]; structural constituent of ribosome [GO:0003735]	small ribosomal subunit [GO:0015935]
Smechr0501962.1	-0.320545	lipid metabolic process [GO:0006629]	oxidoreductase activity, acting on paired donors, with oxidation of a pair of donors resulting in the reduction of molecular oxygen to two molecules of water [GO:0016717]	integral component of membrane [GO:0016021]
Smechr0202089.1	-0.318619		myosin phosphatase activity [GO:0017018]; protein serine/threonine phosphatase activity [GO:0004722]	cytosol [GO:0005829]; nucleus [GO:0005634]
Smechr0602481.1	-0.317404			integral component of membrane [GO:0016021]; plasma membrane [GO:0005886]
Smechr0502260.1	-0.317141	cell surface receptor signaling pathway [GO:0007166]; protein phosphorylation [GO:0006468]	ATP binding [GO:0005524]; polysaccharide binding [GO:0030247]; protein kinase activity [GO:0004672]	integral component of membrane [GO:0016021]; plasma membrane [GO:0005886]
Smechr0700588.1	-0.315691	protein N-linked glycosylation [GO:0006487]		integral component of membrane [GO:0016021]; oligosaccharyltransferase complex [GO:0008250]
Smechr1101774.1	-0.307037	mRNA cis splicing, via spliceosome [GO:0045292]	RNA binding [GO:0003723]	catalytic step 2 spliceosome [GO:0071013]; U2 snRNP [GO:0005686]; U2-type prespliceosome [GO:0071004]
Smechr0701849.1	-0.306005			integral component of membrane [GO:0016021]
Smechr0701587.1	-0.303605	coumarin biosynthetic process [GO:0009805]; response to molecule of fungal origin [GO:0002238]	2-oxoglutarate-dependent dioxygenase activity [GO:0016706]; L-ascorbic acid binding [GO:0031418]; metal ion binding [GO:0046872]		101245777
Smechr0300796.1	-0.302264	developmental vegetative growth [GO:0080186]; lipid droplet organization [GO:0034389]; pollen development [GO:0009555]; positive regulation of growth [GO:0045927]; positive regulation of response to water deprivation [GO:1902584]		endoplasmic reticulum [GO:0005783]; lipid droplet [GO:0005811]
Smechr0101615.1	-0.302089		minor groove of adenine-thymine-rich DNA binding [GO:0003680]	nucleus [GO:0005634]
Smechr0801813.1	-0.298932				101246846
Smechr0402407.1	-0.298023	protein ubiquitination [GO:0016567]	nuclease activity [GO:0004518]	nucleus [GO:0005634]; VCB complex [GO:0030891]
Smechr0100114.1	-0.298013	lipid metabolic process [GO:0006629]	phosphoric diester hydrolase activity [GO:0008081]
Smechr0500942.1	-0.297604	protein phosphorylation [GO:0006468]	ATP binding [GO:0005524]; protein serine/threonine kinase activity [GO:0004674]
Smechr1100392.1	-0.296345		guanyl-nucleotide exchange factor activity [GO:0005085]	integral component of membrane [GO:0016021]
Smechr1100737.1	-0.295875	protein deubiquitination [GO:0016579]	cysteine-type deubiquitinase activity [GO:0004843]
Smechr0301407.1	-0.294151
Smechr0601135.1	-0.291199	chlorophyll biosynthetic process [GO:0015995]; protoporphyrinogen IX biosynthetic process [GO:0006782]	uroporphyrinogen decarboxylase activity [GO:0004853]		101250511	Porphyrin metabolism [sly00860];Metabolic pathways [sly01100];Biosynthesis of secondary metabolites [sly01110];Biosynthesis of cofactors [sly01240]
Smechr1201696.1	-0.289923	defense response to fungus [GO:0050832]		microtubule cytoskeleton [GO:0015630]
Smechr0500478.1	-0.288731		hydrolase activity [GO:0016787]; metal ion binding [GO:0046872]
Smechr0801580.1	-0.288307
Smechr0802298.1	-0.287848	response to stimulus [GO:0050896]; transmembrane phosphate ion transport from cytosol to vacuole [GO:1905011]	transmembrane transporter activity [GO:0022857]	integral component of membrane [GO:0016021]; membrane [GO:0016020]; plant-type vacuole membrane [GO:0009705]
Smechr0603111.1	-0.286079	tRNA methylation [GO:0030488]; tRNA N1-guanine methylation [GO:0002939]	tRNA (guanine(37)-N(1))-methyltransferase activity [GO:0052906]; tRNA (guanine-N1-)-methyltransferase activity [GO:0009019]; tRNA methyltransferase activity [GO:0008175]	cytoplasm [GO:0005737]; mitochondrial matrix [GO:0005759]; nucleus [GO:0005634]
Smechr0103495.1	-0.285643		translation elongation factor activity [GO:0003746]	cytoplasm [GO:0005737]
Smechr0502610.1	-0.284596			plasma membrane [GO:0005886]	101260623	Plant-pathogen interaction [sly04626]
Smechr0301122.1	-0.283691
Smechr0500285.1	-0.281931	intracellular sequestering of iron ion [GO:0006880]; iron ion transport [GO:0006826]	ferric iron binding [GO:0008199]; ferrous iron binding [GO:0008198]; ferroxidase activity [GO:0004322]	chloroplast [GO:0009507]; cytoplasm [GO:0005737]
Smechr0301517.1	-0.280567	phosphate ion transport [GO:0006817]; response to stimulus [GO:0050896]	transmembrane transporter activity [GO:0022857]	integral component of membrane [GO:0016021]; plasma membrane [GO:0005886]
Smechr0303172.1	-0.279733			integral component of membrane [GO:0016021]
Smechr1102270.1	-0.278742		acid phosphatase activity [GO:0003993]; ferric iron binding [GO:0008199]; ferrous iron binding [GO:0008198]	extracellular region [GO:0005576]	101260420	Riboflavin metabolism [sly00740];Metabolic pathways [sly01100]
Smechr0602834.1	-0.278702	plant-type secondary cell wall biogenesis [GO:0009834]		plasma membrane [GO:0005886]	101261419
Smechr0302909.1	-0.278599	isopentenyl diphosphate biosynthetic process, methylerythritol 4-phosphate pathway [GO:0019288]	1-deoxy-D-xylulose-5-phosphate reductoisomerase activity [GO:0030604]; metal ion binding [GO:0046872]; NADPH binding [GO:0070402]
Smechr0100336.1	-0.278249		hydrolase activity [GO:0016787]
Smechr1100324.1	-0.278085	anatomical structure morphogenesis [GO:0009653]; embryo development ending in seed dormancy [GO:0009793]; floral organ abscission [GO:0010227]		dynactin complex [GO:0005869]; nucleus [GO:0005634]
Smechr1002298.1	-0.277507
Smechr0104223.1	-0.274566	G1/S transition of mitotic cell cycle [GO:0000082]	myosin phosphatase activity [GO:0017018]; protein serine/threonine phosphatase activity [GO:0004722]	cytoplasm [GO:0005737]; nucleus [GO:0005634]
Smechr0602240.1	-0.273493
Smechr0801554.1	-0.2728
Smechr0201925.1	-0.272614	hydrogen peroxide catabolic process [GO:0042744]; response to oxidative stress [GO:0006979]	heme binding [GO:0020037]; lactoperoxidase activity [GO:0140825]; metal ion binding [GO:0046872]; peroxidase activity [GO:0004601]	extracellular region [GO:0005576]; plant-type cell wall [GO:0009505]
Smechr0302526.1	-0.272304	mRNA methylation [GO:0080009]; mRNA processing [GO:0006397]; RNA splicing [GO:0008380]		nucleus [GO:0005634]; RNA N6-methyladenosine methyltransferase complex [GO:0036396]	101258924
Smechr0100632.1	-0.272103		RNA binding [GO:0003723]; zinc ion binding [GO:0008270]
Smechr0201979.1	-0.269026				101268827
Smechr0102355.1	0.26447	peptidyl-proline hydroxylation to 4-hydroxy-L-proline [GO:0018401]	iron ion binding [GO:0005506]; L-ascorbic acid binding [GO:0031418]; procollagen-proline 4-dioxygenase activity [GO:0004656]	endoplasmic reticulum [GO:0005783]; endoplasmic reticulum membrane [GO:0005789]
Smechr0100714.1	0.265556	protein localization to membrane [GO:0072657]		endosome membrane [GO:0010008]; Golgi membrane [GO:0000139]; integral component of membrane [GO:0016021]; membrane [GO:0016020]
Smechr0202308.1	0.266321	protein polyubiquitination [GO:0000209]; response to gibberellin [GO:0009739]	ATP binding [GO:0005524]; ubiquitin conjugating enzyme activity [GO:0061631]	nucleus [GO:0005634]
Smechr0602054.1	0.267554	carbohydrate metabolic process [GO:0005975]	hydrolase activity, hydrolyzing O-glycosyl compounds [GO:0004553]
Smechr0200102.1	0.269829		calcium ion binding [GO:0005509]	endoplasmic reticulum [GO:0005783]; integral component of membrane [GO:0016021]	101260524
Smechr1200753.1	0.270873	phosphate ion transport [GO:0006817]; response to stimulus [GO:0050896]		endosome membrane [GO:0010008]; Golgi membrane [GO:0000139]; integral component of membrane [GO:0016021]
Smechr1102410.1	0.270995	hydrogen peroxide catabolic process [GO:0042744]; response to oxidative stress [GO:0006979]	heme binding [GO:0020037]; lactoperoxidase activity [GO:0140825]; metal ion binding [GO:0046872]	extracellular region [GO:0005576]
Smechr1100496.1	0.271186	purine nucleobase catabolic process [GO:0006145]; urate catabolic process [GO:0019628]	urate oxidase activity [GO:0004846]	peroxisome [GO:0005777]
Smechr0800079.1	0.272463	proteolysis [GO:0006508]	serine-type endopeptidase activity [GO:0004252]
Smechr0302212.1	0.272936
Smechr0402134.1	0.27543		RNA binding [GO:0003723]
Smechr0300372.1	0.276024	formation of cytoplasmic translation initiation complex [GO:0001732]; formation of translation preinitiation complex [GO:0001731]	eukaryotic initiation factor eIF2 binding [GO:0071074]; GDP-dissociation inhibitor activity [GO:0005092]; GTP binding [GO:0005525]; translation initiation factor activity [GO:0003743]	cytosol [GO:0005829]
Smechr0602771.1	0.276957			integral component of membrane [GO:0016021]; mitochondrial inner membrane [GO:0005743]
Smechr1201218.1	0.277551	actin filament organization [GO:0007015]; regulation of stomatal movement [GO:0010119]	actin binding [GO:0003779]
Smechr0402605.1	0.27912		6-phosphofructokinase activity [GO:0003872]; ATP binding [GO:0005524]; diphosphate-fructose-6-phosphate 1-phosphotransferase activity [GO:0047334]; metal ion binding [GO:0046872]	cytoplasm [GO:0005737]
Smechr0201567.1	0.279503		adenylylsulfatase activity [GO:0047627]; hydrolase activity [GO:0016787]	cytoplasm [GO:0005737]	101259703
Smechr0400609.1	0.280027
Smechr0401954.1	0.28005	response to metal ion [GO:0010038]	copper ion binding [GO:0005507]	chloroplast [GO:0009507]
Smechr0603116.1	0.284931		mRNA binding [GO:0003729]	cytosol [GO:0005829]; intracellular organelle [GO:0043229]; ribonucleoprotein complex [GO:1990904]
Smechr0302651.1	0.28623		protein-L-isoaspartate (D-aspartate) O-methyltransferase activity [GO:0004719]	cytoplasm [GO:0005737]
Smechr0102781.1	0.289829	carbohydrate metabolic process [GO:0005975]; defense response [GO:0006952]	hydrolase activity, hydrolyzing O-glycosyl compounds [GO:0004553]
Smechr1002434.1	0.289934	NLS-bearing protein import into nucleus [GO:0006607]	nuclear import signal receptor activity [GO:0061608]; nuclear localization sequence binding [GO:0008139]	nucleus [GO:0005634]
Smechr1201432.1	0.293555	fatty acid biosynthetic process [GO:0006633]; oxylipin biosynthetic process [GO:0031408]	metal ion binding [GO:0046872]; oxidoreductase activity, acting on single donors with incorporation of molecular oxygen, incorporation of two atoms of oxygen [GO:0016702]
Smechr0702367.1	0.293632	cell cycle [GO:0007049]; cell division [GO:0051301]; cell wall organization [GO:0071555]; regulation of cell shape [GO:0008360]; UDP-N-acetylgalactosamine biosynthetic process [GO:0019277]	UDP-N-acetylglucosamine 1-carboxyvinyltransferase activity [GO:0008760]
Smechr0103086.1	0.294114		heme binding [GO:0020037]; iron ion binding [GO:0005506]; monooxygenase activity [GO:0004497]; oxidoreductase activity, acting on paired donors, with incorporation or reduction of molecular oxygen [GO:0016705]
Smechr1100434.1	0.298985	response to stimulus [GO:0050896]	metal ion binding [GO:0046872]		101247578
Smechr0502726.1	0.299105	defense response to bacterium [GO:0042742]; N-glycan processing [GO:0006491]		glucosidase II complex [GO:0017177]
Smechr1000097.1	0.299138	defense response to other organism [GO:0098542]; protein phosphorylation [GO:0006468]	ATP binding [GO:0005524]; protein kinase activity [GO:0004672]	integral component of membrane [GO:0016021]
Smechr0201993.1	0.303261	translation [GO:0006412]	mRNA binding [GO:0003729]; structural constituent of ribosome [GO:0003735]	large ribosomal subunit [GO:0015934]
Smechr0202610.1	0.305069	hydrogen peroxide catabolic process [GO:0042744]; response to oxidative stress [GO:0006979]	heme binding [GO:0020037]; lactoperoxidase activity [GO:0140825]; metal ion binding [GO:0046872]	extracellular region [GO:0005576]
Smechr0303681.1	0.305176	L-alanine catabolic process [GO:0042853]; organonitrogen compound biosynthetic process [GO:1901566]	pyridoxal phosphate binding [GO:0030170]; transaminase activity [GO:0008483]
Smechr1100463.1	0.306257		2 iron, 2 sulfur cluster binding [GO:0051537]; electron transfer activity [GO:0009055]; metal ion binding [GO:0046872]	chloroplast [GO:0009507]
Smechr0801843.1	0.308946	translation [GO:0006412]	RNA binding [GO:0003723]; structural constituent of ribosome [GO:0003735]	cytosolic large ribosomal subunit [GO:0022625]	101264241	Ribosome [sly03010]
Smechr0701007.1	0.311956
Smechr1200157.1	0.31237	proteolysis [GO:0006508]	metal ion binding [GO:0046872]; metalloendopeptidase activity [GO:0004222]
Smechr0501760.1	0.312988		electron transfer activity [GO:0009055]; heme binding [GO:0020037]; metal ion binding [GO:0046872]	integral component of membrane [GO:0016021]; mitochondrial inner membrane [GO:0005743]
Smechr0100695.1	0.314475		zinc ion binding [GO:0008270]
Smechr0701059.1	0.315394
Smechr0303629.1	0.315528		GTP binding [GO:0005525]; GTPase activity [GO:0003924]	plastid [GO:0009536]
Smechr0502425.1	0.315834	hydrogen peroxide catabolic process [GO:0042744]; response to oxidative stress [GO:0006979]	catalase activity [GO:0004096]; heme binding [GO:0020037]; metal ion binding [GO:0046872]	glyoxysome [GO:0009514]
Smechr0302027.1	0.317664	microtubule cytoskeleton organization [GO:0000226]; mitotic cell cycle [GO:0000278]	GTP binding [GO:0005525]; GTPase activity [GO:0003924]; structural constituent of cytoskeleton [GO:0005200]	cytoplasm [GO:0005737]; microtubule [GO:0005874]
Smechr0400599.1	0.317675
Smechr0103885.1	0.317769		cysteine-type endopeptidase inhibitor activity [GO:0004869]
Smechr0603080.1	0.31863
Smechr0104016.1	0.32003	protein phosphorylation [GO:0006468]	ATP binding [GO:0005524]; protein kinase activity [GO:0004672]
Smechr1000427.1	0.320449		UDP-glycosyltransferase activity [GO:0008194]		101253864
Smechr0603188.1	0.321518		mRNA binding [GO:0003729]; RNA binding [GO:0003723]	cytoplasm [GO:0005737]; nucleus [GO:0005634]; ribonucleoprotein complex [GO:1990904]
Smechr0100081.1	0.326163			integral component of membrane [GO:0016021]
Smechr1200147.1	0.32893	phospholipid biosynthetic process [GO:0008654]; protein dephosphorylation [GO:0006470]	phosphatidylglycerophosphatase activity [GO:0008962]; protein tyrosine/serine/threonine phosphatase activity [GO:0008138]
Smechr0701837.1	0.331167		transferase activity [GO:0016740]
Smechr0602118.1	0.333495	phenylpropanoid biosynthetic process [GO:0009699]		apoplast [GO:0048046]	101245673
Smechr0302995.1	0.336768	cellular response to heat [GO:0034605]	ATP binding [GO:0005524]; ATP hydrolysis activity [GO:0016887]	cytoplasm [GO:0005737]	101254583
Smechr0101233.1	0.348603	defense response to other organism [GO:0098542]; protein phosphorylation [GO:0006468]	ATP binding [GO:0005524]; protein kinase activity [GO:0004672]	integral component of membrane [GO:0016021]
Smechr0902148.1	0.351781	phosphate ion transport [GO:0006817]; response to stimulus [GO:0050896]	monosaccharide transmembrane transporter activity [GO:0015145]; symporter activity [GO:0015293]	integral component of membrane [GO:0016021]
Smechr0502241.1	0.35268	protein complex oligomerization [GO:0051259]; protein folding [GO:0006457]; response to heat [GO:0009408]; response to hydrogen peroxide [GO:0042542]; response to salt stress [GO:0009651]	protein self-association [GO:0043621]; unfolded protein binding [GO:0051082]		543572	Protein processing in endoplasmic reticulum [sly04141]
Smechr0802391.1	0.352824	intracellular protein transport [GO:0006886]; vesicle-mediated transport [GO:0016192]	clathrin binding [GO:0030276]	clathrin adaptor complex [GO:0030131]	101252011
Smechr0400075.1	0.356366
Smechr0601873.1	0.359014	brassinosteroid mediated signaling pathway [GO:0009742]; regulation of DNA-templated transcription elongation [GO:0032784]		nucleus [GO:0005634]
Smechr0900297.1	0.359619	cellular response to oxidative stress [GO:0034599]	heme binding [GO:0020037]; L-ascorbate peroxidase activity [GO:0016688]; lactoperoxidase activity [GO:0140825]; metal ion binding [GO:0046872]	extracellular region [GO:0005576]
Smechr0400064.1	0.360012	protoporphyrinogen IX biosynthetic process [GO:0006782]	coproporphyrinogen oxidase activity [GO:0004109]
Smechr0302805.1	0.362831
Smechr1201278.1	0.364644	protein deubiquitination [GO:0016579]; ubiquitin-dependent protein catabolic process [GO:0006511]	cysteine-type deubiquitinase activity [GO:0004843]; cysteine-type endopeptidase activity [GO:0004197]	cytosol [GO:0005829]; nucleus [GO:0005634]
Smechr0802475.1	0.368978
Smechr0602061.1	0.370734	aspartate family amino acid biosynthetic process [GO:0009067]; homoserine biosynthetic process [GO:0009090]; lysine biosynthetic process via diaminopimelate [GO:0009089]; methionine biosynthetic process [GO:0009086]; phosphorylation [GO:0016310]; threonine biosynthetic process [GO:0009088]	aspartate kinase activity [GO:0004072]; ATP binding [GO:0005524]; homoserine dehydrogenase activity [GO:0004412]; NADP binding [GO:0050661]
Smechr0701161.1	0.374973	actin filament organization [GO:0007015]; cell division [GO:0051301]; fruit development [GO:0010154]; Golgi localization [GO:0051645]; gynoecium development [GO:0048467]; leaf pavement cell development [GO:0090436]; mitochondrion localization [GO:0051646]; peroxisome localization [GO:0060151]; root hair cell tip growth [GO:0048768]; trichome branching [GO:0010091]; vesicle transport along actin f…	actin filament binding [GO:0051015]; ATP binding [GO:0005524]; calmodulin binding [GO:0005516]; microfilament motor activity [GO:0000146]	actin cytoskeleton [GO:0015629]; myosin complex [GO:0016459]; root hair tip [GO:0035619]; transport vesicle [GO:0030133]
Smechr0102275.1	0.37881	proteolysis [GO:0006508]	aspartic-type endopeptidase activity [GO:0004190]
Smechr0700047.1	0.384953	cell wall biogenesis [GO:0042546]; cell wall organization [GO:0071555]; xyloglucan metabolic process [GO:0010411]	hydrolase activity, hydrolyzing O-glycosyl compounds [GO:0004553]; xyloglucan:xyloglucosyl transferase activity [GO:0016762]	apoplast [GO:0048046]
Smechr0303038.1	0.393031	xyloglucan biosynthetic process [GO:0009969]	hexosyltransferase activity [GO:0016758]	Golgi membrane [GO:0000139]; integral component of membrane [GO:0016021]
Smechr0102274.1	0.394519	proteolysis [GO:0006508]	aspartic-type endopeptidase activity [GO:0004190]		101255029
Smechr0101142.1	0.396933	ribosomal large subunit biogenesis [GO:0042273]; ribosome assembly [GO:0042255]	RNA binding [GO:0003723]	nucleolus [GO:0005730]; preribosome, large subunit precursor [GO:0030687]
Smechr1000038.1	0.40346	multivesicular body sorting pathway [GO:0071985]
Smechr0500587.1	0.403943	protein deubiquitination [GO:0016579]; regulation of protein stability [GO:0031647]; ubiquitin-dependent protein catabolic process [GO:0006511]	cysteine-type deubiquitinase activity [GO:0004843]; cysteine-type endopeptidase activity [GO:0004197]	cytosol [GO:0005829]; nucleus [GO:0005634]
Smechr1201517.1	0.406559	protein phosphorylation [GO:0006468]	ATP binding [GO:0005524]; blue light photoreceptor activity [GO:0009882]; protein kinase activity [GO:0004672]
Smechr1000198.1	0.410483	mRNA splicing, via spliceosome [GO:0000398]
Smechr0801730.1	0.414616	DNA-templated transcription termination [GO:0006353]; double-strand break repair [GO:0006302]; protein poly-ADP-ribosylation [GO:0070212]	NAD+ ADP-ribosyltransferase activity [GO:0003950]; NAD+-protein ADP-ribosyltransferase activity [GO:1990404]	nucleolus [GO:0005730]
Smechr1200732.1	0.420402			integral component of membrane [GO:0016021]
Smechr0303070.1	0.421003
Smechr1002784.1	0.43513				543654
Smechr0201933.1	0.435667	autophagy [GO:0006914]		cytoplasm [GO:0005737]; membrane [GO:0016020]
Smechr0100865.1	0.442785		protein self-association [GO:0043621]	nuclear envelope [GO:0005635]; nucleoplasm [GO:0005654]
Smechr1100633.1	0.451754			nucleus [GO:0005634]
Smechr0501310.1	0.457335	protein modification process [GO:0036211]
Smechr1102554.1	0.459317	Golgi vesicle transport [GO:0048193]		endoplasmic reticulum [GO:0005783]; Golgi apparatus [GO:0005794]; TRAPP complex [GO:0030008]
Smechr1100958.1	0.461342	protein deubiquitination [GO:0016579]; ubiquitin-dependent protein catabolic process [GO:0006511]	cysteine-type deubiquitinase activity [GO:0004843]
Smechr0401968.1	0.46787
Smechr1200211.1	0.468795	sucrose metabolic process [GO:0005985]	sucrose synthase activity [GO:0016157]
Smechr0701256.1	0.471542	sucrose metabolic process [GO:0005985]	sucrose synthase activity [GO:0016157]
Smechr0201344.1	0.47621		DNA binding [GO:0003677]
Smechr0401549.1	0.480881	formaldehyde catabolic process [GO:0046294]; positive regulation of cellular response to hypoxia [GO:1900039]; response to abscisic acid [GO:0009737]; response to caffeine [GO:0031000]; response to cold [GO:0009409]; response to estradiol [GO:0032355]; response to flooding [GO:0009413]; response to hydrogen peroxide [GO:0042542]; response to hypoxia [GO:0001666]; response to salt stress [GO:00096…	alcohol dehydrogenase activity, zinc-dependent [GO:0004024]; protein homodimerization activity [GO:0042803]; S-(hydroxymethyl)glutathione dehydrogenase activity [GO:0051903]; zinc ion binding [GO:0008270]	cytosol [GO:0005829]
Smechr0802074.1	0.487424	anatomical structure morphogenesis [GO:0009653]		extracellular region [GO:0005576]
Smechr1200138.1	0.490619
Smechr0601716.1	0.494676
Smechr0900105.1	0.503711	glycolytic process [GO:0006096]	fructose-bisphosphate aldolase activity [GO:0004332]
Smechr0601428.1	0.50592		RNA binding [GO:0003723]	cellular anatomical entity [GO:0110165]
Smechr0802243.1	0.514585
Smechr0601735.1	0.518731	cellular response to oxidative stress [GO:0034599]	heme binding [GO:0020037]; L-ascorbate peroxidase activity [GO:0016688]; lactoperoxidase activity [GO:0140825]
Smechr0901070.1	0.522796	mRNA processing [GO:0006397]; regulation of mRNA splicing, via spliceosome [GO:0048024]		spliceosomal complex [GO:0005681]
Smechr0102162.1	0.523165	cutin biosynthetic process [GO:0010143]; phenylpropanoid metabolic process [GO:0009698]; wax biosynthetic process [GO:0010025]	4-coumarate-CoA ligase activity [GO:0016207]; ATP binding [GO:0005524]; long-chain fatty acid-CoA ligase activity [GO:0004467]	endoplasmic reticulum [GO:0005783]; membrane [GO:0016020]	101262955	Fatty acid biosynthesis [sly00061];Fatty acid degradation [sly00071];Metabolic pathways [sly01100];Fatty acid metabolism [sly01212];Peroxisome [sly04146]
Smechr1000397.1	0.528943				101247791
Smechr0303051.1	0.536468	sphingoid catabolic process [GO:0046521]		endoplasmic reticulum [GO:0005783]; integral component of membrane [GO:0016021]
Smechr0800078.1	0.543808	proteolysis [GO:0006508]	serine-type endopeptidase activity [GO:0004252]
Smechr0402561.1	0.570661	sterol transport [GO:0015918]	lipid transporter activity [GO:0005319]; sterol binding [GO:0032934]	integral component of membrane [GO:0016021]; membrane [GO:0016020]	101260723
Smechr0801987.1	0.579048		hydrolase activity [GO:0016787]
Smechr0801931.1	0.584576	protein N-linked glycosylation [GO:0006487]		integral component of membrane [GO:0016021]; oligosaccharyltransferase complex [GO:0008250]	543753	N-Glycan biosynthesis [sly00510];Various types of N-glycan biosynthesis [sly00513];Metabolic pathways [sly01100];Protein processing in endoplasmic reticulum [sly04141]
Smechr0700261.1	0.595383		heme binding [GO:0020037]; metal ion binding [GO:0046872]; oxygen binding [GO:0019825]; oxygen carrier activity [GO:0005344]
Smechr0801941.1	0.601011	protein complex oligomerization [GO:0051259]; protein folding [GO:0006457]; response to heat [GO:0009408]; response to hydrogen peroxide [GO:0042542]; response to salt stress [GO:0009651]	protein self-association [GO:0043621]; unfolded protein binding [GO:0051082]
Smechr0702202.1	0.610371	protein phosphorylation [GO:0006468]; recognition of pollen [GO:0048544]	ATP binding [GO:0005524]; protein dimerization activity [GO:0046983]; protein kinase activity [GO:0004672]	integral component of membrane [GO:0016021]
Smechr0801604.1	0.614244	green leaf volatile biosynthetic process [GO:0010597]; regulation of DNA-templated transcription [GO:0006355]	DNA-binding transcription factor activity, RNA polymerase II-specific [GO:0000981]; RNA polymerase II cis-regulatory region sequence-specific DNA binding [GO:0000978]	nucleus [GO:0005634]	101259775
Smechr0302303.1	0.643964	regulation of DNA-templated transcription [GO:0006355]	DNA binding [GO:0003677]	integral component of membrane [GO:0016021]
Smechr0402394.1	0.672968
Smechr0102272.1	0.674008	proteolysis [GO:0006508]	aspartic-type endopeptidase activity [GO:0004190]
Smechr0500460.1	0.743023
Smechr0700993.1	0.74557	coumarin biosynthetic process [GO:0009805]; response to molecule of fungal origin [GO:0002238]	2-oxoglutarate-dependent dioxygenase activity [GO:0016706]; L-ascorbic acid binding [GO:0031418]; metal ion binding [GO:0046872]
Smechr0402361.1	0.777076	dUMP biosynthetic process [GO:0006226]; dUTP catabolic process [GO:0046081]	dUTP diphosphatase activity [GO:0004170]; magnesium ion binding [GO:0000287]		101256872	Pyrimidine metabolism [sly00240];Metabolic pathways [sly01100];Nucleotide metabolism [sly01232]
Smechr1001724.1	0.778117		magnesium ion binding [GO:0000287]; pyruvate decarboxylase activity [GO:0004737]; thiamine pyrophosphate binding [GO:0030976]
Smechr0802075.1	0.791867	anatomical structure morphogenesis [GO:0009653]		extracellular region [GO:0005576]	101247353
Smechr0100938.1	0.811347
Smechr1100043.1	0.825749		cysteine-type endopeptidase inhibitor activity [GO:0004869]
Smechr0900804.1	0.877571		carboxy-lyase activity [GO:0016831]; magnesium ion binding [GO:0000287]; pyruvate decarboxylase activity [GO:0004737]; thiamine pyrophosphate binding [GO:0030976]	cytosol [GO:0005829]
Smechr0202229.1	0.986515		catalytic activity [GO:0003824]
Smechr0201732.1	1.07602				101246306
Smechr0300955.1	1.08078
Smechr0201629.1	1.18773		magnesium ion binding [GO:0000287]; pyruvate decarboxylase activity [GO:0004737]; thiamine pyrophosphate binding [GO:0030976]
Smechr0102273.1	1.22694	proteolysis [GO:0006508]	aspartic-type endopeptidase activity [GO:0004190]
Smechr0601656.1	1.25109	formaldehyde catabolic process [GO:0046294]	alcohol dehydrogenase activity, zinc-dependent [GO:0004024]; S-(hydroxymethyl)glutathione dehydrogenase activity [GO:0051903]; zinc ion binding [GO:0008270]	cytosol [GO:0005829]
Smechr0200680.1	1.42343			integral component of membrane [GO:0016021]
Smechr0601654.1	1.74162	formaldehyde catabolic process [GO:0046294]	alcohol dehydrogenase activity, zinc-dependent [GO:0004024]; S-(hydroxymethyl)glutathione dehydrogenase activity [GO:0051903]; zinc ion binding [GO:0008270]	cytosol [GO:0005829]

## Sheet: 24-6_total_summary
Accession	LOG_2_FOLD_CHANGE	GO_BP	GO_MF	GO_CC	KEGGID	pathway
Smechr0302831.1	-0.966919	defense response [GO:0006952]; folic acid-containing compound biosynthetic process [GO:0009396]; tetrahydrofolate interconversion [GO:0035999]	5-formyltetrahydrofolate cyclo-ligase activity [GO:0030272]; ATP binding [GO:0005524]; metal ion binding [GO:0046872]	mitochondrion [GO:0005739]
Smechr0102492.1	-0.948344		DNA binding [GO:0003677]; metal ion binding [GO:0046872]; mRNA binding [GO:0003729]
Smechr0301216.1	-0.9296		ATP binding [GO:0005524]; transmembrane receptor protein tyrosine kinase activity [GO:0004714]
Smechr1100500.1	-0.906186	exocytosis [GO:0006887]; protein transport [GO:0015031]	phosphatidylinositol-4,5-bisphosphate binding [GO:0005546]	exocyst [GO:0000145]
Smechr0902089.1	-0.761438	mRNA processing [GO:0006397]; RNA splicing [GO:0008380]		cytosol [GO:0005829]; small nuclear ribonucleoprotein complex [GO:0030532]
Smechr0102110.1	-0.741574	protein ubiquitination [GO:0016567]; rescue of stalled ribosome [GO:0072344]	metal ion binding [GO:0046872]; ribosome binding [GO:0043022]; ubiquitin protein ligase activity [GO:0061630]
Smechr0602468.1	-0.718344	actin filament bundle assembly [GO:0051017]	actin filament binding [GO:0051015]; metal ion binding [GO:0046872]
Smechr1002955.1	-0.617024	phosphate ion transport [GO:0006817]; response to stimulus [GO:0050896]	transmembrane transporter activity [GO:0022857]	integral component of membrane [GO:0016021]
Smechr0303277.1	-0.593321		metal ion binding [GO:0046872]
Smechr0801813.1	-0.583737				101246846
Smechr0101074.1	-0.55791	positive regulation of DNA demethylation [GO:1901537]		nucleus [GO:0005634]
Smechr0502805.1	-0.54049	response to oxidative stress [GO:0006979]		mitochondrial respiratory chain complex I [GO:0005747]
Smechr0303036.1	-0.537205		metal ion binding [GO:0046872]; ubiquitin protein ligase activity [GO:0061630]	cytoplasm [GO:0005737]
Smechr0302260.1	-0.524103	carbohydrate metabolic process [GO:0005975]; pentose-phosphate shunt [GO:0006098]	6-phosphogluconolactonase activity [GO:0017057]
Smechr0701645.1	-0.507172
Smechr0202749.1	-0.48539		hydrolase activity, acting on ester bonds [GO:0016788]		101255648
Smechr0102750.1	-0.477985	cellulose microfibril organization [GO:0010215]		anchored component of membrane [GO:0031225]; integral component of membrane [GO:0016021]
Smechr0701501.1	-0.464729	cellulose biosynthetic process [GO:0030244]	cellulose synthase (UDP-forming) activity [GO:0016760]	integral component of membrane [GO:0016021]
Smechr0300454.1	-0.457904	proteolysis [GO:0006508]	serine-type endopeptidase activity [GO:0004252]
Smechr1201159.1	-0.45771		ATP binding [GO:0005524]; ATP-dependent chromatin remodeler activity [GO:0140658]; histone binding [GO:0042393]
Smechr1102198.1	-0.433958	intracellular signal transduction [GO:0035556]; protein phosphorylation [GO:0006468]	ATP binding [GO:0005524]; MAP kinase activity [GO:0004707]; protein serine/threonine kinase activity [GO:0004674]	cytoplasm [GO:0005737]; nucleus [GO:0005634]
Smechr1201182.1	-0.432219		DNA binding [GO:0003677]; metal ion binding [GO:0046872]; RNA polymerase II C-terminal domain phosphoserine binding [GO:1990269]	Cdc73/Paf1 complex [GO:0016593]
Smechr0901588.1	-0.430655	actin filament organization [GO:0007015]; actin filament-based movement [GO:0030048]	actin binding [GO:0003779]; ATP binding [GO:0005524]; calmodulin binding [GO:0005516]; cytoskeletal motor activity [GO:0003774]	myosin complex [GO:0016459]
Smechr1001605.1	-0.423309	translation [GO:0006412]	rRNA binding [GO:0019843]; structural constituent of ribosome [GO:0003735]	small ribosomal subunit [GO:0015935]
Smechr0400379.1	-0.422807		oxidoreductase activity [GO:0016491]; oxidoreductase activity, acting on a sulfur group of donors, disulfide as acceptor [GO:0016671]; protein-disulfide reductase activity [GO:0015035]	cytoplasm [GO:0005737]
Smechr0401844.1	-0.417673		helicase activity [GO:0004386]
Smechr0401675.1	-0.413813
Smechr0101652.1	-0.413514
Smechr0601847.1	-0.406913	abscisic acid-activated signaling pathway [GO:0009738]; regulation of protein serine/threonine phosphatase activity [GO:0080163]	abscisic acid binding [GO:0010427]; protein phosphatase inhibitor activity [GO:0004864]; signaling receptor activity [GO:0038023]	cytoplasm [GO:0005737]; nucleus [GO:0005634]; plasma membrane [GO:0005886]
Smechr0701849.1	-0.402786			integral component of membrane [GO:0016021]
Smechr0900254.1	-0.39671	cinnamic acid biosynthetic process [GO:0009800]; L-phenylalanine catabolic process [GO:0006559]	phenylalanine ammonia-lyase activity [GO:0045548]	cytoplasm [GO:0005737]
Smechr1000566.1	-0.396424	cellulose biosynthetic process [GO:0030244]	cellulose synthase (UDP-forming) activity [GO:0016760]	integral component of membrane [GO:0016021]
Smechr1102158.1	-0.395401				101252579
Smechr0502707.1	-0.390879			nucleolus [GO:0005730]
Smechr0801410.1	-0.384872	mRNA export from nucleus [GO:0006406]; positive regulation of DNA-templated transcription [GO:0045893]; protein import into nucleus [GO:0006606]	structural constituent of nuclear pore [GO:0017056]	nuclear membrane [GO:0031965]; nuclear pore outer ring [GO:0031080]
Smechr1100891.1	-0.378803
Smechr0103455.1	-0.366655	mRNA destabilization [GO:0061157]	mRNA binding [GO:0003729]	cytoplasm [GO:0005737]	101253713
Smechr0601455.1	-0.361908	methylation [GO:0032259]; polyamine biosynthetic process [GO:0006596]	putrescine N-methyltransferase activity [GO:0030750]		778243	Tropane, piperidine and pyridine alkaloid biosynthesis [sly00960];Metabolic pathways [sly01100];Biosynthesis of secondary metabolites [sly01110]
Smechr1101054.1	-0.359815			integral component of membrane [GO:0016021]	101266328
Smechr0303228.1	-0.356398	phenylpropanoid metabolic process [GO:0009698]	4-coumarate-CoA ligase activity [GO:0016207]
Smechr0701826.1	-0.350883	coumarin biosynthetic process [GO:0009805]; response to molecule of fungal origin [GO:0002238]	2-oxoglutarate-dependent dioxygenase activity [GO:0016706]; L-ascorbic acid binding [GO:0031418]; metal ion binding [GO:0046872]
Smechr0400554.1	-0.349028	cyanide metabolic process [GO:0019499]; cysteine biosynthetic process [GO:0019344]; cysteine biosynthetic process from serine [GO:0006535]	cysteine synthase activity [GO:0004124]; L-3-cyanoalanine synthase activity [GO:0050017]	cytoplasm [GO:0005737]; mitochondrion [GO:0005739]	101253940	Cysteine and methionine metabolism [sly00270];Cyanoamino acid metabolism [sly00460];Sulfur metabolism [sly00920];Metabolic pathways [sly01100];Biosynthesis of secondary metabolites [sly01110];Carbon metabolism [sly01200];Biosynthesis of amino acids [sly01230]
Smechr0802071.1	-0.34603	protein quality control for misfolded or incompletely synthesized proteins [GO:0006515]	ATP-dependent peptidase activity [GO:0004176]; ATPase binding [GO:0051117]; serine-type endopeptidase activity [GO:0004252]	chloroplast [GO:0009507]; endopeptidase Clp complex [GO:0009368]; plastid stroma [GO:0009532]	101247052
Smechr0300055.1	-0.337231	sulfate assimilation [GO:0000103]	adenylylsulfate kinase activity [GO:0004020]; ATP binding [GO:0005524]; sulfate adenylyltransferase (ATP) activity [GO:0004781]
Smechr1201610.1	-0.327812			integral component of membrane [GO:0016021]
Smechr0202518.1	-0.323663			chloroplast [GO:0009507]
Smechr0101992.1	-0.317745	cell wall organization [GO:0071555]; cellulose biosynthetic process [GO:0030244]; plant-type primary cell wall biogenesis [GO:0009833]	cellulose synthase (UDP-forming) activity [GO:0016760]; cellulose synthase activity [GO:0016759]; metal ion binding [GO:0046872]	integral component of membrane [GO:0016021]; plasma membrane [GO:0005886]
Smechr1002540.1	-0.313246		hexosyltransferase activity [GO:0016758]; UDP-glycosyltransferase activity [GO:0008194]
Smechr0200739.1	-0.309625	DNA methylation [GO:0006306]	methyltransferase activity [GO:0008168]
Smechr0101276.1	-0.309154	peptidyl-arginine methylation [GO:0018216]; proteolysis [GO:0006508]	nucleic acid binding [GO:0003676]; protein-arginine N-methyltransferase activity [GO:0016274]; serine-type endopeptidase activity [GO:0004252]
Smechr0701587.1	-0.308683	coumarin biosynthetic process [GO:0009805]; response to molecule of fungal origin [GO:0002238]	2-oxoglutarate-dependent dioxygenase activity [GO:0016706]; L-ascorbic acid binding [GO:0031418]; metal ion binding [GO:0046872]		101245777
Smechr1100469.1	-0.307807	mRNA splicing, via spliceosome [GO:0000398]; spliceosomal snRNP assembly [GO:0000387]	RNA binding [GO:0003723]	catalytic step 2 spliceosome [GO:0071013]; P granule [GO:0043186]; precatalytic spliceosome [GO:0071011]; ribonucleoprotein complex [GO:1990904]; SMN-Sm protein complex [GO:0034719]; spliceosomal tri-snRNP complex [GO:0097526]; U1 snRNP [GO:0005685]; U12-type spliceosomal complex [GO:0005689]; U2 snRNP [GO:0005686]; U2-type prespliceosome [GO:0071004]; U4 snRNP [GO:0005687]; U5 snRNP [GO:0005682]	101264989	Spliceosome [sly03040]
Smechr0101793.1	-0.304461	chaperone cofactor-dependent protein refolding [GO:0051085]	ATP binding [GO:0005524]; ATP-dependent protein folding chaperone [GO:0140662]; chaperone binding [GO:0051087]; metal ion binding [GO:0046872]; unfolded protein binding [GO:0051082]	mitochondrial matrix [GO:0005759]	101246758
Smechr0300380.1	-0.300119		ATP binding [GO:0005524]; hydrolase activity [GO:0016787]; nucleic acid binding [GO:0003676]; RNA helicase activity [GO:0003724]
Smechr0800395.1	-0.298445	defense response [GO:0006952]; lipid catabolic process [GO:0016042]	acylglycerol lipase activity [GO:0047372]; nutrient reservoir activity [GO:0045735]; phospholipase activity [GO:0004620]	vacuole [GO:0005773]
Smechr0502610.1	-0.29674			plasma membrane [GO:0005886]	101260623	Plant-pathogen interaction [sly04626]
Smechr0501905.1	-0.294859			integral component of membrane [GO:0016021]
Smechr0102445.1	-0.291598		metal ion binding [GO:0046872]; superoxide dismutase activity [GO:0004784]
Smechr0802329.1	-0.290145	galactose metabolic process [GO:0006012]; rRNA processing [GO:0006364]	RNA binding [GO:0003723]; UDP-glucose 4-epimerase activity [GO:0003978]	cytosol [GO:0005829]
Smechr0102087.1	-0.290005	chlorophyll biosynthetic process [GO:0015995]; photosynthesis [GO:0015979]	FAD binding [GO:0071949]; geranylgeranyl diphosphate reductase activity [GO:0102067]; geranylgeranyl reductase activity [GO:0045550]
Smechr0902488.1	-0.285199	deoxyribonucleoside triphosphate catabolic process [GO:0009204]; nucleoside triphosphate catabolic process [GO:0009143]; nucleotide metabolic process [GO:0009117]	metal ion binding [GO:0046872]; nucleoside triphosphate diphosphatase activity [GO:0047429]; nucleotide binding [GO:0000166]	cytoplasm [GO:0005737]
Smechr0500627.1	-0.284675	protein glycosylation [GO:0006486]	glycosyltransferase activity [GO:0016757]	integral component of membrane [GO:0016021]
Smechr1002223.1	-0.283313	cinnamic acid biosynthetic process [GO:0009800]; L-phenylalanine catabolic process [GO:0006559]	phenylalanine ammonia-lyase activity [GO:0045548]	cytoplasm [GO:0005737]
Smechr1002719.1	-0.281817	translation [GO:0006412]	structural constituent of ribosome [GO:0003735]	ribonucleoprotein complex [GO:1990904]; ribosome [GO:0005840]
Smechr0103456.1	-0.279786		RNA binding [GO:0003723]
Smechr0602279.1	-0.276864		cinnamoyl-CoA reductase activity [GO:0016621]; oxidoreductase activity, acting on the CH-OH group of donors, NAD or NADP as acceptor [GO:0016616]		100125904	Phenylpropanoid biosynthesis [sly00940];Metabolic pathways [sly01100];Biosynthesis of secondary metabolites [sly01110]
Smechr1000203.1	-0.275861			endosome membrane [GO:0010008]; Golgi membrane [GO:0000139]; integral component of membrane [GO:0016021]
Smechr0103925.1	-0.274306	carbohydrate metabolic process [GO:0005975]; defense response [GO:0006952]	hydrolase activity, hydrolyzing O-glycosyl compounds [GO:0004553]	anchored component of plasma membrane [GO:0046658]
Smechr0802386.1	-0.272587	translation [GO:0006412]	structural constituent of ribosome [GO:0003735]	cytoplasm [GO:0005737]; ribonucleoprotein complex [GO:1990904]; ribosome [GO:0005840]
Smechr0402368.1	-0.271669			membrane [GO:0016020]
Smechr0104140.1	-0.270009	protein initiator methionine removal [GO:0070084]; proteolysis [GO:0006508]	metal ion binding [GO:0046872]; metalloaminopeptidase activity [GO:0070006]	cytoplasm [GO:0005737]; nucleus [GO:0005634]
Smechr0202406.1	-0.269325	jasmonic acid biosynthetic process [GO:0009695]	allene-oxide cyclase activity [GO:0046423]	chloroplast [GO:0009507]
Smechr0202308.1	0.264178	protein polyubiquitination [GO:0000209]; response to gibberellin [GO:0009739]	ATP binding [GO:0005524]; ubiquitin conjugating enzyme activity [GO:0061631]	nucleus [GO:0005634]
Smechr1101818.1	0.265654	regulation of ARF protein signal transduction [GO:0032012]	guanyl-nucleotide exchange factor activity [GO:0005085]	cytosol [GO:0005829]; membrane [GO:0016020]
Smechr1002614.1	0.266411		microtubule binding [GO:0008017]	cytoplasm [GO:0005737]; microtubule [GO:0005874]
Smechr0302204.1	0.268026
Smechr1201218.1	0.26811	actin filament organization [GO:0007015]; regulation of stomatal movement [GO:0010119]	actin binding [GO:0003779]
Smechr0202499.1	0.268171	spliceosomal tri-snRNP complex assembly [GO:0000244]
Smechr0601873.1	0.269476	brassinosteroid mediated signaling pathway [GO:0009742]; regulation of DNA-templated transcription elongation [GO:0032784]		nucleus [GO:0005634]
Smechr0801899.1	0.269934	adenylate cyclase-modulating G protein-coupled receptor signaling pathway [GO:0007188]	G protein-coupled receptor binding [GO:0001664]; G-protein beta/gamma-subunit complex binding [GO:0031683]; GTPase activity [GO:0003924]; guanyl nucleotide binding [GO:0019001]; metal ion binding [GO:0046872]	heterotrimeric G-protein complex [GO:0005834]
Smechr0301482.1	0.271437	trehalose biosynthetic process [GO:0005992]; trehalose metabolism in response to stress [GO:0070413]	trehalose-phosphatase activity [GO:0004805]		101255690	Starch and sucrose metabolism [sly00500];Metabolic pathways [sly01100];Biosynthesis of secondary metabolites [sly01110]
Smechr0802072.1	0.272382	anatomical structure morphogenesis [GO:0009653]		extracellular region [GO:0005576]
Smechr0702103.1	0.273	protein folding [GO:0006457]	unfolded protein binding [GO:0051082]
Smechr0502398.1	0.277283		hydrolase activity, acting on ester bonds [GO:0016788]	extracellular region [GO:0005576]	101249804
Smechr1201229.1	0.277844		copper ion binding [GO:0005507]; L-ascorbate oxidase activity [GO:0008447]; oxidoreductase activity [GO:0016491]	extracellular region [GO:0005576]
Smechr1201657.1	0.278161		RNA binding [GO:0003723]; structural constituent of ribosome [GO:0003735]	cytosolic large ribosomal subunit [GO:0022625]	101254162	Ribosome [sly03010]
Smechr0401398.1	0.279477	protein import into peroxisome matrix [GO:0016558]	ATP binding [GO:0005524]; ATP hydrolysis activity [GO:0016887]	cytosol [GO:0005829]; peroxisomal membrane [GO:0005778]	101248290	Peroxisome [sly04146]
Smechr0502662.1	0.280163	protein transport [GO:0015031]; retrograde vesicle-mediated transport, Golgi to endoplasmic reticulum [GO:0006890]	SNAP receptor activity [GO:0005484]	integral component of membrane [GO:0016021]; SNARE complex [GO:0031201]
Smechr0101210.1	0.282271	defense response to bacterium [GO:0042742]; defense response to fungus [GO:0050832]	chitin binding [GO:0008061]; ribonuclease activity [GO:0004540]
Smechr0502813.1	0.284015	microtubule cytoskeleton organization [GO:0000226]; mitotic cell cycle [GO:0000278]	GTP binding [GO:0005525]; structural constituent of cytoskeleton [GO:0005200]	cytoplasm [GO:0005737]; microtubule [GO:0005874]
Smechr0702754.1	0.286143	heme biosynthetic process [GO:0006783]; peptidyl-pyrromethane cofactor linkage [GO:0018160]; protoporphyrinogen IX biosynthetic process [GO:0006782]	hydroxymethylbilane synthase activity [GO:0004418]	cytoplasm [GO:0005737]
Smechr0103762.1	0.286339	secondary metabolic process [GO:0019748]	carboxy-lyase activity [GO:0016831]; hydrolase activity [GO:0016787]	cytoplasm [GO:0005737]	101263344
Smechr1201408.1	0.287134
Smechr0701180.1	0.290159	asparagine metabolic process [GO:0006528]; glutamine metabolic process [GO:0006541]; oxaloacetate metabolic process [GO:0006107]	omega-amidase activity [GO:0050152]		101257877	Alanine, aspartate and glutamate metabolism [sly00250];Metabolic pathways [sly01100]
Smechr0502677.1	0.29195	proteolysis [GO:0006508]	serine-type carboxypeptidase activity [GO:0004185]	extracellular region [GO:0005576]
Smechr0801730.1	0.293152	DNA-templated transcription termination [GO:0006353]; double-strand break repair [GO:0006302]; protein poly-ADP-ribosylation [GO:0070212]	NAD+ ADP-ribosyltransferase activity [GO:0003950]; NAD+-protein ADP-ribosyltransferase activity [GO:1990404]	nucleolus [GO:0005730]
Smechr0101606.1	0.295604	vegetative to reproductive phase transition of meristem [GO:0010228]	DNA-binding transcription factor activity [GO:0003700]; minor groove of adenine-thymine-rich DNA binding [GO:0003680]	nucleus [GO:0005634]
Smechr1000001.1	0.295613	oligosaccharide metabolic process [GO:0009311]; protein N-linked glycosylation [GO:0006487]	Glc3Man9GlcNAc2 oligosaccharide glucosidase activity [GO:0004573]	endoplasmic reticulum membrane [GO:0005789]; integral component of membrane [GO:0016021]	101267114	N-Glycan biosynthesis [sly00510];Metabolic pathways [sly01100];Protein processing in endoplasmic reticulum [sly04141]
Smechr0900800.1	0.295956	protein import into nucleus [GO:0006606]	small GTPase binding [GO:0031267]	cytosol [GO:0005829]; nuclear envelope [GO:0005635]	101256320	Nucleocytoplasmic transport [sly03013]
Smechr0302651.1	0.296426		protein-L-isoaspartate (D-aspartate) O-methyltransferase activity [GO:0004719]	cytoplasm [GO:0005737]
Smechr0900105.1	0.297763	glycolytic process [GO:0006096]	fructose-bisphosphate aldolase activity [GO:0004332]
Smechr0702175.1	0.298916	proteolysis [GO:0006508]	ATP binding [GO:0005524]; ATP hydrolysis activity [GO:0016887]; ATP-dependent peptidase activity [GO:0004176]; metalloendopeptidase activity [GO:0004222]	cytoplasm [GO:0005737]; integral component of membrane [GO:0016021]; intracellular membrane-bounded organelle [GO:0043231]
Smechr0302303.1	0.299049	regulation of DNA-templated transcription [GO:0006355]	DNA binding [GO:0003677]	integral component of membrane [GO:0016021]
Smechr0702748.1	0.302543
Smechr0401928.1	0.30392		electron transfer activity [GO:0009055]	anchored component of plasma membrane [GO:0046658]; integral component of membrane [GO:0016021]	101266215
Smechr1000709.1	0.303969	hydrogen peroxide catabolic process [GO:0042744]; response to oxidative stress [GO:0006979]	heme binding [GO:0020037]; lactoperoxidase activity [GO:0140825]; metal ion binding [GO:0046872]	extracellular region [GO:0005576]
Smechr0400064.1	0.304331	protoporphyrinogen IX biosynthetic process [GO:0006782]	coproporphyrinogen oxidase activity [GO:0004109]
Smechr1200211.1	0.304343	sucrose metabolic process [GO:0005985]	sucrose synthase activity [GO:0016157]
Smechr1002784.1	0.304407				543654
Smechr1000038.1	0.304972	multivesicular body sorting pathway [GO:0071985]
Smechr0800734.1	0.305492			integral component of membrane [GO:0016021]
Smechr0601888.1	0.310528		oxidoreductase activity [GO:0016491]
Smechr0103878.1	0.313294		RNA binding [GO:0003723]; structural constituent of ribosome [GO:0003735]	cytosolic large ribosomal subunit [GO:0022625]
Smechr0202386.1	0.314943
Smechr0801321.1	0.315169			integral component of membrane [GO:0016021]
Smechr0202283.1	0.317551
Smechr1100275.1	0.319175		DNA binding [GO:0003677]; metal ion binding [GO:0046872]; mRNA binding [GO:0003729]
Smechr1200732.1	0.320788			integral component of membrane [GO:0016021]
Smechr0700116.1	0.323169
Smechr0201991.1	0.329411	sucrose metabolic process [GO:0005985]	sucrose synthase activity [GO:0016157]
Smechr0602262.1	0.329681	mRNA splicing, via spliceosome [GO:0000398]	ATP binding [GO:0005524]; hydrolase activity [GO:0016787]; nucleic acid binding [GO:0003676]; RNA helicase activity [GO:0003724]; zinc ion binding [GO:0008270]
Smechr0701256.1	0.330464	sucrose metabolic process [GO:0005985]	sucrose synthase activity [GO:0016157]
Smechr0201667.1	0.330741	carbohydrate metabolic process [GO:0005975]	glycogen phosphorylase activity [GO:0008184]; linear malto-oligosaccharide phosphorylase activity [GO:0102250]; pyridoxal phosphate binding [GO:0030170]; SHG alpha-glucan phosphorylase activity [GO:0102499]
Smechr0400421.1	0.332964
Smechr0400159.1	0.3337	protein transport to vacuole involved in ubiquitin-dependent protein catabolic process via the multivesicular body sorting pathway [GO:0043328]		ESCRT II complex [GO:0000814]; nucleus [GO:0005634]
Smechr0401172.1	0.334607	chromatin organization [GO:0006325]; histone H2B conserved C-terminal lysine ubiquitination [GO:0071894]; histone monoubiquitination [GO:0010390]	metal ion binding [GO:0046872]; ubiquitin protein ligase activity [GO:0061630]	HULC complex [GO:0033503]; nucleus [GO:0005634]	101254859
Smechr0801994.1	0.334626
Smechr0102274.1	0.335025	proteolysis [GO:0006508]	aspartic-type endopeptidase activity [GO:0004190]		101255029
Smechr0602294.1	0.338453	phosphate ion transmembrane transport [GO:0035435]	ATP binding [GO:0005524]; inorganic phosphate transmembrane transporter activity [GO:0005315]	membrane [GO:0016020]
Smechr0401968.1	0.338539
Smechr0500723.1	0.341185				101246719
Smechr0700261.1	0.342987		heme binding [GO:0020037]; metal ion binding [GO:0046872]; oxygen binding [GO:0019825]; oxygen carrier activity [GO:0005344]
Smechr0502407.1	0.344262	response to chemical [GO:0042221]	glutathione transferase activity [GO:0004364]
Smechr0700047.1	0.347503	cell wall biogenesis [GO:0042546]; cell wall organization [GO:0071555]; xyloglucan metabolic process [GO:0010411]	hydrolase activity, hydrolyzing O-glycosyl compounds [GO:0004553]; xyloglucan:xyloglucosyl transferase activity [GO:0016762]	apoplast [GO:0048046]
Smechr0802074.1	0.353353	anatomical structure morphogenesis [GO:0009653]		extracellular region [GO:0005576]
Smechr0900297.1	0.356807	cellular response to oxidative stress [GO:0034599]	heme binding [GO:0020037]; L-ascorbate peroxidase activity [GO:0016688]; lactoperoxidase activity [GO:0140825]; metal ion binding [GO:0046872]	extracellular region [GO:0005576]
Smechr0701007.1	0.357158
Smechr0600025.1	0.358702
Smechr1102574.1	0.364739	L-phenylalanine catabolic process [GO:0006559]; tyrosine catabolic process [GO:0006572]	fumarylacetoacetase activity [GO:0004334]; metal ion binding [GO:0046872]
Smechr0202635.1	0.37176		heme binding [GO:0020037]; iron ion binding [GO:0005506]; monooxygenase activity [GO:0004497]; oxidoreductase activity, acting on paired donors, with incorporation or reduction of molecular oxygen [GO:0016705]		101250559	Isoflavonoid biosynthesis [sly00943];Metabolic pathways [sly01100];Biosynthesis of secondary metabolites [sly01110]
Smechr1100981.1	0.372925	chlorophyll biosynthetic process [GO:0015995]; dimethylallyl diphosphate biosynthetic process [GO:0050992]; isopentenyl diphosphate biosynthetic process [GO:0009240]	isopentenyl-diphosphate delta-isomerase activity [GO:0004452]	cytoplasm [GO:0005737]
Smechr1000198.1	0.376044	mRNA splicing, via spliceosome [GO:0000398]
Smechr0303038.1	0.380916	xyloglucan biosynthetic process [GO:0009969]	hexosyltransferase activity [GO:0016758]	Golgi membrane [GO:0000139]; integral component of membrane [GO:0016021]
Smechr1200157.1	0.381844	proteolysis [GO:0006508]	metal ion binding [GO:0046872]; metalloendopeptidase activity [GO:0004222]
Smechr0602602.1	0.38489
Smechr0802391.1	0.386422	intracellular protein transport [GO:0006886]; vesicle-mediated transport [GO:0016192]	clathrin binding [GO:0030276]	clathrin adaptor complex [GO:0030131]	101252011
Smechr0602507.1	0.400619	chromatin organization [GO:0006325]; histone deacetylation [GO:0016575]	histone deacetylase activity [GO:0004407]; metal ion binding [GO:0046872]	nucleus [GO:0005634]
Smechr1102733.1	0.40082	protein ADP-ribosylation [GO:0006471]; protein deacetylation [GO:0006476]	NAD+ binding [GO:0070403]; NAD-dependent protein deacetylase activity [GO:0034979]; transferase activity [GO:0016740]; zinc ion binding [GO:0008270]	mitochondrial matrix [GO:0005759]
Smechr0502037.1	0.402444	regulation of catalytic activity [GO:0050790]; translational initiation [GO:0006413]	translation initiation factor activity [GO:0003743]	eukaryotic translation initiation factor 2B complex [GO:0005851]
Smechr0401549.1	0.402485	formaldehyde catabolic process [GO:0046294]; positive regulation of cellular response to hypoxia [GO:1900039]; response to abscisic acid [GO:0009737]; response to caffeine [GO:0031000]; response to cold [GO:0009409]; response to estradiol [GO:0032355]; response to flooding [GO:0009413]; response to hydrogen peroxide [GO:0042542]; response to hypoxia [GO:0001666]; response to salt stress [GO:00096…	alcohol dehydrogenase activity, zinc-dependent [GO:0004024]; protein homodimerization activity [GO:0042803]; S-(hydroxymethyl)glutathione dehydrogenase activity [GO:0051903]; zinc ion binding [GO:0008270]	cytosol [GO:0005829]
Smechr0302027.1	0.402751	microtubule cytoskeleton organization [GO:0000226]; mitotic cell cycle [GO:0000278]	GTP binding [GO:0005525]; GTPase activity [GO:0003924]; structural constituent of cytoskeleton [GO:0005200]	cytoplasm [GO:0005737]; microtubule [GO:0005874]
Smechr0501310.1	0.407534	protein modification process [GO:0036211]
Smechr0601339.1	0.412323	defense response to fungus [GO:0050832]; protein stabilization [GO:0050821]	chaperone binding [GO:0051087]	cytoplasm [GO:0005737]; nucleus [GO:0005634]
Smechr0303070.1	0.413834
Smechr1201590.1	0.414674	coumarin biosynthetic process [GO:0009805]; response to molecule of fungal origin [GO:0002238]	2-oxoglutarate-dependent dioxygenase activity [GO:0016706]; L-ascorbic acid binding [GO:0031418]; metal ion binding [GO:0046872]
Smechr0104016.1	0.426695	protein phosphorylation [GO:0006468]	ATP binding [GO:0005524]; protein kinase activity [GO:0004672]
Smechr1102296.1	0.431771	cation transport [GO:0006812]	ion channel activity [GO:0005216]
Smechr0702202.1	0.435064	protein phosphorylation [GO:0006468]; recognition of pollen [GO:0048544]	ATP binding [GO:0005524]; protein dimerization activity [GO:0046983]; protein kinase activity [GO:0004672]	integral component of membrane [GO:0016021]
Smechr0100549.1	0.437072			integral component of membrane [GO:0016021]
Smechr0502425.1	0.437346	hydrogen peroxide catabolic process [GO:0042744]; response to oxidative stress [GO:0006979]	catalase activity [GO:0004096]; heme binding [GO:0020037]; metal ion binding [GO:0046872]	glyoxysome [GO:0009514]
Smechr0100695.1	0.452022		zinc ion binding [GO:0008270]
Smechr1002434.1	0.452272	NLS-bearing protein import into nucleus [GO:0006607]	nuclear import signal receptor activity [GO:0061608]; nuclear localization sequence binding [GO:0008139]	nucleus [GO:0005634]
Smechr1201278.1	0.454204	protein deubiquitination [GO:0016579]; ubiquitin-dependent protein catabolic process [GO:0006511]	cysteine-type deubiquitinase activity [GO:0004843]; cysteine-type endopeptidase activity [GO:0004197]	cytosol [GO:0005829]; nucleus [GO:0005634]
Smechr0601716.1	0.456849
Smechr0500460.1	0.457385
Smechr0701991.1	0.467001	coumarin biosynthetic process [GO:0009805]; response to molecule of fungal origin [GO:0002238]	2-oxoglutarate-dependent dioxygenase activity [GO:0016706]; L-ascorbic acid binding [GO:0031418]; metal ion binding [GO:0046872]
Smechr1000397.1	0.476618				101247791
Smechr0401811.1	0.48603	intracellular signal transduction [GO:0035556]	glutathione oxidoreductase activity [GO:0097573]	nucleus [GO:0005634]
Smechr0201344.1	0.486531		DNA binding [GO:0003677]
Smechr0802026.1	0.504685		metal ion binding [GO:0046872]; RNA binding [GO:0003723]	nucleus [GO:0005634]
Smechr0202646.1	0.50791	dephosphorylation [GO:0016311]; lipid metabolic process [GO:0006629]; response to salt stress [GO:0009651]	phosphatidylinositol-3,4,5-trisphosphate 3-phosphatase activity [GO:0016314]; phosphoprotein phosphatase activity [GO:0004721]	cytosol [GO:0005829]
Smechr0601735.1	0.516653	cellular response to oxidative stress [GO:0034599]	heme binding [GO:0020037]; L-ascorbate peroxidase activity [GO:0016688]; lactoperoxidase activity [GO:0140825]
Smechr0402394.1	0.530958
Smechr0303051.1	0.53179	sphingoid catabolic process [GO:0046521]		endoplasmic reticulum [GO:0005783]; integral component of membrane [GO:0016021]
Smechr1001724.1	0.542455		magnesium ion binding [GO:0000287]; pyruvate decarboxylase activity [GO:0004737]; thiamine pyrophosphate binding [GO:0030976]
Smechr0901070.1	0.543053	mRNA processing [GO:0006397]; regulation of mRNA splicing, via spliceosome [GO:0048024]		spliceosomal complex [GO:0005681]
Smechr1200138.1	0.548341
Smechr0800078.1	0.554886	proteolysis [GO:0006508]	serine-type endopeptidase activity [GO:0004252]
Smechr0802075.1	0.558069	anatomical structure morphogenesis [GO:0009653]		extracellular region [GO:0005576]	101247353
Smechr0102162.1	0.56085	cutin biosynthetic process [GO:0010143]; phenylpropanoid metabolic process [GO:0009698]; wax biosynthetic process [GO:0010025]	4-coumarate-CoA ligase activity [GO:0016207]; ATP binding [GO:0005524]; long-chain fatty acid-CoA ligase activity [GO:0004467]	endoplasmic reticulum [GO:0005783]; membrane [GO:0016020]	101262955	Fatty acid biosynthesis [sly00061];Fatty acid degradation [sly00071];Metabolic pathways [sly01100];Fatty acid metabolism [sly01212];Peroxisome [sly04146]
Smechr0100938.1	0.576921
Smechr0603188.1	0.58484		mRNA binding [GO:0003729]; RNA binding [GO:0003723]	cytoplasm [GO:0005737]; nucleus [GO:0005634]; ribonucleoprotein complex [GO:1990904]
Smechr0602061.1	0.598914	aspartate family amino acid biosynthetic process [GO:0009067]; homoserine biosynthetic process [GO:0009090]; lysine biosynthetic process via diaminopimelate [GO:0009089]; methionine biosynthetic process [GO:0009086]; phosphorylation [GO:0016310]; threonine biosynthetic process [GO:0009088]	aspartate kinase activity [GO:0004072]; ATP binding [GO:0005524]; homoserine dehydrogenase activity [GO:0004412]; NADP binding [GO:0050661]
Smechr1100043.1	0.629186		cysteine-type endopeptidase inhibitor activity [GO:0004869]
Smechr0300003.1	0.646154		hydrolase activity, acting on ester bonds [GO:0016788]
Smechr0801941.1	0.653269	protein complex oligomerization [GO:0051259]; protein folding [GO:0006457]; response to heat [GO:0009408]; response to hydrogen peroxide [GO:0042542]; response to salt stress [GO:0009651]	protein self-association [GO:0043621]; unfolded protein binding [GO:0051082]
Smechr0700993.1	0.666348	coumarin biosynthetic process [GO:0009805]; response to molecule of fungal origin [GO:0002238]	2-oxoglutarate-dependent dioxygenase activity [GO:0016706]; L-ascorbic acid binding [GO:0031418]; metal ion binding [GO:0046872]
Smechr0900804.1	0.695924		carboxy-lyase activity [GO:0016831]; magnesium ion binding [GO:0000287]; pyruvate decarboxylase activity [GO:0004737]; thiamine pyrophosphate binding [GO:0030976]	cytosol [GO:0005829]
Smechr0801931.1	0.705129	protein N-linked glycosylation [GO:0006487]		integral component of membrane [GO:0016021]; oligosaccharyltransferase complex [GO:0008250]	543753	N-Glycan biosynthesis [sly00510];Various types of N-glycan biosynthesis [sly00513];Metabolic pathways [sly01100];Protein processing in endoplasmic reticulum [sly04141]
Smechr0402561.1	0.743124	sterol transport [GO:0015918]	lipid transporter activity [GO:0005319]; sterol binding [GO:0032934]	integral component of membrane [GO:0016021]; membrane [GO:0016020]	101260723
Smechr0802243.1	0.784035
Smechr0402361.1	0.793249	dUMP biosynthetic process [GO:0006226]; dUTP catabolic process [GO:0046081]	dUTP diphosphatase activity [GO:0004170]; magnesium ion binding [GO:0000287]		101256872	Pyrimidine metabolism [sly00240];Metabolic pathways [sly01100];Nucleotide metabolism [sly01232]
Smechr0602392.1	0.807753				101261531
Smechr0102272.1	0.814596	proteolysis [GO:0006508]	aspartic-type endopeptidase activity [GO:0004190]
Smechr0201629.1	0.81836		magnesium ion binding [GO:0000287]; pyruvate decarboxylase activity [GO:0004737]; thiamine pyrophosphate binding [GO:0030976]
Smechr0601428.1	0.820201		RNA binding [GO:0003723]	cellular anatomical entity [GO:0110165]
Smechr0202229.1	0.828639		catalytic activity [GO:0003824]
Smechr0201732.1	1.01325				101246306
Smechr0300955.1	1.02494
Smechr0601656.1	1.04506	formaldehyde catabolic process [GO:0046294]	alcohol dehydrogenase activity, zinc-dependent [GO:0004024]; S-(hydroxymethyl)glutathione dehydrogenase activity [GO:0051903]; zinc ion binding [GO:0008270]	cytosol [GO:0005829]
Smechr1201517.1	1.11053	protein phosphorylation [GO:0006468]	ATP binding [GO:0005524]; blue light photoreceptor activity [GO:0009882]; protein kinase activity [GO:0004672]
Smechr0102273.1	1.21813	proteolysis [GO:0006508]	aspartic-type endopeptidase activity [GO:0004190]
Smechr0601654.1	1.2781	formaldehyde catabolic process [GO:0046294]	alcohol dehydrogenase activity, zinc-dependent [GO:0004024]; S-(hydroxymethyl)glutathione dehydrogenase activity [GO:0051903]; zinc ion binding [GO:0008270]	cytosol [GO:0005829]
Smechr0200680.1	1.31856			integral component of membrane [GO:0016021]

## Sheet: 24-12_total_summary
Accession	LOG_2_FOLD_CHANGE	GO_BP	GO_MF	GO_CC	KEGGID	pathway
Smechr0401675.1	-0.808555
Smechr0801448.1	-0.478541	nucleoside metabolic process [GO:0009116]	catalytic activity [GO:0003824]
Smechr0102492.1	-0.427579		DNA binding [GO:0003677]; metal ion binding [GO:0046872]; mRNA binding [GO:0003729]
Smechr0701954.1	-0.420142	defense response to other organism [GO:0098542]	ADP binding [GO:0043531]
Smechr0100966.1	-0.406481		polysaccharide binding [GO:0030247]
Smechr0202947.1	-0.39226	microtubule cytoskeleton organization [GO:0000226]; mitotic cell cycle [GO:0000278]	GTP binding [GO:0005525]; structural constituent of cytoskeleton [GO:0005200]	cytoplasm [GO:0005737]; microtubule [GO:0005874]
Smechr0401661.1	-0.38305
Smechr1100469.1	-0.371304	mRNA splicing, via spliceosome [GO:0000398]; spliceosomal snRNP assembly [GO:0000387]	RNA binding [GO:0003723]	catalytic step 2 spliceosome [GO:0071013]; P granule [GO:0043186]; precatalytic spliceosome [GO:0071011]; ribonucleoprotein complex [GO:1990904]; SMN-Sm protein complex [GO:0034719]; spliceosomal tri-snRNP complex [GO:0097526]; U1 snRNP [GO:0005685]; U12-type spliceosomal complex [GO:0005689]; U2 snRNP [GO:0005686]; U2-type prespliceosome [GO:0071004]; U4 snRNP [GO:0005687]; U5 snRNP [GO:0005682]	101264989	Spliceosome [sly03040]
SmeSca00330.1	-0.364812	lipid catabolic process [GO:0016042]	phospholipase A1 activity [GO:0008970]
Smechr1100911.1	-0.355282		manganese ion binding [GO:0030145]	apoplast [GO:0048046]
Smechr1102202.1	-0.350783	defense response [GO:0006952]			101264919
Smechr0402134.1	-0.348379		RNA binding [GO:0003723]
Smechr0201705.1	-0.347415			cell periphery [GO:0071944]	101253046
Smechr0500019.1	-0.341214	hydrogen peroxide catabolic process [GO:0042744]; response to oxidative stress [GO:0006979]	heme binding [GO:0020037]; lactoperoxidase activity [GO:0140825]; metal ion binding [GO:0046872]; peroxidase activity [GO:0004601]	extracellular region [GO:0005576]; plant-type cell wall [GO:0009505]
Smechr0602700.1	-0.334536	carbohydrate metabolic process [GO:0005975]	beta-glucosidase activity [GO:0008422]; scopolin beta-glucosidase activity [GO:0102483]	extracellular region [GO:0005576]
Smechr0502805.1	-0.324103	response to oxidative stress [GO:0006979]		mitochondrial respiratory chain complex I [GO:0005747]
Smechr0601406.1	-0.322942	carbohydrate metabolic process [GO:0005975]; pentose-phosphate shunt [GO:0006098]	6-phosphogluconolactonase activity [GO:0017057]
Smechr0602880.1	-0.313454	nucleosome assembly [GO:0006334]	DNA binding [GO:0003677]; protein heterodimerization activity [GO:0046982]; structural constituent of chromatin [GO:0030527]	nucleosome [GO:0000786]; nucleus [GO:0005634]
Smechr0801653.1	-0.313287	hydrogen peroxide catabolic process [GO:0042744]; response to oxidative stress [GO:0006979]	heme binding [GO:0020037]; lactoperoxidase activity [GO:0140825]; metal ion binding [GO:0046872]	extracellular region [GO:0005576]
Smechr1100092.1	-0.312578	phosphate ion transport [GO:0006817]; protein localization to membrane [GO:0072657]; response to stimulus [GO:0050896]		endosome membrane [GO:0010008]; Golgi membrane [GO:0000139]; integral component of membrane [GO:0016021]; membrane [GO:0016020]
Smechr0701501.1	-0.312112	cellulose biosynthetic process [GO:0030244]	cellulose synthase (UDP-forming) activity [GO:0016760]	integral component of membrane [GO:0016021]
Smechr0103455.1	-0.308879	mRNA destabilization [GO:0061157]	mRNA binding [GO:0003729]	cytoplasm [GO:0005737]	101253713
Smechr0800395.1	-0.306851	defense response [GO:0006952]; lipid catabolic process [GO:0016042]	acylglycerol lipase activity [GO:0047372]; nutrient reservoir activity [GO:0045735]; phospholipase activity [GO:0004620]	vacuole [GO:0005773]
Smechr0102110.1	-0.295932	protein ubiquitination [GO:0016567]; rescue of stalled ribosome [GO:0072344]	metal ion binding [GO:0046872]; ribosome binding [GO:0043022]; ubiquitin protein ligase activity [GO:0061630]
Smechr0201840.1	-0.295234	hydrogen peroxide catabolic process [GO:0042744]; response to oxidative stress [GO:0006979]	heme binding [GO:0020037]; lactoperoxidase activity [GO:0140825]; metal ion binding [GO:0046872]	extracellular region [GO:0005576]
Smechr0400379.1	-0.293355		oxidoreductase activity [GO:0016491]; oxidoreductase activity, acting on a sulfur group of donors, disulfide as acceptor [GO:0016671]; protein-disulfide reductase activity [GO:0015035]	cytoplasm [GO:0005737]
Smechr0100578.1	-0.292291	riboflavin biosynthetic process [GO:0009231]	3,4-dihydroxy-2-butanone-4-phosphate synthase activity [GO:0008686]; GTP binding [GO:0005525]; GTP cyclohydrolase II activity [GO:0003935]; metal ion binding [GO:0046872]	chloroplast [GO:0009507]
Smechr0500728.1	-0.290456	histone deacetylation [GO:0016575]			101245846
Smechr0702526.1	-0.289508	cell wall modification [GO:0042545]; pectin catabolic process [GO:0045490]	aspartyl esterase activity [GO:0045330]; enzyme inhibitor activity [GO:0004857]; pectinesterase activity [GO:0030599]	extracellular region [GO:0005576]; integral component of membrane [GO:0016021]
Smechr0901841.1	-0.288869	nucleosome assembly [GO:0006334]	DNA binding [GO:0003677]; structural constituent of chromatin [GO:0030527]	nucleosome [GO:0000786]; nucleus [GO:0005634]
Smechr0802044.1	-0.287627	protein retention in Golgi apparatus [GO:0045053]; protein targeting to vacuole [GO:0006623]		extrinsic component of membrane [GO:0019898]
Smechr0201959.1	-0.282265		pyridoxal phosphate binding [GO:0030170]
Smechr1200243.1	-0.281669	phosphate ion homeostasis [GO:0055062]; regulation of phosphorus metabolic process [GO:0051174]	acid phosphatase activity [GO:0003993]; metal ion binding [GO:0046872]	vacuole [GO:0005773]
Smechr0602682.1	-0.275332	coumarin biosynthetic process [GO:0009805]; response to molecule of fungal origin [GO:0002238]	2-oxoglutarate-dependent dioxygenase activity [GO:0016706]; L-ascorbic acid binding [GO:0031418]; metal ion binding [GO:0046872]		101244962
Smechr0702175.1	0.265929	proteolysis [GO:0006508]	ATP binding [GO:0005524]; ATP hydrolysis activity [GO:0016887]; ATP-dependent peptidase activity [GO:0004176]; metalloendopeptidase activity [GO:0004222]	cytoplasm [GO:0005737]; integral component of membrane [GO:0016021]; intracellular membrane-bounded organelle [GO:0043231]
Smechr0702273.1	0.267821		zinc ion binding [GO:0008270]	nucleus [GO:0005634]
Smechr1100170.1	0.268565
Smechr0801899.1	0.268845	adenylate cyclase-modulating G protein-coupled receptor signaling pathway [GO:0007188]	G protein-coupled receptor binding [GO:0001664]; G-protein beta/gamma-subunit complex binding [GO:0031683]; GTPase activity [GO:0003924]; guanyl nucleotide binding [GO:0019001]; metal ion binding [GO:0046872]	heterotrimeric G-protein complex [GO:0005834]
Smechr0602602.1	0.27115
Smechr0502407.1	0.271152	response to chemical [GO:0042221]	glutathione transferase activity [GO:0004364]
Smechr0500553.1	0.275165	macromolecule localization [GO:0033036]		integral component of membrane [GO:0016021]
Smechr0402290.1	0.275494		serine-type endopeptidase inhibitor activity [GO:0004867]	extracellular space [GO:0005615]
Smechr0100656.1	0.276876	COP9 signalosome assembly [GO:0010387]; protein deneddylation [GO:0000338]		COP9 signalosome [GO:0008180]; cytoplasm [GO:0005737]
Smechr0900131.1	0.277657	sterol biosynthetic process [GO:0016126]	delta14-sterol reductase activity [GO:0050613]	integral component of membrane [GO:0016021]
Smechr0401561.1	0.280701	plant-type secondary cell wall biogenesis [GO:0009834]; xylan biosynthetic process [GO:0045492]	glucuronosyltransferase activity [GO:0015020]; glycosyltransferase activity [GO:0016757]	Golgi apparatus [GO:0005794]
Smechr0401729.1	0.281945		GTP binding [GO:0005525]; GTPase activity [GO:0003924]; microtubule binding [GO:0008017]	cytoplasm [GO:0005737]; membrane [GO:0016020]; microtubule [GO:0005874]
Smechr0700047.1	0.282974	cell wall biogenesis [GO:0042546]; cell wall organization [GO:0071555]; xyloglucan metabolic process [GO:0010411]	hydrolase activity, hydrolyzing O-glycosyl compounds [GO:0004553]; xyloglucan:xyloglucosyl transferase activity [GO:0016762]	apoplast [GO:0048046]
Smechr0201115.1	0.283251			GPI-anchor transamidase complex [GO:0042765]
Smechr0802270.1	0.284382		antiporter activity [GO:0015297]	Golgi apparatus [GO:0005794]; integral component of membrane [GO:0016021]	101256613
Smechr0303698.1	0.285783	protein phosphorylation [GO:0006468]	ATP binding [GO:0005524]; protein serine/threonine kinase activity [GO:0004674]
Smechr0500723.1	0.286024				101246719
Smechr1200024.1	0.286339		ATP binding [GO:0005524]; hydrolase activity [GO:0016787]; nucleic acid binding [GO:0003676]; RNA helicase activity [GO:0003724]
Smechr0202576.1	0.286481
Smechr0401172.1	0.286608	chromatin organization [GO:0006325]; histone H2B conserved C-terminal lysine ubiquitination [GO:0071894]; histone monoubiquitination [GO:0010390]	metal ion binding [GO:0046872]; ubiquitin protein ligase activity [GO:0061630]	HULC complex [GO:0033503]; nucleus [GO:0005634]	101254859
Smechr0203077.1	0.288539
Smechr0500942.1	0.288811	protein phosphorylation [GO:0006468]	ATP binding [GO:0005524]; protein serine/threonine kinase activity [GO:0004674]
Smechr0300914.1	0.289115	intracellular protein transport [GO:0006886]; vesicle-mediated transport [GO:0016192]		clathrin adaptor complex [GO:0030131]
Smechr1200157.1	0.289395	proteolysis [GO:0006508]	metal ion binding [GO:0046872]; metalloendopeptidase activity [GO:0004222]
Smechr1201620.1	0.290609	biosynthetic process [GO:0009058]	strictosidine synthase activity [GO:0016844]	vacuole [GO:0005773]
Smechr0700180.1	0.290864	regulation of ubiquitin-dependent protein catabolic process [GO:2000058]	polyubiquitin modification-dependent protein binding [GO:0031593]
Smechr0702202.1	0.290875	protein phosphorylation [GO:0006468]; recognition of pollen [GO:0048544]	ATP binding [GO:0005524]; protein dimerization activity [GO:0046983]; protein kinase activity [GO:0004672]	integral component of membrane [GO:0016021]
Smechr0600786.1	0.291738			chloroplast [GO:0009507]; thylakoid [GO:0009579]
Smechr0600086.1	0.291889	defense response [GO:0006952]; phosphorylation [GO:0016310]; protein kinase C-activating G protein-coupled receptor signaling pathway [GO:0007205]	ATP binding [GO:0005524]; diacylglycerol kinase activity [GO:0004143]; NAD+ kinase activity [GO:0003951]		101262422	Glycerolipid metabolism [sly00561];Glycerophospholipid metabolism [sly00564];Metabolic pathways [sly01100];Biosynthesis of secondary metabolites [sly01110];Phosphatidylinositol signaling system [sly04070]
Smechr0302526.1	0.293696	mRNA methylation [GO:0080009]; mRNA processing [GO:0006397]; RNA splicing [GO:0008380]		nucleus [GO:0005634]; RNA N6-methyladenosine methyltransferase complex [GO:0036396]	101258924
Smechr1000198.1	0.294299	mRNA splicing, via spliceosome [GO:0000398]
Smechr0900800.1	0.294772	protein import into nucleus [GO:0006606]	small GTPase binding [GO:0031267]	cytosol [GO:0005829]; nuclear envelope [GO:0005635]	101256320	Nucleocytoplasmic transport [sly03013]
Smechr0302027.1	0.295823	microtubule cytoskeleton organization [GO:0000226]; mitotic cell cycle [GO:0000278]	GTP binding [GO:0005525]; GTPase activity [GO:0003924]; structural constituent of cytoskeleton [GO:0005200]	cytoplasm [GO:0005737]; microtubule [GO:0005874]
Smechr0103878.1	0.296161		RNA binding [GO:0003723]; structural constituent of ribosome [GO:0003735]	cytosolic large ribosomal subunit [GO:0022625]
Smechr0502425.1	0.296404	hydrogen peroxide catabolic process [GO:0042744]; response to oxidative stress [GO:0006979]	catalase activity [GO:0004096]; heme binding [GO:0020037]; metal ion binding [GO:0046872]	glyoxysome [GO:0009514]
Smechr1002614.1	0.297933		microtubule binding [GO:0008017]	cytoplasm [GO:0005737]; microtubule [GO:0005874]
Smechr1200397.1	0.298714	microtubule-based movement [GO:0007018]	ATP binding [GO:0005524]; microtubule binding [GO:0008017]; microtubule motor activity [GO:0003777]
Smechr0602834.1	0.29899	plant-type secondary cell wall biogenesis [GO:0009834]		plasma membrane [GO:0005886]	101261419
Smechr0301077.1	0.299762		RNA binding [GO:0003723]	nucleus [GO:0005634]
Smechr0702746.1	0.302535		ATP binding [GO:0005524]; ATP hydrolysis activity [GO:0016887]; GTP binding [GO:0005525]; ribosomal large subunit binding [GO:0043023]; ribosome binding [GO:0043022]	plastid [GO:0009536]
Smechr0101305.1	0.302704
Smechr0501524.1	0.302941		ATP binding [GO:0005524]; hydrolase activity [GO:0016787]; nucleic acid binding [GO:0003676]; RNA helicase activity [GO:0003724]
Smechr0100938.1	0.303075
Smechr0701059.1	0.303917
Smechr0101658.1	0.304962	endoplasmic reticulum membrane organization [GO:0090158]; endoplasmic reticulum-plasma membrane tethering [GO:0061817]		endoplasmic reticulum membrane [GO:0005789]; integral component of membrane [GO:0016021]; plasma membrane [GO:0005886]	101244994
Smechr0603080.1	0.306782
Smechr0302413.1	0.308965	endoplasmic reticulum to Golgi vesicle-mediated transport [GO:0006888]; intracellular protein transport [GO:0006886]; vesicle-mediated transport [GO:0016192]	syntaxin binding [GO:0019905]	Golgi membrane [GO:0000139]
Smechr0100415.1	0.30946			integral component of membrane [GO:0016021]
Smechr0302303.1	0.310551	regulation of DNA-templated transcription [GO:0006355]	DNA binding [GO:0003677]	integral component of membrane [GO:0016021]
Smechr0900634.1	0.311829	proteolysis involved in protein catabolic process [GO:0051603]	threonine-type endopeptidase activity [GO:0004298]	cytoplasm [GO:0005737]; nucleus [GO:0005634]; proteasome core complex [GO:0005839]
Smechr0702446.1	0.315873	anthocyanin-containing compound biosynthetic process [GO:0009718]; chlorophyll biosynthetic process [GO:0015995]; positive regulation of DNA-templated transcription [GO:0045893]; response to light stimulus [GO:0009416]		nucleus [GO:0005634]
Smechr0303155.1	0.317784	innate immune response-activating signal transduction [GO:0002758]; long-day photoperiodism, flowering [GO:0048574]; mRNA transport [GO:0051028]; protein transport [GO:0015031]; response to auxin [GO:0009733]	structural constituent of nuclear pore [GO:0017056]	nuclear membrane [GO:0031965]; nuclear pore [GO:0005643]
Smechr0701007.1	0.317959
Smechr1001958.1	0.320079		mRNA binding [GO:0003729]
Smechr0601396.1	0.320369		RNA binding [GO:0003723]	ribonucleoprotein complex [GO:1990904]
Smechr0602663.1	0.328025	protein prenylation [GO:0018342]	protein prenyltransferase activity [GO:0008318]
Smechr0101496.1	0.328724	riboflavin biosynthetic process [GO:0009231]	diaminohydroxyphosphoribosylaminopyrimidine deaminase activity [GO:0008835]; zinc ion binding [GO:0008270]
Smechr1002434.1	0.329303	NLS-bearing protein import into nucleus [GO:0006607]	nuclear import signal receptor activity [GO:0061608]; nuclear localization sequence binding [GO:0008139]	nucleus [GO:0005634]
Smechr0303070.1	0.331821
Smechr0300003.1	0.331886		hydrolase activity, acting on ester bonds [GO:0016788]
Smechr1100981.1	0.333527	chlorophyll biosynthetic process [GO:0015995]; dimethylallyl diphosphate biosynthetic process [GO:0050992]; isopentenyl diphosphate biosynthetic process [GO:0009240]	isopentenyl-diphosphate delta-isomerase activity [GO:0004452]	cytoplasm [GO:0005737]
Smechr0402351.1	0.335482			COP9 signalosome [GO:0008180]
Smechr1102733.1	0.336424	protein ADP-ribosylation [GO:0006471]; protein deacetylation [GO:0006476]	NAD+ binding [GO:0070403]; NAD-dependent protein deacetylase activity [GO:0034979]; transferase activity [GO:0016740]; zinc ion binding [GO:0008270]	mitochondrial matrix [GO:0005759]
Smechr0102162.1	0.340144	cutin biosynthetic process [GO:0010143]; phenylpropanoid metabolic process [GO:0009698]; wax biosynthetic process [GO:0010025]	4-coumarate-CoA ligase activity [GO:0016207]; ATP binding [GO:0005524]; long-chain fatty acid-CoA ligase activity [GO:0004467]	endoplasmic reticulum [GO:0005783]; membrane [GO:0016020]	101262955	Fatty acid biosynthesis [sly00061];Fatty acid degradation [sly00071];Metabolic pathways [sly01100];Fatty acid metabolism [sly01212];Peroxisome [sly04146]
Smechr0601716.1	0.341748
Smechr0301976.1	0.34443	flower development [GO:0009908]; vegetative to reproductive phase transition of meristem [GO:0010228]		cytoplasm [GO:0005737]
Smechr0802074.1	0.348002	anatomical structure morphogenesis [GO:0009653]		extracellular region [GO:0005576]
Smechr1200138.1	0.349065
Smechr0201344.1	0.350658		DNA binding [GO:0003677]
Smechr0801321.1	0.351597			integral component of membrane [GO:0016021]
Smechr1000097.1	0.355426	defense response to other organism [GO:0098542]; protein phosphorylation [GO:0006468]	ATP binding [GO:0005524]; protein kinase activity [GO:0004672]	integral component of membrane [GO:0016021]
Smechr0900442.1	0.357239	carbon utilization [GO:0015976]	carbonate dehydratase activity [GO:0004089]; zinc ion binding [GO:0008270]
Smechr1100043.1	0.364294		cysteine-type endopeptidase inhibitor activity [GO:0004869]
Smechr0601339.1	0.364681	defense response to fungus [GO:0050832]; protein stabilization [GO:0050821]	chaperone binding [GO:0051087]	cytoplasm [GO:0005737]; nucleus [GO:0005634]
Smechr0802391.1	0.365685	intracellular protein transport [GO:0006886]; vesicle-mediated transport [GO:0016192]	clathrin binding [GO:0030276]	clathrin adaptor complex [GO:0030131]	101252011
Smechr0303051.1	0.369052	sphingoid catabolic process [GO:0046521]		endoplasmic reticulum [GO:0005783]; integral component of membrane [GO:0016021]
Smechr0202283.1	0.375542
Smechr0500008.1	0.376266	cell division [GO:0051301]; mitotic cell cycle [GO:0000278]		cytoplasm [GO:0005737]; kinetochore [GO:0000776]; nucleus [GO:0005634]
Smechr0501310.1	0.381492	protein modification process [GO:0036211]
Smechr0502803.1	0.382555	chromatin organization [GO:0006325]	chromatin binding [GO:0003682]; DNA (cytosine-5-)-methyltransferase activity [GO:0003886]; DNA binding [GO:0003677]	nucleus [GO:0005634]
Smechr1102723.1	0.383362			integral component of membrane [GO:0016021]	101250387
Smechr1000709.1	0.386593	hydrogen peroxide catabolic process [GO:0042744]; response to oxidative stress [GO:0006979]	heme binding [GO:0020037]; lactoperoxidase activity [GO:0140825]; metal ion binding [GO:0046872]	extracellular region [GO:0005576]
Smechr0402385.1	0.388642	phosphate ion transport [GO:0006817]; response to stimulus [GO:0050896]	sugar transmembrane transporter activity [GO:0051119]	integral component of membrane [GO:0016021]
Smechr0800105.1	0.389585		channel activity [GO:0015267]	integral component of membrane [GO:0016021]
Smechr0303049.1	0.393519			integral component of membrane [GO:0016021]
Smechr0601735.1	0.395367	cellular response to oxidative stress [GO:0034599]	heme binding [GO:0020037]; L-ascorbate peroxidase activity [GO:0016688]; lactoperoxidase activity [GO:0140825]
Smechr0202635.1	0.397177		heme binding [GO:0020037]; iron ion binding [GO:0005506]; monooxygenase activity [GO:0004497]; oxidoreductase activity, acting on paired donors, with incorporation or reduction of molecular oxygen [GO:0016705]		101250559	Isoflavonoid biosynthesis [sly00943];Metabolic pathways [sly01100];Biosynthesis of secondary metabolites [sly01110]
Smechr1000038.1	0.397484	multivesicular body sorting pathway [GO:0071985]
Smechr0600901.1	0.399896	cell wall mannoprotein biosynthetic process [GO:0000032]; GDP-mannose biosynthetic process [GO:0009298]; protein glycosylation [GO:0006486]	GTP binding [GO:0005525]; mannose-1-phosphate guanylyltransferase activity [GO:0004475]; nucleotidyltransferase activity [GO:0016779]	cytoplasm [GO:0005737]
Smechr1200732.1	0.400069			integral component of membrane [GO:0016021]
Smechr1201278.1	0.408505	protein deubiquitination [GO:0016579]; ubiquitin-dependent protein catabolic process [GO:0006511]	cysteine-type deubiquitinase activity [GO:0004843]; cysteine-type endopeptidase activity [GO:0004197]	cytosol [GO:0005829]; nucleus [GO:0005634]
Smechr0900804.1	0.408885		carboxy-lyase activity [GO:0016831]; magnesium ion binding [GO:0000287]; pyruvate decarboxylase activity [GO:0004737]; thiamine pyrophosphate binding [GO:0030976]	cytosol [GO:0005829]
Smechr0400159.1	0.410255	protein transport to vacuole involved in ubiquitin-dependent protein catabolic process via the multivesicular body sorting pathway [GO:0043328]		ESCRT II complex [GO:0000814]; nucleus [GO:0005634]
Smechr0701161.1	0.410666	actin filament organization [GO:0007015]; cell division [GO:0051301]; fruit development [GO:0010154]; Golgi localization [GO:0051645]; gynoecium development [GO:0048467]; leaf pavement cell development [GO:0090436]; mitochondrion localization [GO:0051646]; peroxisome localization [GO:0060151]; root hair cell tip growth [GO:0048768]; trichome branching [GO:0010091]; vesicle transport along actin f…	actin filament binding [GO:0051015]; ATP binding [GO:0005524]; calmodulin binding [GO:0005516]; microfilament motor activity [GO:0000146]	actin cytoskeleton [GO:0015629]; myosin complex [GO:0016459]; root hair tip [GO:0035619]; transport vesicle [GO:0030133]
Smechr0302538.1	0.416242	carbohydrate metabolic process [GO:0005975]	beta-galactosidase activity [GO:0004565]; carbohydrate binding [GO:0030246]
Smechr0303289.1	0.416558			integral component of membrane [GO:0016021]; mitochondrial inner membrane [GO:0005743]
Smechr0500460.1	0.416687
Smechr0602507.1	0.419751	chromatin organization [GO:0006325]; histone deacetylation [GO:0016575]	histone deacetylase activity [GO:0004407]; metal ion binding [GO:0046872]	nucleus [GO:0005634]
Smechr1102158.1	0.422504				101252579
Smechr0602262.1	0.423507	mRNA splicing, via spliceosome [GO:0000398]	ATP binding [GO:0005524]; hydrolase activity [GO:0016787]; nucleic acid binding [GO:0003676]; RNA helicase activity [GO:0003724]; zinc ion binding [GO:0008270]
Smechr0400421.1	0.427199
Smechr0104016.1	0.428226	protein phosphorylation [GO:0006468]	ATP binding [GO:0005524]; protein kinase activity [GO:0004672]
Smechr0902240.1	0.428967	proteolysis [GO:0006508]	aspartic-type endopeptidase activity [GO:0004190]
Smechr0100865.1	0.432226		protein self-association [GO:0043621]	nuclear envelope [GO:0005635]; nucleoplasm [GO:0005654]
Smechr1000001.1	0.436792	oligosaccharide metabolic process [GO:0009311]; protein N-linked glycosylation [GO:0006487]	Glc3Man9GlcNAc2 oligosaccharide glucosidase activity [GO:0004573]	endoplasmic reticulum membrane [GO:0005789]; integral component of membrane [GO:0016021]	101267114	N-Glycan biosynthesis [sly00510];Metabolic pathways [sly01100];Protein processing in endoplasmic reticulum [sly04141]
Smechr0100081.1	0.436973			integral component of membrane [GO:0016021]
Smechr1000254.1	0.438104		DNA binding [GO:0003677]; metal ion binding [GO:0046872]
Smechr0502037.1	0.443807	regulation of catalytic activity [GO:0050790]; translational initiation [GO:0006413]	translation initiation factor activity [GO:0003743]	eukaryotic translation initiation factor 2B complex [GO:0005851]
Smechr0402561.1	0.4509	sterol transport [GO:0015918]	lipid transporter activity [GO:0005319]; sterol binding [GO:0032934]	integral component of membrane [GO:0016021]; membrane [GO:0016020]	101260723
Smechr0902152.1	0.450911	fatty acid biosynthetic process [GO:0006633]; oxylipin biosynthetic process [GO:0031408]	metal ion binding [GO:0046872]; oxidoreductase activity, acting on single donors with incorporation of molecular oxygen, incorporation of two atoms of oxygen [GO:0016702]
Smechr0201629.1	0.455344		magnesium ion binding [GO:0000287]; pyruvate decarboxylase activity [GO:0004737]; thiamine pyrophosphate binding [GO:0030976]
Smechr0601656.1	0.458889	formaldehyde catabolic process [GO:0046294]	alcohol dehydrogenase activity, zinc-dependent [GO:0004024]; S-(hydroxymethyl)glutathione dehydrogenase activity [GO:0051903]; zinc ion binding [GO:0008270]	cytosol [GO:0005829]
Smechr0603188.1	0.458991		mRNA binding [GO:0003729]; RNA binding [GO:0003723]	cytoplasm [GO:0005737]; nucleus [GO:0005634]; ribonucleoprotein complex [GO:1990904]
Smechr0700993.1	0.461597	coumarin biosynthetic process [GO:0009805]; response to molecule of fungal origin [GO:0002238]	2-oxoglutarate-dependent dioxygenase activity [GO:0016706]; L-ascorbic acid binding [GO:0031418]; metal ion binding [GO:0046872]
Smechr0602061.1	0.461996	aspartate family amino acid biosynthetic process [GO:0009067]; homoserine biosynthetic process [GO:0009090]; lysine biosynthetic process via diaminopimelate [GO:0009089]; methionine biosynthetic process [GO:0009086]; phosphorylation [GO:0016310]; threonine biosynthetic process [GO:0009088]	aspartate kinase activity [GO:0004072]; ATP binding [GO:0005524]; homoserine dehydrogenase activity [GO:0004412]; NADP binding [GO:0050661]
Smechr0101364.1	0.465413		ATP binding [GO:0005524]; hydrolase activity [GO:0016787]; nucleic acid binding [GO:0003676]; RNA helicase activity [GO:0003724]	spliceosomal complex [GO:0005681]
Smechr0202229.1	0.467508		catalytic activity [GO:0003824]
Smechr0201667.1	0.474493	carbohydrate metabolic process [GO:0005975]	glycogen phosphorylase activity [GO:0008184]; linear malto-oligosaccharide phosphorylase activity [GO:0102250]; pyridoxal phosphate binding [GO:0030170]; SHG alpha-glucan phosphorylase activity [GO:0102499]
Smechr0901070.1	0.476415	mRNA processing [GO:0006397]; regulation of mRNA splicing, via spliceosome [GO:0048024]		spliceosomal complex [GO:0005681]
Smechr0602294.1	0.516691	phosphate ion transmembrane transport [GO:0035435]	ATP binding [GO:0005524]; inorganic phosphate transmembrane transporter activity [GO:0005315]	membrane [GO:0016020]
Smechr0102274.1	0.517484	proteolysis [GO:0006508]	aspartic-type endopeptidase activity [GO:0004190]		101255029
Smechr0800078.1	0.531053	proteolysis [GO:0006508]	serine-type endopeptidase activity [GO:0004252]
Smechr1201590.1	0.551754	coumarin biosynthetic process [GO:0009805]; response to molecule of fungal origin [GO:0002238]	2-oxoglutarate-dependent dioxygenase activity [GO:0016706]; L-ascorbic acid binding [GO:0031418]; metal ion binding [GO:0046872]
Smechr0303038.1	0.556591	xyloglucan biosynthetic process [GO:0009969]	hexosyltransferase activity [GO:0016758]	Golgi membrane [GO:0000139]; integral component of membrane [GO:0016021]
Smechr1100275.1	0.561914		DNA binding [GO:0003677]; metal ion binding [GO:0046872]; mRNA binding [GO:0003729]
Smechr0102272.1	0.564431	proteolysis [GO:0006508]	aspartic-type endopeptidase activity [GO:0004190]
Smechr0802075.1	0.57082	anatomical structure morphogenesis [GO:0009653]		extracellular region [GO:0005576]	101247353
Smechr0103720.1	0.608992		antiporter activity [GO:0015297]; organophosphate ester transmembrane transporter activity [GO:0015605]; phosphoglycerate transmembrane transporter activity [GO:0015120]	chloroplast membrane [GO:0031969]; Golgi apparatus [GO:0005794]; integral component of membrane [GO:0016021]
Smechr0601428.1	0.611874		RNA binding [GO:0003723]	cellular anatomical entity [GO:0110165]
Smechr0801987.1	0.651337		hydrolase activity [GO:0016787]
Smechr0802243.1	0.661238
Smechr0802026.1	0.663969		metal ion binding [GO:0046872]; RNA binding [GO:0003723]	nucleus [GO:0005634]
Smechr0801931.1	0.665457	protein N-linked glycosylation [GO:0006487]		integral component of membrane [GO:0016021]; oligosaccharyltransferase complex [GO:0008250]	543753	N-Glycan biosynthesis [sly00510];Various types of N-glycan biosynthesis [sly00513];Metabolic pathways [sly01100];Protein processing in endoplasmic reticulum [sly04141]
Smechr0601654.1	0.669485	formaldehyde catabolic process [GO:0046294]	alcohol dehydrogenase activity, zinc-dependent [GO:0004024]; S-(hydroxymethyl)glutathione dehydrogenase activity [GO:0051903]; zinc ion binding [GO:0008270]	cytosol [GO:0005829]
Smechr0402361.1	0.724843	dUMP biosynthetic process [GO:0006226]; dUTP catabolic process [GO:0046081]	dUTP diphosphatase activity [GO:0004170]; magnesium ion binding [GO:0000287]		101256872	Pyrimidine metabolism [sly00240];Metabolic pathways [sly01100];Nucleotide metabolism [sly01232]
Smechr0201732.1	0.744829				101246306
Smechr1201517.1	0.840544	protein phosphorylation [GO:0006468]	ATP binding [GO:0005524]; blue light photoreceptor activity [GO:0009882]; protein kinase activity [GO:0004672]
Smechr0602392.1	0.906644				101261531
Smechr0300955.1	0.943698
Smechr0102273.1	1.05654	proteolysis [GO:0006508]	aspartic-type endopeptidase activity [GO:0004190]
Smechr0200680.1	1.06209			integral component of membrane [GO:0016021]
