# Supplementary material for: iTRAQ-Based Quantitative Proteomics Unveils Protein Dynamics in the Root of Solanum melongena L. under Waterlogging Stress Conditions
Source: Life (Basel). 2023 Jun 15;13(6):1399. doi: 10.3390/life13061399 (PMC10302559; doi:10.3390/life13061399)
Supplement: Supplementary file 1 [file life-13-01399-s001.zip › Table S3.xlsx]

## Sheet: 6 h vs 0 h _KEGG_result
ID	Description	GeneRatio	BgRatio	rich_factor	pvalue	p.adjust	qvalue	geneID	up_gene	down_gene	Count	up_count	down_count	url
sly00960	Tropane, piperidine and pyridine alkaloid biosynthesis	2/9	43/5254	0.0465116279069767	0.00227135	0.0264317	0.0180849	778243/101249935	778243	101249935	2	1	1	http://www.kegg.jp/kegg-bin/show_pathway?sly00960/778243%09red101249935%09green
sly00130	Ubiquinone and other terpenoid-quinone biosynthesis	2/9	48/5254	0.0416666666666667	0.0028247	0.0264317	0.0180849	101249935/101257784		101249935/101257784	2	0	2	http://www.kegg.jp/kegg-bin/show_pathway?sly00130/101249935%09green/101257784%09green
sly00360	Phenylalanine metabolism	2/9	57/5254	0.0350877192982456	0.00396476	0.0264317	0.0180849	101249824/101249935		101249824/101249935	2	0	2	http://www.kegg.jp/kegg-bin/show_pathway?sly00360/101249824%09green/101249935%09green
sly00940	Phenylpropanoid biosynthesis	2/9	189/5254	0.0105820105820106	0.0392321	0.138943	0.0950659	101244951/101249824		101244951/101249824	2	0	2	http://www.kegg.jp/kegg-bin/show_pathway?sly00940/101244951%09green/101249824%09green
sly01040	Biosynthesis of unsaturated fatty acids	1/9	25/5254	0.04	0.0420498	0.138943	0.0950659	101252120		101252120	1	0	1	http://www.kegg.jp/kegg-bin/show_pathway?sly01040/101252120%09green
sly00650	Butanoate metabolism	1/9	29/5254	0.0344827586206897	0.0486299	0.138943	0.0950659	100134904	100134904		1	1	0	http://www.kegg.jp/kegg-bin/show_pathway?sly00650/100134904%09red
sly00950	Isoquinoline alkaloid biosynthesis	1/9	29/5254	0.0344827586206897	0.0486299	0.138943	0.0950659	101249935		101249935	1	0	1	http://www.kegg.jp/kegg-bin/show_pathway?sly00950/101249935%09green
sly00062	Fatty acid elongation	1/9	35/5254	0.0285714285714286	0.0584247	0.146062	0.0999369	101252120		101252120	1	0	1	http://www.kegg.jp/kegg-bin/show_pathway?sly00062/101252120%09green
sly00400	Phenylalanine, tyrosine and tryptophan biosynthesis	1/9	48/5254	0.0208333333333333	0.0793398	0.170139	0.116411	101249935		101249935	1	0	1	http://www.kegg.jp/kegg-bin/show_pathway?sly00400/101249935%09green
sly00350	Tyrosine metabolism	1/9	52/5254	0.0192307692307692	0.0856915	0.170139	0.116411	101249935		101249935	1	0	1	http://www.kegg.jp/kegg-bin/show_pathway?sly00350/101249935%09green
sly00900	Terpenoid backbone biosynthesis	1/9	57/5254	0.0175438596491228	0.0935765	0.170139	0.116411	100134904	100134904		1	1	0	http://www.kegg.jp/kegg-bin/show_pathway?sly00900/100134904%09red
sly00280	Valine, leucine and isoleucine degradation	1/9	64/5254	0.015625	0.104514	0.17419	0.119182	100134904	100134904		1	1	0	http://www.kegg.jp/kegg-bin/show_pathway?sly00280/100134904%09red
sly04070	Phosphatidylinositol signaling system	1/9	74/5254	0.0135135135135135	0.119935	0.177879	0.121707	101262422		101262422	1	0	1	http://www.kegg.jp/kegg-bin/show_pathway?sly04070/101262422%09green
sly00561	Glycerolipid metabolism	1/9	77/5254	0.012987012987013	0.124515	0.177879	0.121707	101262422		101262422	1	0	1	http://www.kegg.jp/kegg-bin/show_pathway?sly00561/101262422%09green
sly00564	Glycerophospholipid metabolism	1/9	103/5254	0.00970873786407767	0.163331	0.204164	0.139691	101262422		101262422	1	0	1	http://www.kegg.jp/kegg-bin/show_pathway?sly00564/101262422%09green
sly01250	Biosynthesis of nucleotide sugars	1/9	103/5254	0.00970873786407767	0.163331	0.204164	0.139691	544283		544283	1	0	1	http://www.kegg.jp/kegg-bin/show_pathway?sly01250/544283%09green
sly00270	Cysteine and methionine metabolism	1/9	119/5254	0.00840336134453781	0.18645	0.219353	0.150083	101249935		101249935	1	0	1	http://www.kegg.jp/kegg-bin/show_pathway?sly00270/101249935%09green
sly00520	Amino sugar and nucleotide sugar metabolism	1/9	136/5254	0.00735294117647059	0.21039	0.233766	0.159945	544283		544283	1	0	1	http://www.kegg.jp/kegg-bin/show_pathway?sly00520/544283%09green
sly00500	Starch and sucrose metabolism	1/9	150/5254	0.00666666666666667	0.229633	0.241719	0.165386	544283		544283	1	0	1	http://www.kegg.jp/kegg-bin/show_pathway?sly00500/544283%09green
sly01240	Biosynthesis of cofactors	1/9	252/5254	0.00396825396825397	0.357708	0.357708	0.244748	101257784		101257784	1	0	1	http://www.kegg.jp/kegg-bin/show_pathway?sly01240/101257784%09green

## Sheet: 12 h vs 0 h _KEGG_result
ID	Description	GeneRatio	BgRatio	rich_factor	pvalue	p.adjust	qvalue	geneID	up_gene	down_gene	Count	up_count	down_count	url
sly00130	Ubiquinone and other terpenoid-quinone biosynthesis	2/15	48/5254	0.0416666666666667	0.00795585	0.0887293	0.0817244	101249935/101257784		101249935/101257784	2	0	2	http://www.kegg.jp/kegg-bin/show_pathway?sly00130/101249935%09green/101257784%09green
sly00400	Phenylalanine, tyrosine and tryptophan biosynthesis	2/15	48/5254	0.0416666666666667	0.00795585	0.0887293	0.0817244	101247331/101249935		101247331/101249935	2	0	2	http://www.kegg.jp/kegg-bin/show_pathway?sly00400/101247331%09green/101249935%09green
sly00360	Phenylalanine metabolism	2/15	57/5254	0.0350877192982456	0.0110912	0.0887293	0.0817244	101249824/101249935		101249824/101249935	2	0	2	http://www.kegg.jp/kegg-bin/show_pathway?sly00360/101249824%09green/101249935%09green
sly00500	Starch and sucrose metabolism	2/15	150/5254	0.0133333333333333	0.0666776	0.277547	0.255636	544283/101259862	101259862	544283	2	1	1	http://www.kegg.jp/kegg-bin/show_pathway?sly00500/101259862%09red544283%09green
sly01040	Biosynthesis of unsaturated fatty acids	1/15	25/5254	0.04	0.0691343	0.277547	0.255636	101252120		101252120	1	0	1	http://www.kegg.jp/kegg-bin/show_pathway?sly01040/101252120%09green
sly00950	Isoquinoline alkaloid biosynthesis	1/15	29/5254	0.0344827586206897	0.0797727	0.277547	0.255636	101249935		101249935	1	0	1	http://www.kegg.jp/kegg-bin/show_pathway?sly00950/101249935%09green
sly00062	Fatty acid elongation	1/15	35/5254	0.0285714285714286	0.0955176	0.277547	0.255636	101252120		101252120	1	0	1	http://www.kegg.jp/kegg-bin/show_pathway?sly00062/101252120%09green
sly00940	Phenylpropanoid biosynthesis	2/15	189/5254	0.0105820105820106	0.0994753	0.277547	0.255636	101244951/101249824		101244951/101249824	2	0	2	http://www.kegg.jp/kegg-bin/show_pathway?sly00940/101244951%09green/101249824%09green
sly00960	Tropane, piperidine and pyridine alkaloid biosynthesis	1/15	43/5254	0.0232558139534884	0.11612	0.277547	0.255636	101249935		101249935	1	0	1	http://www.kegg.jp/kegg-bin/show_pathway?sly00960/101249935%09green
sly00510	N-Glycan biosynthesis	1/15	44/5254	0.0227272727272727	0.118664	0.277547	0.255636	101267114		101267114	1	0	1	http://www.kegg.jp/kegg-bin/show_pathway?sly00510/101267114%09green
sly04141	Protein processing in endoplasmic reticulum	2/15	219/5254	0.0091324200913242	0.127301	0.277547	0.255636	543572/101267114	543572	101267114	2	1	1	http://www.kegg.jp/kegg-bin/show_pathway?sly04141/543572%09red101267114%09green
sly00350	Tyrosine metabolism	1/15	52/5254	0.0192307692307692	0.138774	0.277547	0.255636	101249935		101249935	1	0	1	http://www.kegg.jp/kegg-bin/show_pathway?sly00350/101249935%09green
sly04070	Phosphatidylinositol signaling system	1/15	74/5254	0.0135135135135135	0.191889	0.340954	0.314037	101262422		101262422	1	0	1	http://www.kegg.jp/kegg-bin/show_pathway?sly04070/101262422%09green
sly00561	Glycerolipid metabolism	1/15	77/5254	0.012987012987013	0.19889	0.340954	0.314037	101262422		101262422	1	0	1	http://www.kegg.jp/kegg-bin/show_pathway?sly00561/101262422%09green
sly00970	Aminoacyl-tRNA biosynthesis	1/15	86/5254	0.0116279069767442	0.219556	0.351289	0.323556	101244106		101244106	1	0	1	http://www.kegg.jp/kegg-bin/show_pathway?sly00970/101244106%09green
sly00564	Glycerophospholipid metabolism	1/15	103/5254	0.00970873786407767	0.25724	0.363163	0.334492	101262422		101262422	1	0	1	http://www.kegg.jp/kegg-bin/show_pathway?sly00564/101262422%09green
sly01250	Biosynthesis of nucleotide sugars	1/15	103/5254	0.00970873786407767	0.25724	0.363163	0.334492	544283		544283	1	0	1	http://www.kegg.jp/kegg-bin/show_pathway?sly01250/544283%09green
sly03018	RNA degradation	1/15	113/5254	0.00884955752212389	0.278607	0.367769	0.338734	101267058		101267058	1	0	1	http://www.kegg.jp/kegg-bin/show_pathway?sly03018/101267058%09green
sly00270	Cysteine and methionine metabolism	1/15	119/5254	0.00840336134453781	0.29115	0.367769	0.338734	101249935		101249935	1	0	1	http://www.kegg.jp/kegg-bin/show_pathway?sly00270/101249935%09green
sly00520	Amino sugar and nucleotide sugar metabolism	1/15	136/5254	0.00735294117647059	0.325593	0.381105	0.351018	544283		544283	1	0	1	http://www.kegg.jp/kegg-bin/show_pathway?sly00520/544283%09green
sly04120	Ubiquitin mediated proteolysis	1/15	140/5254	0.00714285714285714	0.333467	0.381105	0.351018	101255315		101255315	1	0	1	http://www.kegg.jp/kegg-bin/show_pathway?sly04120/101255315%09green
sly03040	Spliceosome	1/15	182/5254	0.00549450549450549	0.411122	0.448496	0.413089	101260491	101260491		1	1	0	http://www.kegg.jp/kegg-bin/show_pathway?sly03040/101260491%09red
sly01230	Biosynthesis of amino acids	1/15	228/5254	0.0043859649122807	0.486439	0.507589	0.467516	101247331		101247331	1	0	1	http://www.kegg.jp/kegg-bin/show_pathway?sly01230/101247331%09green
sly01240	Biosynthesis of cofactors	1/15	252/5254	0.00396825396825397	0.522068	0.522068	0.480852	101257784		101257784	1	0	1	http://www.kegg.jp/kegg-bin/show_pathway?sly01240/101257784%09green

## Sheet: 12 h vs 6 h _KEGG_result
ID	Description	GeneRatio	BgRatio	rich_factor	pvalue	p.adjust	qvalue	geneID	up_gene	down_gene	Count	up_count	down_count	url
sly00920	Sulfur metabolism	1/4	36/5254	0.0277777777777778	0.0271349	0.129386	0.102146	101253940		101253940	1	0	1	http://www.kegg.jp/kegg-bin/show_pathway?sly00920/101253940%09green
sly00460	Cyanoamino acid metabolism	1/4	43/5254	0.0232558139534884	0.0323464	0.129386	0.102146	101253940		101253940	1	0	1	http://www.kegg.jp/kegg-bin/show_pathway?sly00460/101253940%09green
sly00195	Photosynthesis	1/4	84/5254	0.0119047619047619	0.0624513	0.145823	0.115124	101259118	101259118		1	1	0	http://www.kegg.jp/kegg-bin/show_pathway?sly00195/101259118%09red
sly00270	Cysteine and methionine metabolism	1/4	119/5254	0.00840336134453781	0.08759	0.145823	0.115124	101253940		101253940	1	0	1	http://www.kegg.jp/kegg-bin/show_pathway?sly00270/101253940%09green
sly00040	Pentose and glucuronate interconversions	1/4	124/5254	0.00806451612903226	0.0911396	0.145823	0.115124	101247960		101247960	1	0	1	http://www.kegg.jp/kegg-bin/show_pathway?sly00040/101247960%09green
sly04141	Protein processing in endoplasmic reticulum	1/4	219/5254	0.0045662100456621	0.156634	0.185885	0.146752	543572	543572		1	1	0	http://www.kegg.jp/kegg-bin/show_pathway?sly04141/543572%09red
sly01230	Biosynthesis of amino acids	1/4	228/5254	0.0043859649122807	0.16265	0.185885	0.146752	101253940		101253940	1	0	1	http://www.kegg.jp/kegg-bin/show_pathway?sly01230/101253940%09green
sly01200	Carbon metabolism	1/4	282/5254	0.00354609929078014	0.198071	0.198071	0.156372	101253940		101253940	1	0	1	http://www.kegg.jp/kegg-bin/show_pathway?sly01200/101253940%09green

## Sheet: 24 h vs 0 h _KEGG_result
ID	Description	GeneRatio	BgRatio	rich_factor	pvalue	p.adjust	qvalue	geneID	up_gene	down_gene	Count	up_count	down_count	url
sly00360	Phenylalanine metabolism	2/13	57/5254	0.0350877192982456	0.0083544	0.202374	0.195983	101249824/101249935		101249824/101249935	2	0	2	http://www.kegg.jp/kegg-bin/show_pathway?sly00360/101249824%09green/101249935%09green
sly00740	Riboflavin metabolism	1/13	20/5254	0.05	0.0484256	0.202374	0.195983	101260420		101260420	1	0	1	http://www.kegg.jp/kegg-bin/show_pathway?sly00740/101260420%09green
sly01040	Biosynthesis of unsaturated fatty acids	1/13	25/5254	0.04	0.0601889	0.202374	0.195983	101252120		101252120	1	0	1	http://www.kegg.jp/kegg-bin/show_pathway?sly01040/101252120%09green
sly00950	Isoquinoline alkaloid biosynthesis	1/13	29/5254	0.0344827586206897	0.0695027	0.202374	0.195983	101249935		101249935	1	0	1	http://www.kegg.jp/kegg-bin/show_pathway?sly00950/101249935%09green
sly00940	Phenylpropanoid biosynthesis	2/13	189/5254	0.0105820105820106	0.0774039	0.202374	0.195983	100125904/101249824		100125904/101249824	2	0	2	http://www.kegg.jp/kegg-bin/show_pathway?sly00940/100125904%09green/101249824%09green
sly00513	Various types of N-glycan biosynthesis	1/13	33/5254	0.0303030303030303	0.0787313	0.202374	0.195983	543753	543753		1	1	0	http://www.kegg.jp/kegg-bin/show_pathway?sly00513/543753%09red
sly00062	Fatty acid elongation	1/13	35/5254	0.0285714285714286	0.0833139	0.202374	0.195983	101252120		101252120	1	0	1	http://www.kegg.jp/kegg-bin/show_pathway?sly00062/101252120%09green
sly04141	Protein processing in endoplasmic reticulum	2/13	219/5254	0.0091324200913242	0.0997711	0.202374	0.195983	543572/543753	543572/543753		2	2	0	http://www.kegg.jp/kegg-bin/show_pathway?sly04141/543572%09red/543753%09red
sly00960	Tropane, piperidine and pyridine alkaloid biosynthesis	1/13	43/5254	0.0232558139534884	0.101434	0.202374	0.195983	101249935		101249935	1	0	1	http://www.kegg.jp/kegg-bin/show_pathway?sly00960/101249935%09green
sly00510	N-Glycan biosynthesis	1/13	44/5254	0.0227272727272727	0.103676	0.202374	0.195983	543753	543753		1	1	0	http://www.kegg.jp/kegg-bin/show_pathway?sly00510/543753%09red
sly00130	Ubiquinone and other terpenoid-quinone biosynthesis	1/13	48/5254	0.0208333333333333	0.112591	0.202374	0.195983	101249935		101249935	1	0	1	http://www.kegg.jp/kegg-bin/show_pathway?sly00130/101249935%09green
sly00400	Phenylalanine, tyrosine and tryptophan biosynthesis	1/13	48/5254	0.0208333333333333	0.112591	0.202374	0.195983	101249935		101249935	1	0	1	http://www.kegg.jp/kegg-bin/show_pathway?sly00400/101249935%09green
sly00860	Porphyrin metabolism	1/13	49/5254	0.0204081632653061	0.114807	0.202374	0.195983	101250511		101250511	1	0	1	http://www.kegg.jp/kegg-bin/show_pathway?sly00860/101250511%09green
sly00061	Fatty acid biosynthesis	1/13	51/5254	0.0196078431372549	0.119224	0.202374	0.195983	101262955	101262955		1	1	0	http://www.kegg.jp/kegg-bin/show_pathway?sly00061/101262955%09red
sly00350	Tyrosine metabolism	1/13	52/5254	0.0192307692307692	0.121425	0.202374	0.195983	101249935		101249935	1	0	1	http://www.kegg.jp/kegg-bin/show_pathway?sly00350/101249935%09green
sly00071	Fatty acid degradation	1/13	60/5254	0.0166666666666667	0.138848	0.21695	0.210099	101262955	101262955		1	1	0	http://www.kegg.jp/kegg-bin/show_pathway?sly00071/101262955%09red
sly00240	Pyrimidine metabolism	1/13	67/5254	0.0149253731343284	0.153831	0.226223	0.219079	101256872	101256872		1	1	0	http://www.kegg.jp/kegg-bin/show_pathway?sly00240/101256872%09red
sly01212	Fatty acid metabolism	1/13	82/5254	0.0121951219512195	0.185132	0.254337	0.246305	101262955	101262955		1	1	0	http://www.kegg.jp/kegg-bin/show_pathway?sly01212/101262955%09red
sly01232	Nucleotide metabolism	1/13	86/5254	0.0116279069767442	0.193296	0.254337	0.246305	101256872	101256872		1	1	0	http://www.kegg.jp/kegg-bin/show_pathway?sly01232/101256872%09red
sly04146	Peroxisome	1/13	95/5254	0.0105263157894737	0.21139	0.264238	0.255894	101262955	101262955		1	1	0	http://www.kegg.jp/kegg-bin/show_pathway?sly04146/101262955%09red
sly00270	Cysteine and methionine metabolism	1/13	119/5254	0.00840336134453781	0.257827	0.306937	0.297244	101249935		101249935	1	0	1	http://www.kegg.jp/kegg-bin/show_pathway?sly00270/101249935%09green
sly03040	Spliceosome	1/13	182/5254	0.00549450549450549	0.367985	0.418164	0.404959	101264989		101264989	1	0	1	http://www.kegg.jp/kegg-bin/show_pathway?sly03040/101264989%09green
sly04626	Plant-pathogen interaction	1/13	221/5254	0.00452488687782805	0.428396	0.465647	0.450943	101260623		101260623	1	0	1	http://www.kegg.jp/kegg-bin/show_pathway?sly04626/101260623%09green
sly01240	Biosynthesis of cofactors	1/13	252/5254	0.00396825396825397	0.472562	0.492252	0.476707	101250511		101250511	1	0	1	http://www.kegg.jp/kegg-bin/show_pathway?sly01240/101250511%09green
sly03010	Ribosome	1/13	365/5254	0.00273972602739726	0.608251	0.608251	0.589043	101264241	101264241		1	1	0	http://www.kegg.jp/kegg-bin/show_pathway?sly03010/101264241%09red

## Sheet: 24 h vs 6 h _KEGG_result
ID	Description	GeneRatio	BgRatio	rich_factor	pvalue	p.adjust	qvalue	geneID	up_gene	down_gene	Count	up_count	down_count	url
sly00510	N-Glycan biosynthesis	2/15	44/5254	0.0454545454545455	0.00671629	0.147758	0.141396	543753/101267114	543753/101267114		2	2	0	http://www.kegg.jp/kegg-bin/show_pathway?sly00510/543753%09red/101267114%09red
sly04146	Peroxisome	2/15	95/5254	0.0210526315789474	0.0291508	0.320659	0.306851	101248290/101262955	101248290/101262955		2	2	0	http://www.kegg.jp/kegg-bin/show_pathway?sly04146/101248290%09red/101262955%09red
sly00513	Various types of N-glycan biosynthesis	1/15	33/5254	0.0303030303030303	0.0902975	0.348599	0.333588	543753	543753		1	1	0	http://www.kegg.jp/kegg-bin/show_pathway?sly00513/543753%09red
sly00920	Sulfur metabolism	1/15	36/5254	0.0277777777777778	0.0981172	0.348599	0.333588	101253940		101253940	1	0	1	http://www.kegg.jp/kegg-bin/show_pathway?sly00920/101253940%09green
sly00460	Cyanoamino acid metabolism	1/15	43/5254	0.0232558139534884	0.11612	0.348599	0.333588	101253940		101253940	1	0	1	http://www.kegg.jp/kegg-bin/show_pathway?sly00460/101253940%09green
sly00960	Tropane, piperidine and pyridine alkaloid biosynthesis	1/15	43/5254	0.0232558139534884	0.11612	0.348599	0.333588	778243		778243	1	0	1	http://www.kegg.jp/kegg-bin/show_pathway?sly00960/778243%09green
sly04141	Protein processing in endoplasmic reticulum	2/15	219/5254	0.0091324200913242	0.127301	0.348599	0.333588	543753/101267114	543753/101267114		2	2	0	http://www.kegg.jp/kegg-bin/show_pathway?sly04141/543753%09red/101267114%09red
sly00061	Fatty acid biosynthesis	1/15	51/5254	0.0196078431372549	0.136284	0.348599	0.333588	101262955	101262955		1	1	0	http://www.kegg.jp/kegg-bin/show_pathway?sly00061/101262955%09red
sly00250	Alanine, aspartate and glutamate metabolism	1/15	54/5254	0.0185185185185185	0.143734	0.348599	0.333588	101257877	101257877		1	1	0	http://www.kegg.jp/kegg-bin/show_pathway?sly00250/101257877%09red
sly00071	Fatty acid degradation	1/15	60/5254	0.0166666666666667	0.158454	0.348599	0.333588	101262955	101262955		1	1	0	http://www.kegg.jp/kegg-bin/show_pathway?sly00071/101262955%09red
sly00240	Pyrimidine metabolism	1/15	67/5254	0.0149253731343284	0.17533	0.350659	0.335559	101256872	101256872		1	1	0	http://www.kegg.jp/kegg-bin/show_pathway?sly00240/101256872%09red
sly01212	Fatty acid metabolism	1/15	82/5254	0.0121951219512195	0.210433	0.371556	0.355556	101262955	101262955		1	1	0	http://www.kegg.jp/kegg-bin/show_pathway?sly01212/101262955%09red
sly01232	Nucleotide metabolism	1/15	86/5254	0.0116279069767442	0.219556	0.371556	0.355556	101256872	101256872		1	1	0	http://www.kegg.jp/kegg-bin/show_pathway?sly01232/101256872%09red
sly03013	Nucleocytoplasmic transport	1/15	100/5254	0.01	0.250716	0.393982	0.377017	101256320	101256320		1	1	0	http://www.kegg.jp/kegg-bin/show_pathway?sly03013/101256320%09red
sly00270	Cysteine and methionine metabolism	1/15	119/5254	0.00840336134453781	0.29115	0.42702	0.408632	101253940		101253940	1	0	1	http://www.kegg.jp/kegg-bin/show_pathway?sly00270/101253940%09green
sly00500	Starch and sucrose metabolism	1/15	150/5254	0.00666666666666667	0.352778	0.485069	0.464181	101255690	101255690		1	1	0	http://www.kegg.jp/kegg-bin/show_pathway?sly00500/101255690%09red
sly03040	Spliceosome	1/15	182/5254	0.00549450549450549	0.411122	0.517259	0.494985	101264989		101264989	1	0	1	http://www.kegg.jp/kegg-bin/show_pathway?sly03040/101264989%09green
sly00940	Phenylpropanoid biosynthesis	1/15	189/5254	0.00529100529100529	0.423212	0.517259	0.494985	100125904		100125904	1	0	1	http://www.kegg.jp/kegg-bin/show_pathway?sly00940/100125904%09green
sly04626	Plant-pathogen interaction	1/15	221/5254	0.00452488687782805	0.47559	0.535083	0.512041	101260623		101260623	1	0	1	http://www.kegg.jp/kegg-bin/show_pathway?sly04626/101260623%09green
sly01230	Biosynthesis of amino acids	1/15	228/5254	0.0043859649122807	0.486439	0.535083	0.512041	101253940		101253940	1	0	1	http://www.kegg.jp/kegg-bin/show_pathway?sly01230/101253940%09green
sly01200	Carbon metabolism	1/15	282/5254	0.00354609929078014	0.563361	0.590188	0.564773	101253940		101253940	1	0	1	http://www.kegg.jp/kegg-bin/show_pathway?sly01200/101253940%09green
sly03010	Ribosome	1/15	365/5254	0.00273972602739726	0.660921	0.660921	0.632461	101254162	101254162		1	1	0	http://www.kegg.jp/kegg-bin/show_pathway?sly03010/101254162%09red

## Sheet: 24 h vs 12 h _KEGG_result
ID	Description	GeneRatio	BgRatio	rich_factor	pvalue	p.adjust	qvalue	geneID	up_gene	down_gene	Count	up_count	down_count	url
sly00510	N-Glycan biosynthesis	2/8	44/5254	0.0454545454545455	0.00185896	0.0260255	0.0215248	543753/101267114	543753/101267114		2	2	0	http://www.kegg.jp/kegg-bin/show_pathway?sly00510/543753%09red/101267114%09red
sly04141	Protein processing in endoplasmic reticulum	2/8	219/5254	0.0091324200913242	0.0410214	0.15785	0.130552	543753/101267114	543753/101267114		2	2	0	http://www.kegg.jp/kegg-bin/show_pathway?sly04141/543753%09red/101267114%09red
sly00513	Various types of N-glycan biosynthesis	1/8	33/5254	0.0303030303030303	0.0491887	0.15785	0.130552	543753	543753		1	1	0	http://www.kegg.jp/kegg-bin/show_pathway?sly00513/543753%09red
sly00061	Fatty acid biosynthesis	1/8	51/5254	0.0196078431372549	0.0751158	0.15785	0.130552	101262955	101262955		1	1	0	http://www.kegg.jp/kegg-bin/show_pathway?sly00061/101262955%09red
sly00071	Fatty acid degradation	1/8	60/5254	0.0166666666666667	0.0878458	0.15785	0.130552	101262955	101262955		1	1	0	http://www.kegg.jp/kegg-bin/show_pathway?sly00071/101262955%09red
sly00240	Pyrimidine metabolism	1/8	67/5254	0.0149253731343284	0.0976407	0.15785	0.130552	101256872	101256872		1	1	0	http://www.kegg.jp/kegg-bin/show_pathway?sly00240/101256872%09red
sly04070	Phosphatidylinositol signaling system	1/8	74/5254	0.0135135135135135	0.107343	0.15785	0.130552	101262422	101262422		1	1	0	http://www.kegg.jp/kegg-bin/show_pathway?sly04070/101262422%09red
sly00561	Glycerolipid metabolism	1/8	77/5254	0.012987012987013	0.111474	0.15785	0.130552	101262422	101262422		1	1	0	http://www.kegg.jp/kegg-bin/show_pathway?sly00561/101262422%09red
sly01212	Fatty acid metabolism	1/8	82/5254	0.0121951219512195	0.11832	0.15785	0.130552	101262955	101262955		1	1	0	http://www.kegg.jp/kegg-bin/show_pathway?sly01212/101262955%09red
sly01232	Nucleotide metabolism	1/8	86/5254	0.0116279069767442	0.123764	0.15785	0.130552	101256872	101256872		1	1	0	http://www.kegg.jp/kegg-bin/show_pathway?sly01232/101256872%09red
sly04146	Peroxisome	1/8	95/5254	0.0105263157894737	0.135906	0.15785	0.130552	101262955	101262955		1	1	0	http://www.kegg.jp/kegg-bin/show_pathway?sly04146/101262955%09red
sly03013	Nucleocytoplasmic transport	1/8	100/5254	0.01	0.142587	0.15785	0.130552	101256320	101256320		1	1	0	http://www.kegg.jp/kegg-bin/show_pathway?sly03013/101256320%09red
sly00564	Glycerophospholipid metabolism	1/8	103/5254	0.00970873786407767	0.146575	0.15785	0.130552	101262422	101262422		1	1	0	http://www.kegg.jp/kegg-bin/show_pathway?sly00564/101262422%09red
sly03040	Spliceosome	1/8	182/5254	0.00549450549450549	0.245898	0.245898	0.203374	101264989		101264989	1	0	1	http://www.kegg.jp/kegg-bin/show_pathway?sly03040/101264989%09green
